# Supplementary material for: Optimized New Shengmai Powder suppresses ferroptosis in ischemic cardiomyocytes via cGMP-PKG signalling
Source: Chin Med. 2026 Mar 6;21:78. doi: 10.1186/s13020-026-01364-6 (PMC12964781; doi:10.1186/s13020-026-01364-6)
Supplement: Supplementary file 1 — Supplementary Material 1. Table S1. Comprehensive list of compounds. [file 13020_2026_1364_MOESM1_ESM.xlsx]

## Sheet: 附录
NOTE	备注
Name	化合物名称
Alignment ID	代谢物比对号
Average Rt min	平均保留时间
Average Mz	平均荷质比
Mass error(ppm)	质量偏差
Adduct type	加合形式
MS MS spectrum	二级质谱碎片
FORMULA	化合物分子式									分类原则
ONTOLOGY	化合物本质
INCHIKEY	化合物索引								中药	模型组	给药组	入血成分判断
KEGGID	化合物KEGG号								+	-	+	成分入血
CID	化合物PUBCHEM号								+	+	+	成分可能入血
HMDBID	化合物HMDB号								+	-	-	成分不入血
Superclass	化合物超级分类（来源classyfire数据库）								-	-	+	可能的代谢产物
Class	化合物分类（来源classyfire数据库）
ZY-1	中药技术重复1
ZY-2	中药技术重复2
ZY-3	中药技术重复3
ZY_Mean	中药峰面积均值
Model-1	空白血清
Model-2	空白血清
Model-3	空白血清
Model-4	空白血清
Model-5	空白血清
Model-6	空白血清
Model_Mean	空白血清均值
ONSMP-H1	入药血清
ONSMP-H2	入药血清
ONSMP-H3	入药血清
ONSMP-H4	入药血清
ONSMP-H5	入药血清
ONSMP-H6	入药血清
ONSMP-H_Mean	入药血清均值

## Sheet: 总物质列表
Name	Alignment ID	Average Rt min	Average Mz	Mass error(ppm)	Adduct type	MS MS spectrum	FORMULA	ONTOLOGY	INCHIKEY	KEGGID	CID	HMDBID	Superclass	Class	Model-1	Model-2	Model-3	Model-4	Model-5	Model-6	Model_Mean	ONSMP-H1	ONSMP-H2	ONSMP-H3	ONSMP-H4	ONSMP-H5	ONSMP-H6	ONSMP-H_Mean	ZY-1	ZY-2	ZY-3	ZY_Mean
Tanshinone IIA	13690	17.377	295.132	2.47346	[M+H]+	68.02396:3035910 68.02821:5207134 96.72827:1217066 178.07758:2011807 179.08702:1488249 183.08031:1552581 191.08667:3700546 192.09268:1315615 193.10168:1222828 205.10081:1177253 206.11003:12446960 207.07936:17867122 207.11572:4573928 208.08307:1439769 216.09303:3710366 219.07907:4104849 220.08818:5776824 221.09491:6232560 221.13249:24937980 222.13684:1352643 223.07552:1631083 225.08923:4764978 225…	C19H18O3	Tanshinones, isotanshinones, and derivatives	HYXITZLLTYIPOF-UHFFFAOYSA-N	---	164676	HMDB0258715	Lipids and lipid-like molecules	Prenol lipids	0	7991938	4969657	4341998	6044470	4709780	4.67631e+06	4080784	0	3630520	2643651	0	0	1.72583e+06	292336492544	294210766848	309192986624	2.9858e+11
Cryptotanshinone	13850	15.753	297.148	2.45668	[M+H]+	68.01382:6927165 181.1017:4997100 185.09605:4297696 193.10161:2020446 195.08136:5304818 197.09673:12918196 209.0972:24347652 209.13168:2332556 221.09795:4136548 222.10222:6493283 223.07542:3870788 223.11018:6612162 223.14745:11832262 227.06844:20719608 227.10431:3217285 227.14326:2358890 233.13272:8447741 235.07562:2289205 236.08382:6629885 236.11726:7652339 237.09155:49424424 237.12575:18694576 …	C19H20O3	Tanshinones, isotanshinones, and derivatives	GVKKJJOMQCNPGB-JTQLQIEISA-N	---	160254	HMDB0035220	Lipids and lipid-like molecules	Prenol lipids	0	0	0	0	0	0	0	0	0	0	0	0	0	0	285404092672	281891325440	286001647872	284432355328
Formononetin	15258	8.727	267.066	1.23565	[M-H]-	68.80361:2810582 68.8074:1779608 91.01755:784125 132.02061:3593458 135.00818:1099104 153.6907:812938 195.04361:1711778 208.05025:1898464 223.03909:9133046 224.04749:4777806 251.03433:5982468 252.04149:433916992 253.04617:53562388 267.06448:552545408 268.06891:76426248	C16H12O4	4'-O-methylated isoflavonoids	HKQYGTCOTHHOMP-UHFFFAOYSA-N	C00858	5280378	HMDB0005808	Phenylpropanoids and polyketides	Isoflavonoids	64599062	37171543	25594561	19093176	9625549	9431126	2.75858e+07	28345135	43277370	29527803	37711516	17178506	30193778	31039018	123463688896	125138999168	120702071328	123101586464
Hexamethylquercetagetin	21161	11.081	403.138	3.17509	[M+H]+	68.23035:6798599 96.72919:1629802 165.0544:3636404 211.02327:5813348 301.06644:2815589 324.09818:3902956 327.08521:37327124 328.09122:3428884 330.07281:5974599 340.09473:1412083 341.10223:5128573 342.10809:19014062 343.07645:1431316 345.09778:8877647 355.0806:52270752 356.08551:7249484 357.09537:8025236 358.06882:19205942 359.1106:8790721 369.10034:3681750 370.10443:4006996 373.09366:738987584 37…	C21H22O8	7-O-methylated flavonoids	CHXSDKWBSFDZEU-UHFFFAOYSA-N	---	386331	HMDB0029308	Phenylpropanoids and polyketides	Flavonoids	0	0	0	0	0	0	0	0	0	0	0	0	3060537	510090	119721233696	118701167296	117181425888	118534608960
Tangeretin	19327	12.478	373.127	1.79563	[M+H]+	68.77074:5533565 135.04425:1409002 183.03105:1706720 211.02332:3240291 271.05795:1202338 281.0835:957719 294.09045:4632932 297.07419:24518942 298.0816:2274888 300.06329:4354038 311.0899:3444071 312.0976:10799753 313.06628:1061389 315.0881:4906136 325.0686:37569376 326.07721:3172503 327.08475:4193022 328.05646:11657576 329.06287:1429126 329.10248:5998741 339.08585:1349493 340.09479:3250387 341.102…	C20H20O7	8-O-methylated flavonoids	ULSUXBXHSYSGDT-UHFFFAOYSA-N	C10190	68077	---	Phenylpropanoids and polyketides	Flavonoids	0	0	0	0	0	0	0	0	0	0	0	0	0	0	96380695424	97193136512	95276632448	96283488128
Dihydrotanshinone I	12534	13.892	279.101	0.53744	[M+H]+	68.92244:1914635 68.9257:1438721 169.0636:23783378 170.06892:1749010 181.10184:1813924 189.06866:3060666 190.07845:9536215 191.08423:1313100 195.11769:1713894 203.08499:1192362 205.10088:59288192 206.10497:8580609 207.1158:1122072 209.09462:30295790 210.09892:4686382 215.0844:4474379 218.07359:7606199 219.07915:1233298 223.07607:9102061 223.11035:1217569 233.0956:200008592 234.09793:33711532 237.…	C18H14O3	Tanshinones, isotanshinones, and derivatives	HARGZZNYNSYSGJ-JTQLQIEISA-N	---	11425923	---	Lipids and lipid-like molecules	Prenol lipids	543988	763231	204076	213334	230560	192439	357938	5824023	14662563	5495084	11004252	7965770	9034325	8.99767e+06	93870939496	98331520320	96343059928	9.61818e+10
Sinapine	14830	3.755	310.165	2.74048	[M]+	68.91529:1591482 86.09687:1607863 91.05477:1852712 115.05518:1861964 119.04979:4434543 119.08554:504100 121.06459:502306 145.06351:385870 147.04395:8527797 147.08102:1184459 151.03831:598738 164.04694:2110889 174.03012:608936 175.03827:52052448 176.04192:3845526 179.07092:1457126 181.08542:1015108 190.06349:553676 191.03387:661446 192.04201:1004209 207.06468:75371160 208.03732:602795 208.06816:71…	C16H24NO5	Coumaric acids and derivatives	HUJXHFRXWWGYQH-UHFFFAOYSA-O	C00933	5280385	HMDB0029379	Phenylpropanoids and polyketides	Cinnamic acids and derivatives	0	0	0	0	0	0	0	24566582	5307398	11738762	9503474	22000334	4310774	12904554	89967165440	88398536704	90614013952	8.96599e+10
Calycosin	12970	6.082	285.075	2.91151	[M+H]+	68.91628:5852262 134.03635:5277839 137.02335:30029326 169.06372:3693216 181.06483:3028498 197.06036:5335638 213.0555:5593056 214.06242:11033293 225.05444:55873796 226.05951:5897744 229.08464:16076101 242.05717:4839198 253.05092:68701776 254.05437:9524350 257.08041:7487578 269.04617:6035706 270.05338:213445136 271.05377:24199240 285.07639:1506009088	C16H12O5	4'-O-methylated isoflavonoids	ZZAJQOPSWWVMBI-UHFFFAOYSA-N	C01562	5280448	HMDB0249566	Phenylpropanoids and polyketides	Isoflavonoids	2773410	1136644	0	0	0	1061162	828536	0	0	0	0	0	0	0	89863419328	87237406656	88546223488	8.8549e+10
Choline	202	0.891	104.107	0.57633	[M]+	55.40385:42104 58.06617:1232418 59.07358:91714 60.08152:5170848 61.08495:75316 65.01096:41922 69.42444:192074 71.25091:43220 104.10784:14125973	C5H14NO+	Cholines	OEYIOHPDSNJKLS-UHFFFAOYSA-N	C00114	305	HMDB0000097	Organic nitrogen compounds	Organonitrogen compounds	12478509056	9291835904	11228660224	11276204736	8824172288	11170336768	1.07116e+10	4508552704	10006920960	9471385088	10122286592	5196188160	9878344192	8197279616	67512209408	83263834368	86054518784	7.89435e+10
Tanshinone	12368	15.891	277.086	0	[M+H]+	169.0658:7049212 178.07721:26301506 179.0825:3413502 193.10176:48969804 194.10577:3952880 202.07864:1397703 203.08487:12347508 206.07376:4020032 207.08185:4094714 221.09506:42042440 222.09921:4560902 231.08009:45979240 232.0833:6234761 234.06741:11522326 235.07234:3152461 249.08949:543747904 250.09532:80700216 259.07419:11480349 260.08133:1822114 262.06152:18491140 277.08633:1065609408	C18H12O3	Tanshinones, isotanshinones, and derivatives	AIGAZQPHXLWMOJ-UHFFFAOYSA-N	---	114917	HMDB0258714	Lipids and lipid-like molecules	Prenol lipids	0	0	0	0	0	0	0	13751492	19980102	13003021	11832743	11072602	6893265	1.27555e+07	70674363904	72708800512	73225797632	7.2203e+10
Stachydrine	2464	1.028	144.102	0.27758	[M+H]+	52.87679:39040 55.05507:42468 57.04291:42867 58.06617:1173433 61.73302:37640 68.90836:217896 71.04998:89774 84.08146:1199694 84.96053:34017 95.64668:34041 97.04127:39155 98.09695:136876 99.04457:247175 102.05534:184008 115.90929:40619 122.14965:42806 138.23111:36820 144.10246:13239924	C7H13NO2	Amino acids and derivatives	CMUNUTVVOOHQPW-LURJTMIESA-N	C10172	115244	HMDB0004827	Organic acids and derivatives	Carboxylic acids and derivatives	720683520	659949920	648960048	332365728	601260368	752498112	6.19286e+08	6152420608	3041040384	4851269248	5692040576	6541183232	10654398464	6.15539e+09	61884674048	60305539072	70391603200	6.41939e+10
3,3',4',5,6,7,8-Heptamethoxyflavone	23011	11.773	433.15	1.06199	[M+H]+	68.15133:1591302 68.15507:2085279 165.05443:2387333 327.08475:769260 342.07227:1806281 345.06183:907456 353.0647:682373 354.07355:928431 355.08038:730041 357.09448:6248410 358.10104:813964 360.08041:3187122 369.1004:1604279 370.07074:1969002 371.07202:1722283 372.11823:2144746 373.05267:2342139 375.10199:3631772 376.10538:701234 385.08981:22822934 386.09637:4201692 387.06857:870296 387.11194:2165…	C22H24O9	8-O-methylated flavonoids	SSXJHQZOHUYEGD-UHFFFAOYSA-N	---	150893	HMDB0037689	Phenylpropanoids and polyketides	Flavonoids	0	0	0	0	0	0	0	0	623448	0	0	0	0	103908	51715748000	49043690608	48223661168	4.9661e+10
Adenine	1859	1.742	136.062	0.44098	[M+H]+	69.40908:837878 94.04013:1820549 119.03536:4607602 136.0621:121335424	C5H5N5	6-aminopurines	GFFGJBXGBJISGV-UHFFFAOYSA-N	C00147	190	HMDB0000034	Organoheterocyclic compounds	Imidazopyrimidines	118407912	104562792	65980566	74351510	44601062	48831732	7.61226e+07	40621813	35512953	20939735	26618538	29094141	20331315	2.88531e+07	34800628064	38002407808	34742175856	3.58484e+10
3-Hexenedioic acid	2545	3.462	145.049	1.3099	[M+H]+	53.03943:12774 55.01867:13349 57.03433:18349 59.42262:7849 68.05431:77022 71.05009:111100 81.03427:40741 83.01312:13100 85.02891:15795 99.04477:460452 100.04774:12636 100.07621:8172 101.96935:7771 118.06567:11840 118.96751:6746 127.03957:97523 145.03888:12361 145.05048:52028 145.13336:35825	C6H8O4	Medium-chain fatty acids	YHGNXQAFNHCBTK-OWOJBTEDSA-N	---	5351896	HMDB0000393	Lipids and lipid-like molecules	Fatty Acyls	874523904	941150848	817044416	1781484416	1162517760	937753152	1.08575e+09	1840429696	0	1285879808	838628544	1068993984	1863446912	1.14956e+09	34642198528	26653863936	40193581056	3.38299e+10
Citric acid	7573	0.946	191.018	6.70088	[M-H]-	57.03317:413933 59.01208:29831 67.01717:68172 68.54504:26161 72.99156:13145 85.02775:2828614 86.03161:72223 87.00692:4240360 88.01084:75904 101.02265:57791 103.03817:29277 111.00763:11658939 112.0105:362257 115.00243:42225 117.01821:14093 129.01848:868730 130.02077:24520 130.99654:122727 133.01311:190420 147.02844:96649 154.99658:129293 173.00752:392014 174.011:25644 191.01746:2417746 192.02257:8…	C6H8O7	Tricarboxylic acids and derivatives	KRKNYBCHXYNGOX-UHFFFAOYSA-N	C00158	311	HMDB0000094	Organic acids and derivatives	Carboxylic acids and derivatives	966689728	441422656	140941808	860541872	497015632	507552248	569027324	1133500368	338680104	255616312	259065352	890723936	199546952	512855504	32773332992	31696807936	32610185216	3.23601e+10
Salvianolic Acid B	52378	4.985	717.143	4.00197	[M-H]-	67.68787:27490 72.9916:9385 109.02793:39696 135.0439:14517 159.04361:2721 173.02473:2686 179.03302:12226 185.02287:59689 186.02939:4197 197.04634:16766 229.01401:3743 249.05492:10366 251.0349:4937 267.06427:4628 277.05136:38769 279.02924:49877 280.03549:13266 293.04593:38412 295.05853:108629 296.06583:12396 303.02774:3770 321.03784:593906 322.04379:62096 339.05029:203608 340.05325:14105 343.08273…	C36H30O16	2-arylbenzofuran flavonoids	SNKFFCBZYFGCQN-UHFFFAOYSA-N	---	---	HMDB0242648	Phenylpropanoids and polyketides	2-arylbenzofuran flavonoids	86003830	46618228	37311681	9149398	6981322	13505119	3.32616e+07	6036725	7132562	5939995	6204301	4007734	4522373	5640615	30678071296	29309469696	29929938944	29972493312
Biochanin A	16807	6.122	283.061	2.15501	[M-H]-	184.05038:1235201 195.04362:934604 198.26582:917949 211.03923:1791669 224.0475:811810 224.87675:880920 239.03448:3636790 240.04225:4927066 267.03119:985239 268.03555:222668976 269.04123:27778950 283.05984:159150080 284.06491:26800258	C16H12O5	4'-O-methylated isoflavonoids	WUADCCWRTIWANL-UHFFFAOYSA-N	C00814	5280373	HMDB0002338	Isoflavonoids	Isoflavonoids	13311043	7183688	5152014	3626136	3691074	3264806	6.03813e+06	3645584	2974472	3275289	2127384	3117486	2055116	2.86589e+06	27389976576	29089335296	28596412416	2.83586e+10
Naringenin	12093	7.157	273.076	0.43944	[M+H]+	60.68037:271561 68.88882:1227074 68.89262:419014 77.61794:265124 107.049:437278 119.05:982002 123.04439:1432742 147.04416:24765074 148.04703:2147037 151.03856:432706 153.01898:36103052 154.02174:3323088 171.03009:534379 179.03259:480665 208.7395:307917 231.067:314816 264.17059:272603 273.07535:72549256	C15H12O5	Flavanones	FTVWIRXFELQLPI-UHFFFAOYSA-N	C00509	667495	HMDB0002670	Phenylpropanoids and polyketides	Flavonoids	33813054	4877461	4733653	1981862	850131	1176582	7.90546e+06	8672050	13135051	8209715	5550374	4041548	7919474	7.92137e+06	26099347584	27651958320	27129375680	2.69602e+10
Mannose	6304	0.842	179.054	9.55008	[M-H]-	55.01745:28548 58.00443:113574 59.01208:8150427 60.01576:76989 69.46381:59692 71.01237:4432140 72.01556:56710 72.99147:103073 73.02768:83229 83.01213:99957 85.02769:476300 87.00768:73916 89.02249:3349423 90.02592:58304 95.01183:210493 101.0228:1050230 113.02246:902653 114.02625:17245 119.03331:507878 131.03346:22008 179.05347:24627	C6H12O6	Monosaccharides	WQZGKKKJIJFFOK-PQMKYFCFSA-N	C00159	18950	HMDB0000169	Organic oxygen compounds	Organooxygen compounds	3613388384	3531834432	4052664384	2743505960	3223136912	3152958576	3386248108	2505241540	3777141988	2855239504	2502673312	2500222712	3748509440	2.9815e+09	23334351872	26070070528	26278842368	2.52278e+10
Fraxidin	8519	4.865	223.06	0.26899	[M+H]+	67.61205:1995353 96.72833:272122 107.05005:548038 135.04428:864473 162.03171:1408650 163.03987:3720632 179.03259:765509 190.02657:7919374 191.03168:771908 195.06604:963695 207.02795:1737177 208.03777:11767933 209.04042:1262813 223.05983:76745704	C11H10O5	Hydroxycoumarins	QNFBKOHHLAWWTC-UHFFFAOYSA-N	C17479	3083616	---	Phenylpropanoids and polyketides	Coumarins and derivatives	0	0	0	0	0	0	0	1293550	1606270	3082603	0	0	17785212	3.96127e+06	23990067200	25618292192	25103175680	24903845024
Pyroglutamic acid	7243	1.027	188.055	5.58344	[M+CH3COO]-	58.02807:709128 59.01217:3476148 69.51381:55699 69.51711:102783 72.00745:58360 84.04365:86975 87.00692:47400 98.02316:98854 100.03909:299798 100.07523:1642587 102.05434:6618840 103.05807:165870 108.04343:79415 114.05399:61077 116.03407:64735 116.06957:852805 126.05456:842200 128.03313:9305852 129.03793:180003 142.04906:196288 144.0645:4115767 145.0685:96829 146.04439:1201280 170.04396:3313413 171…	C5H7NO3	Amino acids and derivatives	ODHCTXKNWHHXJC-VKHMYHEASA-N	C01879	7405	HMDB0000267	Organic acids and derivatives	Carboxylic acids and derivatives	604628146	506132579	833722227	465184990	751013737	838371041	6.66509e+08	1145271989	617300606	691766550	728713971	1242417159	647041030	8.45419e+08	20231450752	22624234816	23264874240	2.20402e+10
Hesperetin	14294	7.608	303.086	0.09898	[M+H]+	69.13022:1294436 89.03881:360604 111.00852:1467661 117.03343:375461 125.05965:659257 137.05939:2708036 145.0287:3297382 149.06007:1544833 151.03854:650878 151.07552:1335804 153.01892:61307944 154.02203:3980708 163.03969:4159406 171.02783:2815742 175.07585:1241346 177.0544:94084792 178.05737:9029545 179.03476:13510652 180.03641:1044173 201.05545:2230220 202.05963:372301 215.0694:333605 219.06688:1…	C16H14O6	4'-O-methylated flavonoids	AIONOLUJZLIMTK-AWEZNQCLSA-N	C01709	---	HMDB0005782	Phenylpropanoids and polyketides	Flavonoids	8080072	5706249	2139138	2428625	1937612	621936	3.48561e+06	5671978	10758942	4891694	2131904	2135083	3529772	4.85323e+06	18809110528	19136852992	19275343872	1.90738e+10
3-Hydroxy-9,10-Dimethoxypterocarpan	14142	9.034	301.107	0.33211	[M+H]+	68.01442:3187975 68.01814:1702110 78.04774:816355 105.03377:834249 106.04145:2370399 107.05005:828101 123.04458:9894063 134.03627:6155180 135.04428:1025110 139.07498:794401 147.04405:15824339 152.04701:15946920 153.04947:762826 161.08319:640426 163.03981:10740831 164.04344:650455 167.06978:403026976 168.07364:34367664 179.07146:3776082 191.06934:13601363 192.07513:807829 207.0643:4413369 213.0909…	C17H16O5	Pterocarpans	UOVGCLXUTLXAEC-UHFFFAOYSA-N	C17416	5319733	HMDB0034008	Phenylpropanoids and polyketides	Isoflavonoids	0	0	0	0	0	0	0	0	0	0	0	0	0	0	17612736512	18151507968	18179063808	1.79811e+10
Erucamide	16918	23.119	338.342	0.08867	[M+H]+	55.05516:197305 57.07081:498086 67.05496:152345 69.07094:577130 69.10352:46093 70.07412:21752 71.04997:24257 71.08636:362110 72.0452:17381 72.08175:64502 79.05529:19776 81.07036:337344 83.0864:651317 84.08941:21416 85.06535:15543 85.10186:199482 86.06081:101073 93.07047:131648 95.08589:406793 97.06483:138435 97.10207:579244 99.08103:19597 100.0762:228367 100.11325:13179 107.08592:147600 109.10116…	C22H43NO	Fatty amides	UAUDZVJPLUQNMU-KTKRTIGZSA-N	---	5365371	HMDB0244507	Lipids and lipid-like molecules	Fatty Acyls	40838443776	14647280640	19517880320	21422567424	17721769408	30814117888	2.41603e+10	14239073280	12746229376	13435087872	13820164096	19779411968	14548014080	14761330112	19682164224	17157746176	15455698944	1.74319e+10
6-Demethoxytangeretin	17280	10.181	343.118	1.34065	[M+H]+	69.03927:2180336 135.04427:529200 153.01714:506252 169.42293:462462 181.01405:759277 261.79233:492480 285.07648:2133259 286.07422:523247 299.09048:3351213 313.07153:129412528 314.07211:17788320 327.08624:3041950 328.09149:31153218 329.09586:4983878 343.11871:344169024	C19H18O6	8-O-methylated flavonoids	DDGJUTBQQURRGE-UHFFFAOYSA-N	C14472	629964	HMDB0302157	Phenylpropanoids and polyketides	Flavonoids	0	0	0	0	0	0	0	0	0	0	0	0	0	0	17035374592	17108438016	17707327488	1.72837e+10
Malic acid	2277	0.916	133.013	12.0288	[M-H]-	53.19833:86764 59.01212:84171 71.01248:6104018 72.99167:1279893 87.00693:90185 89.02262:981259 98.23428:90740 115.00247:12992889 116.00562:141970 133.01306:4441092	C4H6O5	Beta hydroxy acids and derivatives	BJEPYKJPYRNKOW-REOHCLBHSA-N	C00149	222656;138628585	HMDB0000156	Organic acids and derivatives	Hydroxy acids and derivatives	130412688	73904744	48596564	143980336	85604576	91787880	9.57145e+07	159148640	59580020	57152704	57987996	155078160	37661588	8.77682e+07	17222770688	16167264256	17174462464	1.68548e+10
Allose	4617	0.623	161.044	4.90546	[M-H2O-H]-	55.01745:7982 57.03282:67086 59.01224:798733 60.01576:8270 69.03259:11166 69.25945:30609 71.01196:364511 72.99159:38382 73.02782:1062846 74.03108:9457 75.00723:23809 81.03311:94378 83.01204:161391 84.02026:8573 85.02779:788673 86.03072:9459 87.00687:49590 87.04386:12548 89.0226:242446 95.01185:44015 97.02756:85338 99.00707:7001 99.04353:32951 101.02289:186290 103.03821:25018 113.02251:198545 125.…	C6H12O6	Monosaccharides	WQZGKKKJIJFFOK-HOWGCPQDSA-N	C01487	439507	HMDB0001151	Organic oxygen compounds	Organooxygen compounds	2727474432	2525731648	1199190880	1736284064	1701070464	1424085152	1885639440	1185374224	1145163760	1103252864	880353664	1209759344	1034372512	1.09305e+09	18294249232	9163313792	19405265984	1.56209e+10
Quinic acid	7580	0.879	191.055	7.48471	[M-H]-	55.01742:33818 57.0331:450793 59.01208:1013614 67.01718:85405 68.67762:72964 69.03255:52533 71.01241:397673 72.99155:91188 73.02765:433367 81.03302:52329 83.01188:84215 83.04859:111776 84.0202:59139 85.02769:8070633 86.03136:195274 87.00681:740689 89.02251:133933 93.03265:907171 99.00678:105401 99.04375:121914 101.02267:110121 103.00253:277597 109.02764:318382 111.04314:561303 113.02241:84855 118…	C7H12O6	Cyclic alcohols and derivatives	AAWZDTNXLSGCEK-LNVDRNJUSA-N	C00296	6508	HMDB0003072	Organic oxygen compounds	Organooxygen compounds	11213170	9622783	24205430	13799951	12943975	17679346	1.49108e+07	22196362	27824764	17670916	10789448	13663866	49839652	23664168	15648579584	14224350208	15569666048	1.51475e+10
Obacunone	24382	12.855	455.206	0.74691	[M+H]+	55.01867:468790 67.05489:443797 68.89153:1898184 69.03384:595515 69.07044:2324718 79.05463:1255705 81.03429:3178097 81.07025:482432 93.0704:641317 95.01283:7568142 95.04986:7036830 95.08669:441627 97.02856:1505886 97.06483:1282424 105.07057:3413894 107.05005:1379481 107.08577:2197585 109.06442:1522930 109.10117:612732 111.08067:841861 117.07067:830938 119.08572:1657645 121.06478:1765358 121.10143…	C26H30O7	Limonoids	MAYJEFRPIKEYBL-OASIGRBWSA-N	C08775	119041	HMDB0035858	Lipids and lipid-like molecules	Prenol lipids	0	0	0	0	0	0	0	0	0	0	0	0	0	0	16409300992	13712162816	14609179648	1.49102e+10
9-HOTrE	12422	14.871	277.216	0.7936	[M+H-H2O]+	55.05514:374801 57.07069:135610 67.05499:901922 69.036:41834 69.0704:557217 71.04996:29018 71.08633:47603 77.03943:28976 79.0547:1583054 80.05801:46971 81.07033:1267754 82.07358:41322 83.0497:82788 83.08634:405069 85.06534:91596 91.05499:378129 93.07049:3188731 94.07382:177890 95.08591:990460 96.0891:31544 97.06482:96908 97.10201:259794 99.08102:27999 105.07053:368322 107.08585:2205864 108.08927:…	C18H30O3	Lineolic acids and derivatives	RIGGEAZDTKMXSI-CUHSZNQNSA-N	C16326	6439873	HMDB0031934	Lipids and lipid-like molecules	Fatty Acyls	62035861	17587417	47786299	26495144	9171138	26715924	3.1632e+07	10187743	6957674	10196501	3267365	6636014	6890851	7.35602e+06	13664085696	13313156608	13395925280	13457722528
5-Demethylnobiletin	20306	13.635	389.124	1.33634	[M+H]+	68.20535:2533725 124.432:325282 134.72781:315338 136.96667:315172 163.07533:470302 167.03288:351974 181.72292:335170 197.01059:387752 227.056:2169160 246.27991:321562 313.06635:435924 327.0838:2666713 328.09225:6444995 329.09686:432026 331.07617:427643 339.08588:497915 341.06653:29031710 342.06586:3452307 343.07657:448271 344.05496:1138584 345.09836:1505274 355.08041:646817 356.09094:7765799 357.…	C20H20O8	8-O-methylated flavonoids	DOFJNFPSMUCECH-UHFFFAOYSA-N	---	358832	HMDB0037571	Phenylpropanoids and polyketides	Flavonoids	0	0	0	0	0	0	0	0	0	233107	0	0	0	38851.2	13505120000	13422220800	13105617792	1.33443e+10
Isoleucine	1628	2.541	132.102	1.21119	[M+H]+	50.31403:99056 67.2569:96461 68.88178:666774 69.07038:3000842 73.72218:98817 86.09702:42661284 87.10032:2181061 91.15636:101391 93.24437:110662 108.22137:106896 109.8868:99805 130.27762:98502 132.10168:535587	C6H13NO2	Amino acids and derivatives	AGPKZVBTJJNPAG-WHFBIAKZSA-N	C00407	6306	HMDB0000172	Organic acids and derivatives	Carboxylic acids and derivatives	81569637238	77447709032	77600088790	92196182008	70925622488	72780556615	7.87533e+10	32361389440	83251281780	73523924900	84898014840	77660240004	64570355756	6.93775e+10	12806333968	12799017096	13794373216	1.31332e+10
Azelaic acid	7118	4.792	187.096	7.74996	[M-H]-	57.03281:618038 67.88194:497268 69.03314:66777 97.0638:2575026 123.08002:912001 125.09614:54507152 126.09869:2699958 143.10646:1000169 169.08488:2238752 170.08812:93742 187.09509:42011608 188.09914:2590977	C9H16O4	Medium-chain fatty acids	BDJRBEYXGGNYIS-UHFFFAOYSA-N	C08261	2266	HMDB0000784	Lipids and lipid-like molecules	Fatty Acyls	995396874	799442143	1094409762	727381605	678213096	763999262	843140457	391742229	365858264	740609960	510331151	480295000	898012992	5.64475e+08	12476768564	12608668752	12581575804	12555671040
Indole-3-ethanol	3873	4.407	162.091	0.61694	[M+H]+	53.03979:86686 67.05489:249611 68.05007:284955 80.05016:493277 91.0549:117912 93.0704:253585 95.04976:378733 103.05428:906082 106.07355:116917 107.08576:118758 117.07053:434922 118.06566:117367 119.07375:462083 120.0805:8192332 121.08383:412049 131.04961:2636177 132.0815:100903 134.05994:102489 134.09677:3373508 135.09935:119538 144.08102:1369679 145.06372:102265 147.0677:269890 162.09032:48756280	C10H11NO	3-alkylindoles	MBBOMCVGYCRMEA-UHFFFAOYSA-N	C00955	10685	HMDB0003447	Organoheterocyclic compounds	Indoles and derivatives	9182603	0	0	0	0	0	1.53043e+06	0	0	0	0	0	34495360	5.74923e+06	11786176512	12932851712	12804937728	1.2508e+10
Oleamide	12766	19.984	282.279	0.85022	[M+H]+	55.0552:104280 57.03431:13376 57.07085:243732 67.05509:68633 69.07043:353398 70.07411:9850 71.04996:13898 71.08639:171763 72.08116:30789 79.05461:21205 81.07038:177065 83.0497:23736 83.08643:388712 84.08939:29902 85.06534:30993 85.10194:104554 86.06082:75760 89.06032:34879 93.07054:67167 95.08591:191634 97.06514:91114 97.10211:374546 98.10522:22572 99.08102:7728 100.07634:134176 107.08578:80730 1…	C18H35NO	Fatty amides	FATBGEAMYMYZAF-KTKRTIGZSA-N	C19670	5283387	HMDB0002117	Lipids and lipid-like molecules	Fatty Acyls	2497450752	2178986432	1453048960	1249882048	1103525632	1253495328	1.62273e+09	939555360	1100486736	889130688	862937280	1110473856	888692576	9.65213e+08	14415870720	11694815040	10678353856	1.2263e+10
Meranzin hydrate	13783	5.354	296.149	0.5065	[M+NH4]+	57.07069:3834 59.05007:17267 67.05488:3487 69.07082:6117 69.46998:6695 71.08575:2443 81.07023:8182 85.06533:5516 87.04424:3460 89.06052:17158 93.07038:2611 95.08579:6731 97.10201:1969 103.03918:3834 109.10114:3268 120.08067:13182 121.10139:2629 131.04942:14904 131.071:14468 133.08629:6007 149.02382:3657 159.04356:6848 161.05989:2441 173.05899:7020 175.03886:13116 177.05392:26343 187.03885:32773 1…	C15H18O5	Coumarins and derivatives	KGGUASRIGLRPAX-UHFFFAOYSA-N	---	5070783	HMDB0254461	Phenylpropanoids and polyketides	Coumarins and derivatives	3693969	3777260	13830690	3344654	4718370	7570941	6.15598e+06	25559826	34261385	60721992	13569983	71014521	330343734	8.92452e+07	12002699776	11748263168	12693183488	1.2148e+10
8-(2-hydroxy-3-methylbut-3-en-1-yl)-7-methoxy-2H-chromen-2-one	9945	7.421	243.101	2.5915	[M-H2O+H]+	57.0707:1909399 60.49207:332356 67.0549:1110670 68.36636:1306353 68.37065:1140646 69.07044:4191370 96.73465:326239 117.07068:551316 128.06256:1100550 129.07043:422405 131.0495:4807127 133.06595:331747 143.04849:367739 145.06374:432594 155.0862:598576 159.0437:9726595 160.04701:399421 161.05995:486773 173.05916:11453948 174.06308:342858 175.03857:11218155 176.04214:539045 177.05441:690167 183.0804…	C15H16O4	Coumarins and derivatives	SQSRYWNOKPJENY-UHFFFAOYSA-N	---	13343540	HMDB0030854	Phenylpropanoids and polyketides	Coumarins and derivatives	0	5901042	2455703	6544974	6933018	8405423	5.04003e+06	8785627	8992376	0	0	0	0	2.963e+06	11949544064	12078975104	12250652704	1.20931e+10
Uridine	12878	2.811	243.062	2.22165	[M-H]-	59.01212:44765 66.03352:341567 68.01266:51650 68.85886:66500 68.86266:68694 82.02799:726078 84.04365:33170 96.04341:54580 101.30945:33922 108.04344:120775 110.02267:5701728 111.01877:392753 111.02654:237238 117.01828:47202 120.0435:33633 120.42737:33992 122.02341:307277 124.03871:166469 125.02326:31982 131.42702:34132 132.38969:31436 140.0332:762699 152.03435:1102760 153.0294:576390 154.93242:316…	C9H12N2O6	Pyrimidine nucleosides	DRTQHJPVMGBUCF-UHFFFAOYSA-N	C00299	6029	HMDB0000296	Nucleosides, nucleotides, and analogues	Pyrimidine nucleosides	1350277068	1367339016	2149739396	1431790490	738496260	1144089124	1.36362e+09	1523739176	1148859524	1145034256	1628869432	992202724	878748996	1.21958e+09	9209325136	15431759240	9584801408	1.14086e+10
Rosmarinic acid	25117	4.696	359.077	1.11397	[M-H]-	56.99676:51151 68.71577:260298 72.99123:5477044 73.99484:51092 79.95567:167192 123.04375:1386911 133.02754:1232135 135.0439:3376115 136.04665:210385 151.03839:61652 153.05476:51943 161.02313:56317704 162.02586:3626046 179.03299:7762402 180.03693:466927 197.04535:18437506 198.04865:1154628 223.02361:65878 312.62015:47104 359.08044:2290008 359.21002:299548 360.08127:261288	C18H16O8	Coumaric acids and derivatives	DOUMFZQKYFQNTF-UHFFFAOYSA-N	C01850	---	HMDB0003572	Phenylpropanoids and polyketides	Cinnamic acids and derivatives	28401803	22560101	12972157	6257106	4409316	2902418	1.29172e+07	5633559	2555132	2933906	2166659	1700477	8157367	3857850	11075494368	11024175712	11718561488	11272743856
Amphetamine	3533	2.198	158.092	11.2591	[M+Na]+	68.89587:136712 68.89912:144403 70.06582:4880197 71.04997:270854 71.06929:85457 84.04481:240329 88.07616:288473 95.06119:145756 98.06009:140041 99.01933:83207 112.05073:116499 112.07611:514931 112.08678:13191873 113.07137:645509 113.08372:100582 113.09:455731 115.08653:1126202 116.07039:660887 131.11792:154553 140.06956:354525 141.01767:418059 141.06535:1429623 158.09297:48062256	C9H13N	Amphetamines and derivatives	KWTSXDURSIMDCE-QMMMGPOBSA-N	C07514	3007	HMDB0014328	Benzenoids	Benzene and substituted derivatives	0	0	0	0	0	0	0	0	0	0	0	0	0	0	11403453440	10703400960	10933641216	1.10135e+10
Isosinensetin	19319	8.953	373.127	2.68004	[M+H]+	67.86068:3742118 80.72659:329414 88.78516:284200 96.73463:573563 100.93816:286221 116.91464:296843 181.01175:1585639 211.16878:325676 313.10312:314775 315.0871:2168441 328.0575:636593 328.09131:444273 329.10159:3415942 330.10703:353025 333.13101:319408 343.08258:109943160 344.08527:16734248 357.09402:9614916 358.10135:23567832 359.10477:4494592 373.12805:193233616	C20H20O7	8-O-methylated flavonoids	UYCWETIUOAGWIL-UHFFFAOYSA-N	---	632135	HMDB0037599	Phenylpropanoids and polyketides	Flavonoids	0	0	0	0	0	0	0	0	0	0	0	0	1119044	186507	10957336576	10484903936	10620784640	1.06877e+10
Theophylline	7053	0.818	203.052	7.19021	[M+Na]+	69.67749:552703 87.97748:1033984 105.00316:813848 142.98361:460954 203.05214:49249936	C7H8N4O2	Xanthines	ZFXYFBGIUFBOJW-UHFFFAOYSA-N	C07130	---	HMDB0001889	Organoheterocyclic compounds	Imidazopyrimidines	43786771200	32817839616	49305156608	34141945856	36872243968	35371032576	3.87158e+10	37790932736	53972158464	38384900352	31877861760	46671896064	44399841280	42182931776	9628320960	10959781184	10957380288	1.05152e+10
Hesperidin	36456	4.307	611.196	1.70158	[M+H]+	57.03431:1400389 68.98759:108853 68.99139:125199 69.03438:1572568 71.04995:14674343 72.05328:326919 73.02888:229431 75.04473:651331 83.04971:514324 85.02886:17422230 86.0326:263705 87.04441:356906 97.02852:127073 99.04452:265862 109.02873:101305 111.04397:571752 127.03921:238196 129.05499:5644930 130.05783:118726 135.04422:331210 137.0594:332642 145.0504:259676 147.0659:1175491 151.03847:270988 1…	C28H34O15	Flavonoid O-glycosides	QUQPHWDTPGMPEX-UNZJSITISA-N	C09755	10621	HMDB0003265	Phenylpropanoids and polyketides	Flavonoids	915041	322868	120631	343438	0	123303	304214	286409	0	0	0	0	0	47734.8	11760525084	9954925888	9521910976	1.04125e+10
FA 18:2+1O	18176	15.795	295.226	2.47267	[M-H]-	53.68295:2871 57.0331:2754 59.01211:13179 68.04138:13376 68.04511:10811 83.04852:2890 97.06377:3057 99.07999:2913 113.0954:28611 148.87193:2903 177.12852:3570 179.14212:6373 181.12088:9753 183.10204:10555 195.13675:318307 196.1412:30705 233.22597:3707 251.23871:5387 259.20755:3427 277.21689:343378 278.22174:47965 293.21207:3114 295.22687:1669173 296.23019:236375	C18H32O3	Oxidized fatty acids	HNICUWMFWZBIFP-UHFFFAOYNA-N	---	---	---	---	---	395672945	482202322	518080680	565365612	262664860	327588232	4.25262e+08	268077191	284901504	310655489	111045121	162359504	170631558	2.17945e+08	10087387216	10936640704	9835011624	1.02863e+10
Phenylalanine	4196	3.6	166.086	0.30105	[M+H]+	50.01629:583659 50.06448:794818 51.02117:252250 51.02394:1997948 53.0396:233206 63.02373:333879 65.0396:489435 68.46545:318513 74.02428:382986 77.0387:4363234 78.04691:378325 79.05447:8252916 80.05853:238716 91.05437:4936879 92.0576:231948 93.07034:6111859 94.07378:300234 103.05402:92462200 104.05737:6127492 105.07136:700780 107.04895:31449066 108.05241:1662277 118.06342:464435 119.07338:447623 1…	C9H11NO2	Amino acids and derivatives	COLNVLDHVKWLRT-UHFFFAOYSA-N	C00079	6140	HMDB0000159	Organic acids and derivatives	Carboxylic acids and derivatives	35638549408	37224236768	39182777568	37234746464	31214112544	33504194208	35666436160	36077575440	40902390784	36700321888	38547619152	34248351184	38332052896	3.74681e+10	8733646752	10524384912	10668394272	9975475312
4',5,6,7-Tetramethoxyflavone	17282	11.35	343.118	1.89439	[M+H]+	68.88828:1253318 68.89207:443459 219.06689:386717 253.08641:1984448 254.09262:417179 280.07175:618073 281.07852:3097889 282.08734:26078392 283.09128:3816450 285.07651:342096 297.07394:5581422 298.08167:1534304 299.08972:14973310 300.09293:1673658 309.07535:4661132 310.08243:7961594 311.08957:3786682 312.09671:366287 313.07147:32293058 314.07178:4623073 315.07227:292612 327.08487:8879168 328.09137…	C19H18O6	7-O-methylated flavonoids	URSUMOWUGDXZHU-UHFFFAOYSA-N	C14472	96118	HMDB0030575	Phenylpropanoids and polyketides	Flavonoids	0	0	0	0	0	0	0	0	0	0	0	0	0	0	9499659200	10046095168	9420617376	9655457248
Naringin	34138	4.211	581.183	5.98775	[M+H]+	57.03441:1562553 68.89152:386038 69.03441:1950846 71.04998:15197287 72.05331:457151 75.04483:822960 83.0497:468385 85.02888:20939164 86.03262:496568 87.04425:574466 97.02946:306939 99.04454:168502 103.03918:160130 111.04401:515197 121.06475:185269 127.03924:357880 129.05502:7050380 130.05786:403480 135.04425:161959 145.05045:168241 147.04396:2461912 147.06581:1722463 148.04684:195022 153.01869:73…	C27H32O14	Flavonoid O-glycosides	DFPMSGMNTNDNHN-UHFFFAOYSA-N	C09789	442428	HMDB0002927	Phenylpropanoids and polyketides	Flavonoids	7320722	3476187	3498644	2598590	1328825	1057970	3.21349e+06	5807104	1672010	1807826	1271470	1282672	1209170	2175042	8173574016	12428585424	7963885680	9522015040
Sinapic alcohol	6255	4.258	193.086	0.62148	[M+H-H2O]+	55.01905:383172 69.57004:120922 79.05529:326313 87.04502:455561 91.05491:266682 98.06101:137155 103.05507:357771 105.07046:10031439 106.07362:492194 108.04539:285074 115.05462:1622906 118.04133:247668 131.04961:154662 133.06451:15455925 134.06886:1109655 136.07562:286983 143.04848:344155 143.05962:1658902 161.06009:34220724 162.0631:2544530 165.05446:300570 166.08685:699016 176.07092:109488 178.0…	C11H14O4	Methoxyphenols	LZFOPEXOUVTGJS-ONEGZZNKSA-N	C02325	5280507	HMDB0013070	Benzenoids	Phenols	0	0	0	0	0	0	0	0	0	0	0	0	0	0	9254740992	9420713984	9186441216	9.2873e+09
Warfarin	14731	13.368	309.112	0.29116	[M+H]+	68.8964:270389 68.89966:275371 207.11581:225279 211.03761:3102171 212.04163:466680 235.07582:143931 235.11005:2110879 236.11497:155370 239.03212:397738 239.10574:584615 245.09653:458566 247.07722:496424 248.08215:218842 249.08948:557062 251.06982:489111 253.08533:200209 253.1235:181046 261.09073:499069 263.10693:5278874 264.10938:867135 265.12189:441686 266.09509:967232 267.06494:1953788 267.1022…	C19H16O4	Homoisoflavones	QTXVAVXCBMYBJW-UHFFFAOYSA-N	C01541	54678486	HMDB0001935	Phenylpropanoids and polyketides	Coumarins and derivatives	0	0	0	0	0	0	0	0	0	0	0	0	0	0	8309589504	8254001152	8365859328	8.30982e+09
8-Amino-7-oxononanoic acid	26858	0.9	377.085	2.01546	[M+Cl]-	59.01215:2029980 67.67981:164398 68.66958:1122420 71.01215:1699066 81.1432:151662 89.02261:3399709 101.02291:2014000 113.02249:1020811 119.03327:822183 128.13902:165939 131.03349:204035 143.03363:416582 161.04451:999474 179.05565:5162122 180.05754:235289 215.03139:1718707 221.06554:178039 223.968:168979 239.67369:183689 341.10822:8029180 342.11447:258804 377.08377:7262752 378.08569:212142	C9H17NO3	Fatty Acyls	GUAHPAJOXVYFON-ZETCQYMHSA-N	C01092	448124;36688192	HMDB0240687	Lipids and lipid-like molecules	Fatty Acyls	74455605	18300789	20187803	28001693	39737644	46856166	3.79233e+07	27890854	24357034	17791081	15644852	41326828	29926529	2.61562e+07	7679894400	8795650432	8051324032	8.17562e+09
Kaempferide	18541	7.574	299.056	1.7388	[M-H]-	69.15462:27959 69.15844:52118 79.95502:27211 80.96255:335700 183.08092:24925 227.03502:20246 253.09344:129886 255.02773:20974 255.1008:129884 256.035:21067 281.15442:57509 283.02371:34304 284.03336:4770600 285.03491:564367 299.05484:6365802 299.12845:329159 299.16278:149920 300.0578:941008 300.13193:63071	C16H12O6	Flavonols	SQFSKOYWJBQGKQ-UHFFFAOYSA-N	C10098	5281666	HMDB0037441	Phenylpropanoids and polyketides	Flavonoids	382952	143433	0	0	0	0	87730.8	0	0	10229	176827	0	105837	48815.5	8093777920	8161203328	8014569728	8.08985e+09
Arginine	4899	0.835	175.119	0.68525	[M+H]+	60.05623:57687728 61.05368:378210 61.05956:409087 68.66753:343214 68.6713:285559 70.06573:65519924 71.06923:2033735 72.08169:4390808 84.08131:224111 88.0759:674513 97.0764:682265 98.06096:565461 112.08669:5760543 113.07112:669458 114.10323:1695254 115.08633:1391018 116.07034:53729028 117.0742:2386995 130.0972:21758802 131.10135:704605 133.09644:503976 140.08206:353547 141.06525:572607 157.10786:3…	C6H14N4O2	Amino acids and derivatives	ODKSFYDXXFIFQN-UHFFFAOYSA-N	C00062	6322;28782	HMDB0000517	Organic acids and derivatives	Carboxylic acids and derivatives	7457021014	8450599244	4248423240	2934228975	6944621674	7319866437	6.22579e+09	2897163309	7044231756	8079774689	13073568800	3868013359	11535120712	7.74965e+09	8473829362	8204777756	7437154880	8.03859e+09
Androstenedione	13139	13.671	287.2	1.49721	[M+H]+	50.01144:237279 53.26545:244854 54.71609:269760 56.96698:287324 57.09769:241181 68.20526:1531737 81.07024:528062 95.04976:319005 95.08669:341666 120.9562:255659 137.05946:1709376 151.07552:373620 151.1125:321277 153.51382:314319 163.07533:314962 177.09013:1180977 191.10431:344152 203.10698:362744 269.18854:410291 272.17453:1127794 287.20178:290504736	C19H26O2	Androgens and derivatives	AEMFNILZOJDQLW-QAGGRKNESA-N	C00280	6128	HMDB0000053	Lipids and lipid-like molecules	Steroids and steroid derivatives	0	0	0	0	0	0	0	0	0	0	0	0	0	0	8130649088	7970586624	7841507328	7.98091e+09
Sinensetin	19326	9.683	373.127	1.87603	[M+H]+	68.92733:495058 68.93113:471600 151.03853:1006278 269.07965:336866 283.09653:881750 297.07385:945623 298.08163:417308 310.08282:389860 311.09045:2270156 312.09662:19985042 313.10236:3147172 315.08813:1096789 327.0845:3781950 328.09131:829960 329.10233:11844015 330.10721:1985946 339.08658:3930013 340.09445:6181056 341.10214:2487085 343.08228:26450356 344.08514:4121890 357.09409:10464640 358.10132:…	C20H20O7	7-O-methylated flavonoidsInChIKey	LKMNXYDUQXAUCZ-UHFFFAOYSA-N	C10186	145659	HMDB0036633	Phenylpropanoids and polyketides	Flavonoids	0	0	0	0	0	0	0	4312722	2733160	3552740	4320796	3272686	6633546	4.13761e+06	7920015360	7952127488	7823901184	7898681344
Proline	840	0.91	116.071	2.67079	[M+H]+	53.03979:118890 69.72604:460315 70.06577:62988132 71.06303:233166 71.06922:1861302 72.24104:117133 82.5908:108773 87.90472:106234 97.8165:111669 116.07157:11462713	C5H9NO2	Amino acids and derivatives	ONIBWKKTOPOVIA-BYPYZUCNSA-N	C00148	145742;6971047	HMDB0000162	Organic acids and derivatives	Carboxylic acids and derivatives	9379086336	3216100608	6025016320	4906052096	4831431680	7155129344	5.9188e+09	5961994752	5434280960	6203910012	1563851264	6573991936	2200988672	4.6565e+09	7954847744	7706321408	6435508224	7.36556e+09
Tyrosine	5412	2.641	182.081	1.20825	[M+H]+	65.03979:279107 69.01643:925974 91.05486:4207958 95.04976:1433756 107.05003:318414 113.96474:356973 119.04984:16592937 120.0529:1403720 121.06477:925670 123.04423:37796316 124.04714:2225501 136.07555:108291080 137.07919:7649516 147.04395:18317490 148.04813:1564412 165.05435:50068344 166.05823:3911946 182.08134:6252632	C9H11NO3	Amino acids and derivatives	OUYCCCASQSFEME-QMMMGPOBSA-N	C00082	6057;6942100	HMDB0000158	Organic acids and derivatives	Carboxylic acids and derivatives	14349888128	12171342560	18162366848	29751361088	9159527760	10400912512	15665899816	17306999056	15629046416	13923686432	41983780608	30652094240	11086350720	2.17637e+10	7746194208	7027488036	7197698948	7.32379e+09
N-Acetylneuraminic acid	19547	1.019	308.098	2.272	[M-H]-	68.89463:6598 68.99399:3025 69.49622:1560 71.34673:1366 74.96043:2436 76.95749:11971 78.95285:4706 82.02799:1741 87.00684:28120 88.03899:8891 89.02251:26587 92.92638:30861 94.92319:53272 96.92065:28290 96.95865:50200 96.96861:1726 98.05997:1767 112.98372:28508 124.00594:5114 127.86842:2816 128.0331:231254 129.03653:8498 129.86627:6762 130.04893:7773 130.0602:2476 135.02751:1896 145.0602:2740 145.…	C11H19NO9	Sugar acids and derivatives	SQVRNKJHWKZAKO-LUWBGTNYSA-N	C00270	439197	HMDB0000230	Organic oxygen compounds	Organooxygen compounds	38125780	14104019	21743956	42102540	52325672	59390072	3.79653e+07	86083720	16294855	15249730	23026342	84671016	17324832	4.04417e+07	6090592768	6826556928	8516347392	7.1445e+09
Maltol	1341	1.591	127.037	17.7111	[M+H]+	53.03943:8309 55.01867:14823 55.36242:8513 57.04536:31646 69.16949:25093 71.04998:37186 81.03427:32681 81.04534:8574 82.06592:129805 99.04457:14687 100.07622:36550 109.02886:57363 110.0607:11831 127.03929:887496 127.08682:9091	C6H6O3	Pyranones and derivatives	XPCTZQVDEJYUGT-UHFFFAOYSA-N	C11918	8369	HMDB0030776	Organoheterocyclic compounds	Pyrans	951282496	1381275904	985315136	1992988800	627888192	1141399680	1.18003e+09	2883465728	2271112448	255561968	1412268800	2141990912	1174591104	1.68983e+09	5701200384	7877133824	7138074112	6905469440
3-Hydroxybenzoate	2632	3.637	137.023	9.56034	[M-H]-	62.25396:1064 69.37605:2084 69.37988:4961 93.03274:24317 94.02784:1452 98.40903:1285 108.02:1576 109.02789:7925 136.86151:1768 136.89037:2890 137.02263:87283 137.05913:1959 138.02754:1689	C7H6O3	Hydroxybenzoic acid derivatives	IJFXRHURBJZNAO-UHFFFAOYSA-N	C00587	---	HMDB0002466	Benzenoids	Benzene and substituted derivatives	211649268	132135240	126662596	65850132	87170848	93549526	119502935	103876062	96650544	38834153	58946295	30085886	97409568	7.09671e+07	6914663264	6991409448	6702440512	6869504408
Gardenin A	22122	12.306	419.134	0.21473	[M+H]+	60.78719:212627 68.13053:1314784 114.41143:209489 224.40871:244073 328.0575:1031957 340.09482:348064 343.0831:4261339 344.07916:333771 346.06601:1759080 347.07062:221335 356.05331:214888 358.10107:443959 361.08902:13788760 362.09372:2383120 371.07874:7194306 372.07742:952221 374.06406:1506695 375.06302:238276 385.09012:231121 386.0961:3597528 387.10474:926798 389.08432:81180840 390.0907:14065723 …	C21H22O9	8-O-methylated flavonoids	MQBFFYQCZCKSBX-UHFFFAOYSA-N	---	261859	---	Phenylpropanoids and polyketides	Flavonoids	0	0	0	0	0	0	0	0	0	0	0	0	0	0	6766176608	6681275232	6509415216	6.65229e+09
Coronaric acid	12564	15.833	279.232	2.61432	[M+H-H2O]+	55.05506:47926 57.07071:27064 65.03928:6585 67.05489:661135 68.05805:24634 69.07085:97886 69.21478:15376 71.08633:6661 79.05495:34252 81.07024:859118 82.07349:44396 83.0497:14411 83.08625:70014 85.06533:21341 87.04501:9156 89.06031:23183 91.05489:15935 93.0703:77131 95.08581:863434 96.08922:56320 97.06572:17912 97.10192:42212 99.08101:6527 105.07051:21765 107.08562:74260 109.06548:17305 109.10115…	C18H32O3	Medium-chain fatty acids	FBUKMFOXMZRGRB-YFHOEESVSA-N	C14825	6246154	HMDB0004701	Lipids and lipid-like molecules	Fatty Acyls	98086800	135045216	159561664	153870176	87456488	118645584	1.25444e+08	106498528	108034912	102725160	45297660	53738076	44428292	7.67871e+07	6722344960	6656981632	6494722304	6.62468e+09
4-Aminophenol	497	1.131	110.06	1.18117	[M+H]+	55.05513:381762 65.03939:239070 67.04243:328027 68.05009:285476 68.31009:192443 69.03383:153671 80.04986:144377 82.06589:1152599 83.04968:352124 83.06119:57229 92.05019:163339 110.06067:34467716	C6H7NO	Aniline and substituted anilines	PLIKAWJENQZMHA-UHFFFAOYSA-N	C02372	403	HMDB0001169	Benzenoids	Benzene and substituted derivatives	0	0	0	49085520	0	0	8180920	0	0	0	0	0	0	0	5860537856	7430423552	6415339008	6.56877e+09
Gluconic acid	7969	0.851	195.05	6.10097	[M-H]-	57.0327:554293 59.01226:2676597 67.87774:1065093 67.88145:346559 71.01197:1181672 72.99161:200934 75.00734:14453500 80.96325:248916 85.02793:1548978 87.007:2609941 89.02252:1147808 96.72999:160530 99.00718:3997130 101.02283:536159 111.00768:281824 129.01718:10949620 130.02083:147192 141.01744:446422 159.02829:1258579 177.0387:1538052 195.04883:27549834 196.05243:968562	C6H12O7	Medium-chain hydroxy acids and derivatives	RGHNJXZEOKUKBD-IBOZAKBINA-N	C00257	604	HMDB0000625	Organic oxygen compounds	Organooxygen compounds	140842631	141260550	205689227	128132174	140883361	138912119	149286677	190217298	171395004	126479309	142103578	133688334	156654781	1.53423e+08	6358903264	6308881920	6554247712	6.40734e+09
Succinic acid	1125	1.264	117.018	12.7329	[M-H]-	55.01746:2083 68.22861:9979 71.04874:11820 73.02769:623205 74.02324:2275 74.03109:7117 96.72276:2195 99.00711:64308 99.92422:14169 116.92704:101384 117.01823:157081 117.05454:14610 117.07471:2198 117.92635:3675 118.02843:4135	C4H6O4	Dicarboxylic acids and derivatives	KDYFGRWQOYBRFD-UHFFFAOYSA-N	C00042	---	HMDB0000254	Organic acids and derivatives	Carboxylic acids and derivatives	474949036	365097571	271421485	333219728	329022835	363664078	3.56229e+08	311881340	471205696	520799936	298663140	563038016	182416469	3.91334e+08	4402536448	4694943296	9060752384	6.05274e+09
Uracil	681	2.687	113.035	2.30018	[M+H]+	55.01866:77015 57.03436:157349 67.01843:162912 67.05489:147535 68.05007:78175 69.07084:27498 70.02962:3427142 71.03294:71145 71.04941:33731 72.08175:66709 79.05462:27284 85.0289:87935 85.06528:166569 86.06065:107575 95.01354:175996 95.02422:270966 95.04977:76180 96.00866:2019576 97.07662:71481 113.02331:2793053 113.0347:7987511 113.05912:204717 113.09057:83065	C4H4N2O2	Pyrimidones	ISAKRJDGNUQOIC-UHFFFAOYSA-N	C00106	1174	HMDB0000300	Organoheterocyclic compounds	Diazines	435795200	785479920	905031424	418884928	114004616	373878048	505512356	435537312	568647872	476754048	690393024	615033920	296214272	513763408	6061257746	5950106668	5948733024	5986699146
Ononin	36105	5.068	475.123	3.00974	[M+HCOO]-	60.68855:8014 66.01347:7940 72.99161:9646 84.77399:10007 101.81229:9814 147.69374:8691 161.00574:17844 187.05396:8918 226.04225:22067 252.04115:258549 253.04623:15738 267.06436:3809624 268.06882:370928 359.42941:9360	C22H22O9	Isoflavonoid O-glycosides	MGJLSBDCWOSMHL-UHFFFAOYSA-N	C10509	442813	HMDB0033987	Phenylpropanoids and polyketides	Isoflavonoids	5324010	483402	782792	205282	2062038	1789707	1.77454e+06	244419	122689	3624470	573991	974809	909773	1.07503e+06	6178009232	5915441184	5850684032	5.98138e+09
Jaceosidin	16381	7.736	331.081	0	[M+H]+	67.57927:1542555 75.38384:124463 151.03854:152591 173.11734:162347 265.90976:119443 298.04752:199818 301.03629:762206 316.05609:23551470 317.06052:3377470 331.082:57520072	C17H14O7	6-O-methylated flavonoids	GLAAQZFBFGEBPS-UHFFFAOYSA-N	---	5379096	---	Phenylpropanoids and polyketides	Flavonoids	0	0	0	0	0	0	0	0	0	0	0	0	0	0	6010572480	5915006144	6004480064	5.97669e+09
Nicotinic acid	1196	1.156	124.039	1.20929	[M+H]+	55.01867:29679 68.05008:50592 68.99143:129200 69.03439:29235 78.03458:247960 79.05463:41973 80.04996:1103991 81.05369:168396 82.06595:180346 96.04453:948840 96.08108:90884 97.02859:465518 97.04852:27835 104.46642:27016 107.06055:58409 112.03949:167515 122.02427:36462 124.03933:16109294 124.05853:952446 124.07589:865173	C6H5NO2	Pyridinecarboxylic acids	PVNIIMVLHYAWGP-UHFFFAOYSA-N	C00253	---	HMDB0001488	Organoheterocyclic compounds	Pyridines and derivatives	0	0	0	0	0	0	0	0	0	197827872	0	0	318673664	8.60836e+07	6448759680	5225586816	5865294336	5846546944
Phenylethanolamine	1022	3.603	120.081	1.74882	[M+H-H2O]+	53.03943:400034 69.29404:1625578 77.03944:1230365 79.05462:615419 91.05494:5201300 93.07042:15502697 94.0739:625149 95.05004:2157826 103.0551:57741924 104.0576:4102693 105.045:1126874 118.06566:1256707 119.07339:437544 120.08166:160529168	C8H11NO	Aralkylamines	ULSIYEODSMZIPX-UHFFFAOYSA-N	C02735	---	HMDB0001065	Organic nitrogen compounds	Organonitrogen compounds	25728860160	26429337600	26289479680	26772142080	21814519808	23847964672	2.51471e+10	26765447168	28766996480	23905411072	27133222912	25486192640	26102767616	2.636e+10	6134794240	5793553792	5436225536	5.78819e+09
Feruloyltyramine	15152	5.303	314.139	0.191	[M+H]+	55.01862:9919 56.05044:9601 63.02386:12524 67.05484:11099 68.86274:38261 69.03432:29318 69.07078:9515 70.06571:38264 74.06065:26344 78.04767:8880 81.03419:13170 81.07087:24040 83.04964:14970 83.08554:12065 86.09693:24088 89.03953:39054 91.05466:109380 93.07029:209395 95.04968:39550 95.08572:34934 97.02848:10175 99.04448:9267 100.11316:9038 102.05524:24830 103.05507:65650 105.07044:14293 107.08555…	C18H19NO4	Methoxyphenols	NPNNKDMSXVRADT-WEVVVXLNSA-N	C02717	5280537	HMDB0029365	Benzenoids	Phenols	41864	110825	16932	0	0	0	28270.2	132487	107379	11120	186434	0	171987	101568	5423451896	5379164328	5353701856	5385439360
Linolenic acid	12566	13.239	279.232	0.42975	[M+H]+	55.05524:844934 57.07084:1151733 67.05502:6626418 68.13:812274 69.07047:1515712 71.08648:3442145 79.05486:912109 81.0704:11186594 82.07359:582484 83.04971:271948 83.08631:1236360 85.06535:435526 85.10197:4787898 86.10535:161843 91.05507:1385808 93.07061:1572936 95.08596:9807008 96.08911:411959 97.06483:416021 97.10203:705951 99.08119:4556400 105.07102:790010 107.08574:1396604 108.08908:154518 109…	C18H30O2	Lineolic acids and derivatives	DTOSIQBPPRVQHS-PDBXOOCHSA-N	C06427	5280934	HMDB0001388	Lipids and lipid-like molecules	Fatty Acyls	223596288	145859200	265222380	288229376	268518944	208682944	233351522	191511280	155179472	111560128	239235344	155533792	75426744	1.54741e+08	5101377664	5169233536	5148113152	5139574784
Isofraxidin	10637	4.681	221.045	2.75961	[M-H]-	69.59193:53072 69.59469:65967 80.96387:493327 124.03871:157836 163.00243:218743 177.4375:43453 190.99728:5213976 192.0006:292701 206.02158:14646387 207.02347:1063284 221.04366:4014576 222.04756:429970	C11H10O5	7-hydroxycoumarins	HOEVRHHMDJKUMZ-UHFFFAOYSA-N	C17480	5318565	HMDB0253642	Phenylpropanoids and polyketides	Coumarins and derivatives	35905907	24553819	12215561	12553764	16310009	14424095	1.93272e+07	10245785	6875894	8480690	6796700	5352720	10267150	8.00316e+06	5357816384	4962621952	4705640704	5.00869e+09
Asiatic acid	41072	13.226	533.348	0.80623	[M+FA-H]-	51.4725:2632 59.01212:5465 61.98664:28840 66.84067:2634 68.96086:2525 73.43842:2563 80.96326:3247 88.22968:2495 89.02267:112809 96.7309:4033 112.6451:2414 113.90051:2590 127.11617:2398 146.93742:3058 153.09972:2645 174.4998:2524 222.85951:2444 225.55635:3776 297.23859:4609 302.56305:2590 329.1763:2906 411.52072:3019 469.32596:3163 487.34042:804798 488.34219:175659 497.32761:4256 533.302:2605 534.…	C30H48O5	Triterpenoids	JXSVIVRDWWRQRT-UYDOISQJSA-N	C08617	119034	---	Lipids and lipid-like molecules	Prenol lipids	113070	0	630413	0	0	0	123914	0	709280	1286157	2369661	180421	4509180	1.50912e+06	5097563176	4970274928	4943135144	5.00366e+09
3-Methylquercetin	20333	7.85	315.051	1.36486	[M-H]-	63.02269:12835 68.66039:43739 83.01193:13789 96.95865:14928 107.01236:25473 109.02789:14725 124.01511:23776 136.01506:12138 148.01428:15405 149.99458:39526 151.00134:348386 164.00972:58906 216.04036:13254 219.02846:11288 227.035:56846 228.04086:17808 243.02696:45763 244.03621:18317 253.17987:15036 255.03156:21793 271.02353:52184 272.03049:75872 283.02368:45062 300.02844:6823954 301.03137:835772 3…	C16H12O7	Flavonols	IZQSVPBOUDKVDZ-UHFFFAOYSA-N	C10084	5281654	HMDB0002655	Phenylpropanoids and polyketides	Flavonoids	165193	126264	0	0	104007	0	65910.7	0	0	0	0	0	0	0	4832340608	4824388608	4666179584	4.7743e+09
Triptophenolide	19907	15.413	311.167	7.0702	[M-H]-	51.0188:4821 69.07343:21177 95.32526:4405 103.91875:6067 123.99549:4989 127.50581:4726 131.0648:5960 166.29843:5140 183.01016:155533 184.01724:5696 293.2121:9732 311.16788:3199921 311.24603:11585 312.16986:406534	C20H24O3	Oxosteroids	KPXIBWGPZSPABK-FXAWDEMLSA-N	---	173273	---	Lipids and lipid-like molecules	Steroids and steroid derivatives	976740896	668641752	595474168	501345444	660926344	656363400	6.76582e+08	418877752	564753024	631624968	492491160	427753908	460954968	4.99409e+08	4769230336	4781317824	4740343808	4763630656
Lirioresinol A	22133	6.011	419.169	3.55464	[M+H]+	52.17817:64094 70.06609:569176 70.25305:70145 86.09698:1513806 96.73556:209561 107.05006:110142 115.21535:67095 132.10168:412504 138.63429:74598 143.11873:526748 167.06969:1287020 168.07373:110180 169.13263:120198 171.11287:76817 172.53763:71012 173.05905:394146 178.50896:66516 187.07518:100039 205.08704:490899 207.065:89917 217.08426:542184 225.00937:90817 247.09572:422115 285.07654:99809 291.10…	C22H26O8	Furanoid lignans	KOWMJRJXZMEZLD-UHFFFAOYSA-N	---	332426	HMDB0038928	Lignans, neolignans and related compounds	Furanoid lignans	0	0	0	0	0	0	0	0	0	0	0	0	0	0	4880093184	4533392896	4533317120	4648934400
Chlorogenic acid	24479	3.706	353.087	3.20034	[M-H]-	59.01254:185074 67.01722:145235 69.22284:269983 71.01241:389235 85.02773:726622 93.0327:1805303 111.04338:835548 127.0387:433975 135.04391:7960908 136.04666:276577 137.02258:1449481 155.03316:1463503 161.02298:1965291 173.04417:28315660 174.04805:998752 179.03308:21593606 180.03716:1449289 191.05502:89489248 192.05815:3804244 213.35516:137144 353.08423:5562659 354.08673:548886	C16H18O9	Cyclic alcohols and derivatives	CWVRJTMFETXNAD-JUHZACGLSA-N	C00852	348159	HMDB0003164	Organic oxygen compounds	Organooxygen compounds	9641198	1979121	13742433	1225819	561646	236774	4.5645e+06	1023572	4289444	14925831	27025688	353754	4313980	8.65538e+06	4380438976	4550873856	4703790464	4545034432
Neohesperidin	46317	4.325	609.182	0.80436	[M-H]-	59.01209:20051 67.27394:172623 71.01182:14363 83.01191:50506 85.02771:14428 89.02251:11779 107.01233:16465 108.01997:13615 125.02332:404413 126.02624:13110 134.03609:91651 135.04385:21036 136.01501:14181 149.0601:88399 151.00145:492209 152.00598:12878 161.02312:11834 164.00969:404335 165.0143:16147 173.05922:46276 174.03084:130228 175.00101:68053 175.03877:34492 175.0959:17881 177.01674:45935 185…	C28H34O15	Flavonoid O-glycosides	ARGKVCXINMKCAZ-UHFFFAOYSA-N	C09806	---	HMDB0030748	Lignans, neolignans and related compounds	Cyclobutane lignans	7852468	3577649	2376128	3085898	5282864	1376503	3.92525e+06	5193108	3856627	3586088	4392116	2758018	3213215	3.8332e+06	3392288576	4575143040	5068945728	4.34546e+09
Hexadecanamide	10920	19.449	256.264	0.46827	[M+H]+	55.05505:3332 57.03431:1906 57.07084:49376 60.04521:2001 67.05489:2812 69.07078:12095 71.04996:2953 71.08649:24223 74.06087:28020 81.07024:6050 83.08643:10798 85.10192:10877 86.06064:3002 86.09699:2604 88.07629:117692 89.06031:7046 89.07944:2145 93.07038:1981 95.08579:7787 96.73553:4637 97.10201:5959 100.07619:6845 102.09164:71275 107.08575:2308 109.10114:1924 111.08064:2547 114.09175:2171 116.10…	C16H33NO	Fatty amides	HSEMFIZWXHQJAE-UHFFFAOYSA-N	---	69421	HMDB0012273	Lipids and lipid-like molecules	Fatty Acyls	510647520	375568544	405701344	479973728	348927744	389146112	4.18327e+08	251610048	303440864	264424720	303582528	356035232	317526752	2.99437e+08	5240587776	3702215168	3852889088	4.26523e+09
Isoimperatorin	15454	11.971	269.082	0.33447	[M-H]-	69.30431:681945 89.02254:254780 209.05858:616554 210.06859:3983542 211.03922:283541 211.0712:263735 225.05595:719924 226.06139:1160868 253.05005:297396 254.05717:15853916 255.06337:1756566 269.08319:72178072 270.08636:11155077	C16H14O4	Psoralens	IGWDEVSBEKYORK-UHFFFAOYSA-N	C16976	68081	HMDB0253646	Phenylpropanoids and polyketides	Coumarins and derivatives	24709726	10071771	30229234	9062010	5409536	6282951	1.42942e+07	3517391	6119726	6628506	6348686	3050074	1801048	4.57757e+06	4359487488	4121810688	4136227328	4.20584e+09
Didymin	35236	5.439	595.201	1.24328	[M+H]+	55.05503:9538 57.03431:146767 68.37009:38684 68.99846:9503 69.03424:116463 70.06586:38322 71.04996:1529215 72.0533:49451 73.02947:22876 75.04488:51930 81.03422:8088 83.04967:34374 85.02886:1961023 86.0326:49525 86.09696:27113 87.04514:41636 97.02943:30480 99.04451:24949 103.03915:9515 111.04369:62369 120.08155:29004 121.06471:23092 123.04431:9169 127.03942:38643 129.05499:652910 130.05782:25937 1…	C28H34O14	Flavonoid O-glycosides	RMCRQBAILCLJGU-HIBKWJPLSA-N	---	16760075	HMDB0029482	Phenylpropanoids and polyketides	Flavonoids	0	0	0	0	0	0	0	0	0	0	0	0	0	0	4177338406	3909219096	3713698744	3.93342e+09
poricoic acid B	26437	15.701	485.326	0.37088	[M+H]+	55.05506:12087 68.14227:9785 68.146:31291 69.07072:38856 81.07022:46227 83.08633:28285 85.06535:11100 93.07025:43762 95.0859:75640 97.06573:22730 97.10112:10560 99.04456:22216 105.07053:20992 107.08576:78151 109.10114:43325 111.08066:9809 119.08552:41363 121.10148:63472 123.08062:19968 123.11689:10170 125.0968:18487 131.08661:22030 133.10075:37890 135.11723:21777 139.07497:8902 143.0858:26594 145…	C30H44O5	Triterpenoids	NXAZWYWJZDFISF-KXGBKNTBSA-N	---	5471852	---	Lipids and lipid-like molecules	Prenol lipids	0	0	0	0	0	0	0	14944830	13726327	15209779	18752738	13456353	70628704	2.44531e+07	3917710912	3932203904	3568312512	3806075776
Limocitrin	17578	7.774	347.076	0.25931	[M+H]+	61.93546:158592 67.0549:274753 68.25338:1239817 73.68378:162045 81.07026:307220 83.08634:171937 85.64046:158473 109.10226:658544 121.10144:163910 125.0955:176441 149.13261:667122 155.10635:216560 173.11736:1007755 189.11311:214684 195.13844:990044 213.14705:648437 265.51135:156792 277.21771:368742 283.38593:175441 287.05887:204611 289.03397:321084 295.22754:219789 300.02887:631135 301.03159:15041…	C17H14O8	Flavonols	IBXCKSUZOFKGSB-UHFFFAOYSA-N	---	5489485	HMDB0029516	Phenylpropanoids and polyketides	Flavonoids	0	0	0	0	0	0	0	0	0	0	0	0	0	0	3830886528	3751797824	3795310528	3792664960
Isosakuranetin	13114	5.642	287.092	0.52248	[M+H]+	57.74475:75026 68.88883:171497 68.89263:175048 81.50607:83398 84.27621:76443 121.0648:180896 133.0645:367999 133.68243:76162 135.08028:542977 137.05949:119374 153.01891:11944160 154.02194:697530 161.05986:5411894 162.06296:318243 164.3009:74649 171.02803:1236353 179.03488:380251 260.69516:78241 287.09113:11708792	C16H14O5	4'-O-methylated flavonoids	HMUJXQRRKBLVOO-UHFFFAOYSA-N	C05334	5118250	HMDB0253690	Phenylpropanoids and polyketides	Flavonoids	0	0	0	0	0	0	0	0	0	0	0	0	0	0	3687344384	3905126400	3620913664	3737794816
Cimifugin	14581	4.298	307.117	1.88853	[M+H]+	59.04987:122701 68.83839:393583 164.06927:175330 177.05431:523793 205.0507:336587 207.06487:470171 208.03755:115879 217.04771:547755 218.05553:138955 221.04474:2334454 222.05211:363062 223.05974:129766 233.04433:1240524 234.05344:1975765 235.05858:15540052 236.06334:1756199 247.05873:154194 249.07481:598792 257.08032:1365632 258.08401:141428 259.06165:6773424 260.0643:667350 274.08344:839749 275.…	C16H18O6	Chromones	ATDBDSBKYKMRGZ-UHFFFAOYSA-N	C09000	---	HMDB0250254	Organoheterocyclic compounds	Benzopyrans	0	0	0	0	0	0	0	8684350	7259430	6692413	3767466	9203573	31447584	1.11758e+07	3658053632	3664222208	3673170176	3665148672
Bergapten	8107	8.836	217.049	0.36858	[M+H]+	69.13023:117621 69.1335:328525 115.05482:97829 117.06947:119527 161.05994:174136 173.05887:702536 174.0304:134956 189.05392:92496 199.11488:288310 200.12857:3345874 202.0269:8710861 203.02939:905057 217.04839:37819696 217.12646:1078255	C12H8O4	Psoralens	BGEBZHIAGXMEMV-UHFFFAOYSA-N	C01557	2355	HMDB0030637	Phenylpropanoids and polyketides	Coumarins and derivatives	0	0	0	0	0	0	0	0	0	0	0	0	0	0	3599941376	3549505792	3534007296	3561151488
Kojic acid	2384	3.762	143.034	0.97879	[M+H]+	55.01866:82198 68.72156:45860 68.72588:39869 69.03448:738136 79.05528:76452 81.07093:31201 84.04481:154895 85.02889:76007 97.02856:106593 97.06573:32644 98.061:86477 98.09693:76462 113.03014:34979 125.02385:246914 125.05965:29379 143.03384:26262698	C6H6O4	Pyranones and derivatives	BEJNERDRQOWKJM-UHFFFAOYSA-N	C14516	3840	HMDB0032923	Organoheterocyclic compounds	Pyrans	232333312	231940944	377878720	357161696	382722176	472807232	3.42474e+08	472320256	0	582639376	440702560	341369312	547183744	397369208	3695746432	4332119552	2455775488	3.49455e+09
Graveoline	12611	10.214	280.097	0.32132	[M+H]+	121.10143:105630 129.85696:102078 169.06573:4194659 170.06897:436672 178.07994:123823 207.08192:471148 221.11688:113382 235.07571:9765076 236.077:1372105 252.10286:22231566 253.10414:3431986 263.07004:1041326 263.23245:107392 264.07697:124784 280.09818:38916720	C17H13NO3	Hydroquinolones	COBBNRKBTCBWQP-UHFFFAOYSA-N	C10689	353825	HMDB0033480	Quinolines and derivatives	Quinolines and derivatives	0	0	0	0	0	0	0	0	0	0	0	0	0	0	3440420096	3399939072	3431169792	3.42384e+09
Phenylacetylglycine	6342	4.024	194.081	0.4122	[M+H]+	65.03926:18608 67.81625:150969 76.03982:14348131 77.04311:225336 89.06024:248981 91.05484:18527142 92.05849:976351 120.08157:213946 132.08144:16148 133.08626:67936 135.04422:24679 148.07651:150211 148.11174:19423 176.07117:152979 194.08014:328486 194.11653:97463	C10H11NO3	Amino acids and derivatives	UTYVDVLMYQPLQB-UHFFFAOYSA-N	C05598	68144	HMDB0000821	Organic acids and derivatives	Carboxylic acids and derivatives	543134576	1000802880	260034448	1106846432	593783840	554872464	6.76579e+08	230786582	228491696	240206456	967931520	248151360	282268992	366306101	3179029504	3364383012	3675829696	3.40641e+09
Sucrose	23245	0.864	341.108	2.87298	[M-H]-	57.03311:31910 59.01212:4251448 60.01577:28155 61.9865:22413 71.0124:2774054 72.01556:25325 73.02769:95018 85.02782:183290 87.0068:185314 89.02247:4831954 90.02593:107765 95.012:155638 96.72186:40233 97.02752:25832 101.02275:2052562 102.02599:26534 113.02238:1436473 114.02627:47540 119.0331:1824217 120.03725:41944 125.02325:85559 131.03354:260181 143.03351:506574 144.03665:23764 149.04413:162524 …	C12H22O11	Glycosyl compounds	CZMRCDWAGMRECN-UGDNZRGBSA-N	C00089	5988	HMDB0000258	Organic oxygen compounds	Organooxygen compounds	179646136	130809138	137104355	80475815	129317755	161109805	1.36411e+08	76319663	152743505	101167026	77780944	103544911	215453622	1.21168e+08	3317138880	3664004512	3038342336	3339828576
Fructose	6643	1.151	198.097	0.05048	[M+NH4]+	55.01867:167619 57.03444:176431 60.08142:41006 61.02929:163035 69.03394:368862 69.80895:47792 70.06586:594592 71.04997:86922 72.08117:107785 73.02893:179006 81.03444:197195 83.04971:43610 84.08136:98719 85.02906:3141093 86.03265:55539 86.06065:50560 91.03939:248965 95.04977:48109 95.06031:123777 96.04465:456582 96.08108:50500 97.02877:604608 98.03247:33701 99.04483:241063 101.02382:51125 103.0401…	C6H12O6	Monosaccharides	LKDRXBCSQODPBY-VRPWFDPXSA-N	C02336	2723872	HMDB0000660	Organic oxygen compounds	Organooxygen compounds	0	0	0	0	0	0	0	0	0	0	0	0	0	0	2111442304	4831947776	3067255808	3.33688e+09
Decursinol	10228	8.986	247.096	1.53786	[M+H]+	69.19185:8267 115.05595:2354 128.29236:1866 135.1172:1968 143.04996:26928 157.1022:2558 167.08609:2226 179.70235:2121 185.09631:43336 186.09856:3054 187.03873:458953 188.04211:52623 201.05586:14171 201.09062:2282 205.05077:10313 211.07564:10788 224.92928:2558 229.08447:1235967 230.09059:180464 230.13643:31016 247.09569:917688 247.24304:7383	C14H14O4	Linear pyranocoumarins	BGXFQDFSVDZUIW-UHFFFAOYSA-N	C09259	600671	HMDB0033914	Phenylpropanoids and polyketides	Coumarins and derivatives	0	0	0	0	0	0	0	105485288	163173536	123048584	122506328	112775024	151461904	1.29742e+08	3359106816	3137206016	3183878656	3226730496
Arctigenin	26284	7.345	371.149	4.09538	[M-H]-	63.96071:185288 67.80937:429394 67.81361:476786 79.95581:2922048 80.96325:162102 187.04181:188127 209.05859:111995 210.0685:1511686 225.05597:177547 226.06158:354343 253.05005:428841 254.05727:7422292 255.0625:822410 289.17804:367638 371.14749:28020892 372.15295:3905652	C21H24O6	9,9'-epoxylignans	NQWVSMVXKMHKTF-JKSUJKDBSA-N	C10545	64981	HMDB0030087	Lignans, neolignans and related compounds	Furanoid lignans	0	0	66635	0	0	0	11105.8	549859	533272	414454	421388	116853	180946	369462	3309209280	3160221728	3059536960	3176322656
Skullcapflavone II	19441	10.985	375.107	1.78615	[M+H]+	69.26234:113555 69.26562:75101 313.07166:108553 314.07617:340603 327.05072:1694010 328.05194:314126 342.07263:603979 343.0766:105764 345.06161:5427865 346.06073:741017 360.08218:1848967 361.08893:301495 364.06815:54474 375.10455:15277806	C19H18O8	8-O-methylated flavonoids	GMQFOKBGMKVUQZ-UHFFFAOYSA-N	C10183	124211	HMDB0258335	Phenylpropanoids and polyketides	Flavonoids	0	0	0	0	0	68973	11495.5	0	0	0	0	0	0	0	3000734400	3331837632	3031619136	3121397056
Galactosamine	6965	0.813	202.068	1.13823	[M+Na]+	68.33688:161615 71.95193:20949 82.02708:113111 112.03751:256393 113.02122:334198 122.39201:23187 143.03073:2601479 144.03526:106678 184.13278:90575 202.06787:2886295	C6H13NO5	Monosaccharides	MSWZFWKMSRAUBD-UHFFFAOYSA-N	C02262	24154	HMDB0242589	Organic oxygen compounds	Organooxygen compounds	13163820	0	9379099	0	39925712	65415280	2.1314e+07	15389334	0	0	0	59455688	0	1.24742e+07	554858688	4396903936	4349462656	3.10041e+09
Ferulic acid	5048	5.516	177.055	2.99344	[M-H2O+H]+	62.01638:17631 63.02435:81921 67.73118:99743 69.07079:32959 79.05456:18043 81.03419:15977 81.07088:19291 89.03941:541654 90.04237:17553 91.05484:101153 93.07005:75199 95.04969:19477 95.08573:14515 103.05501:126220 105.07045:38443 106.04139:113628 107.08569:35091 108.08047:16143 110.0606:14296 117.03339:4159372 118.0375:237611 118.06577:76847 119.0499:40842 119.08563:32031 120.04409:19433 121.0647…	C10H10O4	Hydroxycinnamic acids	KSEBMYQBYZTDHS-HWKANZROSA-N	C01494	---	HMDB0000954	Phenylpropanoids and polyketides	Cinnamic acids and derivatives	5573968	7242668	4156298	4776782	6138142	3664512	5.25873e+06	2755102	4244546	2417749	1595018	1778443	1474070	2377488	3079072176	3108380800	3072056192	3086503056
N-Benzoylphenylalanylphenylalinol acetate	25180	13.269	467.193	1.69095	[M+Na]+	67.94:62910 70.06577:9352 81.07025:10062 93.0704:8081 95.08581:7908 96.73554:6544 105.03383:401505 106.03731:12547 107.08577:7019 109.10224:9160 117.07067:26131 119.08572:14309 121.10143:9505 145.10185:6157 159.11591:8550 177.09015:6661 185.13446:7051 224.10603:196518 225.1086:13637 264.138:13672 274.08386:88173 308.36044:7092 311.23572:7525 379.13977:7831 381.24191:9766 385.1904:120453 386.19623…	C27H28N2O4	Amino acids and derivatives	VZPAURMDJZOGHU-SKCDSABHSA-N	---	9832120	---	Organic acids and derivatives	Carboxylic acids and derivatives	0	0	0	0	0	0	0	0	0	0	0	0	0	0	3074278144	2955683520	2957299264	2.99575e+09
Cirsimaritin	15219	6.309	315.086	0.38085	[M+H]+	67.05483:12130 69.07024:12674 69.80833:11178 81.07018:27322 83.08553:11744 86.06057:8683 86.09617:24232 93.07031:18246 95.08572:23288 107.08462:11104 109.10106:10300 111.04393:11384 119.08562:19204 121.06467:19981 131.08507:6643 132.10155:6770 134.03627:19970 135.11711:7059 137.05934:9085 139.03908:8358 143.04836:7695 145.02715:11295 145.10005:11819 149.05823:8395 161.05978:30685 163.03804:45159 …	C17H14O6	7-O-methylated flavonoids	ZIIAJIWLQUVGHB-UHFFFAOYSA-N	C17785	188323	HMDB0250276	Flavonoids	Flavonoids	0	0	0	0	62368	0	10394.7	794971	528858	226682	178113	373918	1343524	574344	2964838904	2997742072	3012896904	2991825960
Chrysoeriol	18544	7.824	299.056	1.53817	[M-H]-	55.67468:51527 59.95584:54073 61.80269:56471 69.16225:91175 69.16608:106791 76.58492:49814 80.96325:64881 111.68855:59093 122.16947:55500 148.0143:74881 151.00146:277189 212.04596:58545 227.03503:75622 228.04089:65440 237.12868:224046 243.10248:267637 255.02774:116405 255.13979:270082 256.035:323629 281.11868:325818 281.15445:198774 283.02371:223312 284.03326:29597838 285.03476:4164885 299.05472:…	C16H12O6	3'-O-methylated flavonoids	SCZVLDHREVKTSH-UHFFFAOYSA-N	C04293	5280666	HMDB0030667	Phenylpropanoids and polyketides	Flavonoids	103446	313335	98984	0	0	0	85960.8	0	0	1240823	176827	107890	0	254257	3039303328	3018760512	2878510144	2.97886e+09
4-Methoxycinnamic acid	3789	4.258	161.06	2.48355	[M+H-H2O]+	51.02374:15526 55.01866:531883 55.05502:15371 62.06087:31948 63.02387:13550 65.03974:20083 68.242:79364 72.04514:19173 77.03938:58642 79.0546:754121 80.05863:37385 81.07019:12775 89.03954:14409 90.04724:20016 91.05483:243146 93.07033:13453 95.04979:84415 97.0285:36267 102.04646:13163 103.05505:989198 104.058:58577 105.0705:11300554 106.07346:786604 107.04996:40983 113.02322:43960 115.05475:197475…	C10H10O3	Cinnamic acids	AFDXODALSZRGIH-QPJJXVBHSA-N	---	699414	HMDB0002040	Phenylpropanoids and polyketides	Cinnamic acids and derivatives	0	0	0	0	0	0	0	0	0	0	0	0	0	0	2955311616	3024600576	2893764608	2.95789e+09
Poricoic acid A	38040	16.3	497.327	1.3472	[M-H]-	68.14797:367674 71.01225:514605 73.02814:306538 211.14682:233335 213.12776:90260 215.14268:56222 293.18826:66224 297.22394:78716 351.23511:75350 363.26645:149248 379.30179:265208 381.31351:189454 395.29422:413980 396.26562:199601 409.27335:247798 413.30786:99160 423.28705:10267655 424.29648:3214916 425.30133:2055890 426.30875:323944 453.33426:190671 479.31863:232066 497.32727:50046460 498.32816:8…	C31H46O5	Triterpenoids	KVAQLXUMUVEKGR-SMFZDKLCSA-N	---	5471851	---	Lipids and lipid-like molecules	Prenol lipids	0	0	0	0	0	0	0	3872953	4152863	5230123	6410189	5081432	29713266	9.0768e+06	3078707200	2904338816	2885524480	2.95619e+09
Oleanolic acid	23410	19.288	439.357	0.68282	[M+H-H2O]+	55.05505:201014 57.07068:184293 67.05488:221360 67.68577:207926 67.68999:325896 69.07095:543037 79.0546:195392 81.07037:1072295 83.08631:550026 91.05489:112960 93.07053:733174 95.08597:4511978 96.08909:225895 97.10228:525567 105.07059:744308 107.08585:1971350 108.08906:72825 109.10133:2566715 110.10448:66367 111.11729:74471 119.08584:2357046 120.08907:178025 121.10155:2752640 122.10481:90852 123.…	C30H48O3	Triterpenoids	MIJYXULNPSFWEK-GTOFXWBISA-N	C17148	10494	HMDB0002364	Lipids and lipid-like molecules	Prenol lipids	0	0	0	0	0	0	0	0	0	0	0	0	0	0	3217399296	2996673536	2594318848	2936130560
PC(18:0/18:2)	49066	20.258	786.598	3.17823	[M+H]+	56.05046:102369 58.06356:167268 58.06649:736903 59.04987:82904 59.07441:153422 60.08148:3392012 71.07373:819754 86.09701:14757184 87.10052:585456 89.06028:240973 96.73549:182939 98.98438:502287 104.10786:1442139 124.99985:6790198 184.07314:161246192 185.07703:5786810 224.98039:106685 299.06497:101262 524.36951:121203 786.59521:5154206	C44H84NO8P	Phosphatidylcholines	FORFDCPQKJHEBF-VPUSDGANSA-N	---	6441487	HMDB0008039	Lipids and lipid-like molecules	Glycerophospholipids	4348691456	2975920640	2470473984	3179381504	2371532544	2085601920	2905267008	2321042944	2104704896	1618778752	1236252544	2219448576	2795389184	2.04927e+09	2754579456	3032612608	2976717056	2921303040
LPE 18:2	36207	15.119	476.277	1.61671	[M-H]-	56.64943:29358 59.83802:32715 67.90904:31493 69.27203:190286 75.20355:33000 76.55886:30816 78.95752:175894 94.97053:32772 117.36842:29493 126.38531:36477 140.00958:171077 160.70776:36010 161.43091:43846 173.93709:33516 189.04474:36659 196.03712:664544 214.04849:136037 221.71535:33045 226.31:31559 279.23291:5970878 280.23602:655604 476.27777:1661145 477.27496:159339	C23H44NO7P	LysoPE	DBHKHNGBVGWQJE-UHFFFAOYNA-N	---	---	---	---	---	1488784304	632755460	1261880136	755758900	622632128	1048947128	968459676	701209860	411359064	461761828	579816492	785642032	615967156	592626072	2956236544	2853290048	2840427968	2.88332e+09
Scopoletin	7575	4.631	191.033	8.32308	[M-H]-	57.0331:9892 59.01211:10935 68.12658:68919 79.95576:195459 85.02779:118815 87.0069:75298 101.02281:10546 102.94701:14003 104.02543:90750 111.00768:207357 120.01978:12261 129.01706:14816 131.03348:17152 147.04401:152732 148.01605:290326 148.07578:12863 149.0202:10912 163.03793:9648 173.00746:9658 173.05927:17627 176.00925:7559917 177.0145:433255 191.03491:2990484 191.05495:707352 192.03804:179405 …	C10H8O4	7-hydroxycoumarins	RODXRVNMMDRFIK-UHFFFAOYSA-N	C01752	5280460	HMDB0034344	Coumarins and derivatives	Coumarins and derivatives	6925871	8835268	8020027	10395971	4045751	4628172	7.14184e+06	5854061	5204802	4405833	5018465	1319427	4267631	4.34504e+06	2782807040	2938413760	2805492480	2842237760
Polyporenic acid C	26299	17.044	483.348	1.65513	[M+H]+	55.05507:43455 68.14876:325854 69.0703:59891 71.08635:72885 95.08582:69008 97.10114:149486 107.08578:53719 109.10226:189423 111.08068:42166 119.08575:50671 121.10144:166058 123.08064:76240 123.11691:42720 133.10091:74684 143.08583:58608 145.10187:213379 157.1004:219118 159.11594:184935 171.11711:182340 173.13248:66290 175.14841:57908 183.11569:82389 185.1321:86620 187.14799:73965 195.11777:40832 …	C31H46O4	Hydroxy bile acids, alcohols and derivatives	KPKYWYZPIVAHKU-UHFFFAOYSA-N	---	9805290	HMDB0256688	Lipids and lipid-like molecules	Steroids and steroid derivatives	0	0	0	0	0	0	0	4530769	4090052	6443494	9755650	6968992	18501044	8.38167e+06	2887500352	2749893248	2763717248	2.80037e+09
Methyl chlorogenate	25881	3.91	367.103	1.74338	[M-H]-	57.0327:75218 59.01224:130698 60.99145:22942 67.01727:158191 67.2478:331257 67.25199:65972 71.01196:237691 79.95569:22594 80.96329:143564 83.04853:36960 85.02789:364346 87.00691:29935 93.03277:1255757 111.00666:133676 111.04313:439951 117.03268:103584 127.0387:25096 129.01707:97211 134.03606:1485416 135.03943:37286 137.02267:619091 147.02866:39724 149.05994:297780 155.03314:887620 156.03568:35616…	C17H20O9	Cyclic alcohols and derivatives	MZNIJRAPCCELQX-AWOKGZDASA-N	---	6476139	---	Organic oxygen compounds	Organooxygen compounds	0	0	430856	0	256501	456035	190565	185117	0	0	0	605979	153879	157496	2741509376	2735657216	2810373408	2.76251e+09
Sumaresinolic acid	25642	16.763	473.362	1.35203	[M+H]+	64.07417:12653 69.19569:49387 79.41719:14074 81.07095:55041 89.57269:12240 93.07041:14939 95.08576:140455 105.07054:17739 107.08598:208966 109.10108:92956 119.08574:89070 121.10162:123186 123.11691:23548 124.07211:16194 128.26622:13665 133.10078:143338 135.11726:53321 136.12082:16004 145.10187:67210 147.11681:82723 149.13338:93088 153.09081:13573 159.11783:67005 161.13338:118433 163.11317:135123 …	C30H48O4	Triterpenoids	KLHSKTMVSOWVLD-DBCVGCHGSA-N	C17070	12443148	---	Lipids and lipid-like molecules	Prenol lipids	0	0	0	0	0	0	0	0	0	275911	0	0	0	45985.2	2875214848	2742453120	2574685696	2.73078e+09
Phenylacetaldehyde	1058	2.66	121.065	0.826	[M+H]+	53.03948:96818 55.01867:16141 69.12478:21912 69.12805:33153 77.03945:76290 79.0553:20619 91.05497:670628 92.05858:18855 93.07046:1001661 94.07391:67523 95.04989:316448 103.05512:963828 104.05852:70500 105.04507:221488 112.0395:24505 121.0648:2121340	C8H8O	Phenylacetaldehydes	DTUQWGWMVIHBKE-UHFFFAOYSA-N	C00601	998	HMDB0006236	Benzenoids	Benzene and substituted derivatives	265937952	282057504	146395216	285887136	91132864	119103968	1.98419e+08	156490656	119939224	124236424	353362720	261849360	114454448	1.88389e+08	2266214656	2538976000	3147176704	2650789120
Umbelliferone	3949	4.723	163.039	0.36801	[M+H]+	55.01863:20753 57.03429:24752 61.02925:23951 68.99791:43441 69.03434:68295 69.49962:41092 79.05458:60377 80.04982:21828 81.03422:19170 85.02884:82356 89.03956:44778 91.05486:558744 93.07035:25591 94.06606:17848 95.04971:18550 99.04451:59281 103.05505:820973 104.05744:48322 106.06522:44575 107.04898:1010276 107.08571:55298 108.04534:17057 108.0528:70547 108.08066:77115 115.03954:15791 117.03353:12…	C9H6O3	7-hydroxycoumarins	ORHBXUUXSCNDEV-UHFFFAOYSA-N	C09315	5281426	HMDB0029865	Phenylpropanoids and polyketides	Coumarins and derivatives	141293568	269310400	279231200	143443280	252444480	235425440	2.20191e+08	138536144	216563776	160362960	167577056	160027152	156542512	166601600	2674328320	2545311488	2655874048	2.62517e+09
Stepharine	13902	12.449	298.143	1.6435	[M+H]+	68.89858:277367 110.59042:74639 141.20845:73425 187.11156:73587 213.75333:73681 216.80287:73288 253.12331:1775825 254.12718:72748 255.12521:100364 263.1069:266612 270.15021:12210307 271.15121:2089144 281.11484:390876 283.11914:108054 298.14505:44833652	C18H19NO3	Proaporphines	OGJKMZVUJJYWKO-UHFFFAOYSA-N	---	193686	---	Alkaloids and derivatives	Proaporphines	0	0	0	0	0	0	0	0	0	0	0	0	0	0	2617362944	2593736448	2627512832	2.61287e+09
Rhoifolin	44199	4.293	577.156	0.84899	[M-H]-	59.01211:62452 63.60609:26036 65.00226:35012 74.48139:26103 90.85388:28065 95.57378:25093 96.72095:44173 102.311:26423 107.2943:25861 119.03326:28085 206.21532:24866 225.35724:39217 268.03555:1610821 269.04556:17620802 270.04861:1866509 271.06161:38174 311.05338:87961 328.29437:29122 367.37198:27671 371.07275:31892 413.08429:322915 431.09955:107547 577.15955:9532361 578.1604:2485358	C27H30O14	Flavonoid O-glycosides	RPMNUQRUHXIGHK-PYXJVEIZSA-N	C12627	---	HMDB0038848	Phenylpropanoids and polyketides	Flavonoids	118232	0	0	0	0	0	19705.3	0	0	84573	0	0	0	14095.5	3002098392	2378428042	2434094134	2.60487e+09
Raffinose	38496	1.469	503.16	2.54391	[M-H]-	57.03278:38850 59.01226:459402 71.012:331521 73.02769:33369 80.479:5662 81.03307:6347 83.01193:7801 85.02773:33660 87.00698:450220 87.0431:7015 89.02261:560315 90.02593:6523 95.01179:9342 97.02751:11447 99.00708:5388 99.04372:141954 101.0229:363539 102.02599:10688 107.03337:5629 113.0225:211848 115.0388:11352 117.05437:42159 119.03336:120669 125.02325:22422 128.03314:19943 131.03342:37457 143.033…	C18H32O16	Oligosaccharides	MUPFEKGTMRGPLJ-ZQSKZDJDSA-N	C00492	10542	HMDB0003213	Organic oxygen compounds	Organooxygen compounds	1748690	0	518609	126778	119077	122436	439265	792940	0	484017	103663	82761	1520473	497309	1806425904	2966179728	2992946160	2588517264
Pyrogallol	1344	28.627	127.039	0.31486	[M+H]+	53.03956:632905 55.01867:351632 57.03433:91961 58.79254:61368 59.0499:80365 59.85988:63105 66.55415:77548 69.03439:333960 69.25523:134566 69.25906:275151 70.06578:352316 71.05014:584184 73.13142:73278 81.03434:2532238 82.06584:155872 84.08137:147397 84.33347:64319 86.06066:301209 99.04483:585768 109.02882:6788617 110.03223:445769 127.03929:8142507	C6H6O3	Pyrogallols and derivatives	WQGWDDDVZFFDIG-UHFFFAOYSA-N	C01108	1057	HMDB0013674	Benzenoids	Phenols	0	296101440	0	0	0	0	49350240	0	684030592	0	472695264	0	0	1.92788e+08	0	0	7752777728	2.58426e+09
Boldione	13004	13.643	285.184	1.50779	[M+H]+	55.05504:21777 57.0343:8567 57.07067:7751 69.07082:50488 69.82386:7584 81.07091:27035 83.0863:26226 93.07036:18059 95.08557:31492 97.10199:6474 105.07049:15978 107.08572:8643 109.10111:24546 112.0518:6624 119.08567:22205 121.10137:20054 123.11684:7961 133.10081:10090 135.11717:8099 137.02441:6053 137.05936:27708 145.10178:6975 147.08119:6409 147.11671:9440 151.07545:18209 157.10217:8047 159.08157…	C19H24O2	Androgens and derivatives	LUJVUUWNAPIQQI-QAGGRKNESA-N	C20144	13472	HMDB0003422	Lipids and lipid-like molecules	Steroids and steroid derivatives	0	0	0	0	0	0	0	0	0	0	0	0	0	0	2606222080	2582660096	2530636032	2573172736
Rutecarpine	13190	1.009	288.108	17.2502	[M+H]+	57.03431:60933 68.97076:57952 68.97456:35552 69.03416:106793 70.06576:33841 73.02949:47462 81.03424:25475 85.02889:238981 97.02854:96248 99.04454:60937 100.07618:30843 108.04435:2894434 109.04814:152924 122.06004:96509 126.05508:3257452 126.09108:203517 127.03967:158677 127.05795:174421 140.06953:27187 143.03223:24715 144.0762:86625 144.10229:120240 145.10678:24086 160.09691:25911 168.06339:11432…	C18H13N3O	Beta carbolines	ACVGWSKVRYFWRP-UHFFFAOYSA-N	C09238	65752	HMDB0042010	Organoheterocyclic compounds	Indoles and derivatives	0	0	0	0	0	0	0	0	0	0	0	0	0	0	3398479744	2095069760	2174644096	2.55606e+09
p-Dimethylaminobenzaldehyde	2925	1.145	150.091	1.39915	[M+H]+	55.01866:23502 56.05029:176597 61.0112:49130 67.05489:45745 69.36795:58142 70.06577:17541 72.04519:24626 73.02891:69801 74.06071:16693 79.05461:45896 80.05054:18955 81.03431:135022 86.06064:18841 87.02653:20384 89.06032:19129 94.06524:64377 95.04975:53077 95.06118:23225 97.02856:20624 104.05379:196375 105.07052:45405 106.06526:28287 108.04431:93730 108.08161:59340 109.07629:27931 115.03841:22946 …	C9H11NO	Benzoyl derivatives	BGNGWHSBYQYVRX-UHFFFAOYSA-N	---	7479	HMDB0246303	Benzenoids	Benzene and substituted derivatives	0	0	0	0	0	0	0	0	0	0	0	0	0	0	2380803328	2189282304	3092790016	2.55429e+09
Caffeic acid	6302	3.954	179.033	9.04851	[M-H]-	59.01223:1865822 71.01248:1341542 85.02773:102334 87.00691:86379 89.02266:962239 90.02673:70470 101.02281:75427 107.04912:115094 113.02248:138790 134.0359:486381 135.04395:60571392 136.04674:2279434 179.03316:25126682 180.0368:1538770	C9H8O4	Hydroxycinnamic acids	QAIPRVGONGVQAS-DUXPYHPUSA-N	C01197	689043	HMDB0001964	Phenylpropanoids and polyketides	Cinnamic acids and derivatives	44564675	29070238	24977403	23737380	25281420	25848519	2.89133e+07	24225692	23129119	20309160	17313041	15883994	18769844	19938475	2400148496	2534671184	2499137776	2.47799e+09
Nicotinamide	1152	2.069	123.055	1.54402	[M+H]+	69.80287:62191 78.03467:180228 80.04995:2552644 81.05295:104650 95.04977:69446 96.04461:780488 106.02927:246255 123.05603:13662036	C6H6N2O	Pyridinecarboxamides	DFPAKSUCGFBDDF-UHFFFAOYSA-N	C00153	936	HMDB0001406	Organoheterocyclic compounds	Pyridines and derivatives	3885844992	4395300352	5348442624	4955368448	3503662080	4205281024	4.38232e+09	2868117248	2508580352	2508245504	2322876928	2429859328	2556568576	2532374656	1910993792	2129288448	3286671360	2.44232e+09
Anisocoumarin H	13856	8.16	297.149	1.44709	[M-H2O+H]+	55.05507:65368 67.0549:65915 69.0703:193774 69.56895:130114 79.05463:187430 79.60142:38107 81.07026:189999 91.05492:157142 93.07059:1582090 94.07391:82035 95.08591:260196 96.73465:40383 107.086:2173726 108.0891:67143 109.10155:302358 111.11732:137549 119.08574:44721 121.10143:130190 123.11725:280388 135.11742:2425446 136.11932:227035 147.04405:48237 163.03801:3048733 164.04147:207078 173.05904:58…	C19H22O4	Terpene lactones	VNADFOGBKXRWGC-RIYZIHGNSA-N	---	14376449	---	Lipids and lipid-like molecules	Prenol lipids	0	0	0	3309408	0	0	551568	0	0	0	7754219	14270813	1842471	3.97792e+06	2215702400	2260395520	2382859200	2286319040
Picrotin	16522	17.377	333.089	17.2324	[M+Na]+	55.37532:33166 57.08461:37033 63.7693:32264 68.11349:289318 96.72925:39426 100.13702:31532 126.40747:38324 272.31946:37949 276.24847:41611 333.0907:947765 333.20609:40722	C15H18O7	Furopyrans	BNMDTQMFJGEHPC-UHFFFAOYSA-N	C09528	45934468	HMDB0240279	Organoheterocyclic compounds	Furopyrans	0	0	0	0	0	0	0	0	0	0	0	0	0	0	2428056832	2492644864	1918567808	2.27976e+09
Acetaminophen	3069	4.406	152.071	1.18366	[M+H]+	57.03471:215876 67.01843:190660 67.84607:429456 67.84978:168058 69.07082:166257 79.05461:920952 81.03423:186554 81.07092:91622 93.03396:414392 93.07037:223011 95.08578:330395 96.04449:402025 96.08104:226540 106.06522:5649106 107.06934:362000 107.08573:273530 108.04426:436424 109.05251:278026 109.1013:407298 110.06065:273841 111.04409:363331 117.05741:87540 124.03959:352843 124.07597:193368 125.05…	C8H9NO2	1-hydroxy-2-unsubstituted benzenoids	RZVAJINKPMORJF-UHFFFAOYSA-N	C06804	1983	HMDB0001859	Benzenoids	Phenols	11149480	4920572	6915237	8467093	5752449	4746382	6.99187e+06	3952603	4925238	3434687	4994851	7601014	5236719	5.02419e+06	2153331360	2306004416	2368015584	2.27578e+09
Genipin	7515	4.989	209.081	2.10445	[M+H-H2O]+	55.01863:493925 57.03431:54178 65.03925:247218 67.05489:103920 68.39369:182226 68.39745:56600 71.04996:45914 75.04481:711684 77.03943:118460 78.04707:63101 79.05437:200394 81.03425:62364 85.02895:546713 89.06032:185705 91.05492:1022175 92.05856:47949 93.03378:2144667 93.07035:1110567 94.03755:122574 95.0497:602313 97.0657:426533 103.05495:641378 104.05748:62952 105.04498:134216 105.07052:163019 1…	C11H14O5	Iridoids and derivatives	AZKVWQKMDGGDSV-UHFFFAOYSA-N	C09780	442424	HMDB0035830	Lipids and lipid-like molecules	Prenol lipids	0	4467766	0	0	0	0	744628	6484370	12351790	9648894	4911710	0	0	5.56613e+06	2209920640	2271048896	2341101696	2274023744
Betaine	936	0.936	118.086	4.14952	[M]+	55.05536:60498 58.06601:13745528 59.07391:16322326 60.07694:429666 68.92613:70189 70.06565:75784 72.05667:85206 72.08164:701374 74.06059:32932 76.03973:71524 101.0352:79691 102.05515:92440 103.06382:29607 118.08617:79641376	C5H12NO2+	Amino acids and derivatives	KWIUHFFTVRNATP-UHFFFAOYSA-O	C00719	248	HMDB0000043	Organic acids and derivatives	Carboxylic acids and derivatives	33195559936	24939271168	29207156736	21745758720	22524095488	28825331712	26739528960	23505086464	22404030464	21013150720	23594000896	19121435648	22145174528	21963813120	2202024640	2289163936	2325337408	2272175328
7-Methoxy-4-methylcoumarin	6116	7.57	191.07	0.88972	[M+H]+	55.01865:22066 61.58009:15061 69.41125:21597 69.41454:16783 80.04984:14609 81.07023:12329 91.05489:43446 93.07037:23609 103.05405:39152 105.0705:17676 106.06525:15156 107.08574:18090 109.10113:15933 112.08558:11525 117.06944:58332 118.0413:16118 118.06562:130537 119.04996:38059 119.08569:23987 120.08047:145659 121.10139:44849 131.04958:24110 131.08514:39194 133.10085:18193 134.06009:84239 135.079…	C11H10O3	Coumarins and derivatives	UDFPKNSWSYBIHO-UHFFFAOYSA-N	---	390807	---	Phenylpropanoids and polyketides	Coumarins and derivatives	0	0	0	0	0	0	0	0	0	0	0	0	0	0	2188113152	2376056832	2241695488	2268621824
Stearic acid amide	12932	21.156	284.294	1.09042	[M+H]+	55.05504:6138 57.0343:2382 57.07081:83191 58.06566:2318 67.05486:6068 69.07095:20445 71.04994:5372 72.08114:3610 73.02907:11182 74.06079:45371 80.94851:3178 81.07021:8059 83.08643:22404 85.10181:22321 86.06062:3631 88.07623:192195 89.06063:13897 89.07942:5887 90.97746:1928 95.08577:9785 97.06479:3424 97.10204:13268 100.07622:15614 102.09158:120114 103.09473:2625 109.10111:5882 111.11726:7264 114.…	C18H37NO	Carboximidic acids	LYRFLYHAGKPMFH-UHFFFAOYSA-N	C13846	31292	HMDB0034146	Organic acids and derivatives	Carboximidic acids and derivatives	173172336	129512776	129734352	172049072	118444736	137723936	1.4344e+08	103174312	105965320	92049112	109996056	127249192	122341224	1.10129e+08	2389113600	2353537792	2027880704	2256844032
Genistein	11955	7.334	271.06	1.91839	[M+H]+	69.07082:14444 69.13456:43189 71.04996:12984 81.03424:22343 81.07023:21340 85.02888:11272 91.05489:38434 93.07037:14652 95.08578:37485 97.02854:11576 97.0648:14525 99.081:10962 107.05002:36743 107.08574:14837 109.10221:18711 111.044:16833 119.04873:16146 119.08569:15775 121.02814:228832 121.06474:10523 121.10013:16573 122.0319:15134 123.04434:53315 127.03923:46401 127.11259:10178 133.10085:13772 …	C15H10O5	Isoflavones	TZBJGXHYKVUXJN-UHFFFAOYSA-N	C06563	---	HMDB0003217	Phenylpropanoids and polyketides	Isoflavonoids	0	0	0	0	0	0	0	1084498	0	0	0	0	0	180750	2159126016	2295104256	2166342112	2.20686e+09
Apigenin dimethylether	13975	9.152	299.092	0.90273	[M+H]+	50.22648:64396 51.72079:54705 53.20357:55242 69.19023:252433 74.56622:56997 85.51283:59794 124.24529:54320 126.33875:59769 184.03566:80119 239.07074:250584 243.10065:511654 253.08539:251325 256.07086:98497 281.11932:337227 284.06564:1823865 285.07196:343677 299.08978:28711836	C17H14O5	7-O-methylated flavonoids	LZERJKGWTQYMBB-UHFFFAOYSA-N	C10019	5281601	HMDB0132454	Phenylpropanoids and polyketides	Flavonoids	0	0	1519820	0	0	0	253303	10309267	10868472	11804726	17779360	11170543	12063546	1.23327e+07	2088825088	2219587072	2186631936	2.16501e+09
Methylophiopogonanone B	16241	15.333	329.139	0.82032	[M+H]+	57.0707:209264 69.19897:437169 70.06578:521952 85.10183:187033 88.07628:1326208 92.40385:112460 102.09153:168082 106.08699:1058835 121.06484:20731106 122.06907:1295954 207.06499:559765 271.55389:121639 286.31308:137245 301.10623:217205 312.32632:1343048 329.1373:3581710	C19H20O5	Homoisoflavanones	UFMAZRUMVFVHLY-CYBMUJFWSA-N	---	46886723	---	---	---	0	0	0	0	0	0	0	0	0	0	0	0	0	0	2223112192	2162925056	2103746176	2.16326e+09
Dehydrophytosphingosine (not validated, isomer of 1679)	15323	11.8	316.284	0.41102	[M+H]+	55.05507:198425 56.05049:393472 57.0707:165620 58.02962:75356 60.04522:13599125 61.04874:231841 67.05485:596373 68.15935:362033 69.07089:421632 71.08634:76641 72.0452:162940 74.06075:306638 79.05529:205688 81.07024:798123 83.08636:482826 90.05542:258277 91.05491:105835 93.0704:286565 95.08567:759406 96.72923:92967 97.10204:250111 105.95658:52594 107.08577:219918 109.10124:452281 110.09574:49569 1…	C18H37NO3	Phytosphingosine	CQKNELOTFUSOTP-UHFFFAOYNA-N	---	---	---	---	---	0	0	0	0	0	0	0	0	0	0	0	0	0	0	2063047552	2179891200	2183438848	2.14213e+09
Vernolic acid	13870	17.153	297.242	0.90835	[M+H]+	53.00317:2841 55.05505:12790 57.03431:3019 57.07079:31584 67.05495:54324 68.05804:3001 69.07041:27229 71.04996:2553 71.08643:314700 72.0894:17642 73.0289:2177 79.05473:16085 81.07031:98234 82.07357:3873 83.04969:7747 83.08637:36935 85.06533:4357 85.10182:16206 86.09702:17676 87.04423:3046 89.06031:2830 91.05502:26590 93.0705:22376 95.08587:96824 96.08998:2615 97.06481:10781 97.10215:24791 99.0811…	C18H32O3	Long-chain fatty acids	CCPPLLJZDQAOHD-FLIBITNWSA-N	C08368	5356421	HMDB0004702	Lipids and lipid-like molecules	Fatty Acyls	274564904	491882952	353028040	574801480	562260936	326403744	4.3049e+08	494016224	159241020	332997560	728750896	271314388	244237884	371759662	2172738624	2161975328	2038776000	2.1245e+09
DOPA	8085	3.603	196.06	7.29363	[M-H]-	51.84293:144558 62.13395:147083 67.44805:159814 68.03554:154191 69.79501:285549 72.99116:28145774 80.74948:157757 88.06797:162437 94.02797:1660702 105.62747:137332 107.04808:696755 108.78752:158456 109.02805:1846314 123.04376:17588364 124.03876:10828289 134.036:233376 135.04395:22100222 151.03842:732085 152.03271:360234 153.01701:1972538 153.05301:164596 158.41205:140378 163.45338:174395 179.0330…	C9H11NO4	Amino acids and derivatives	WTDRDQBEARUVNC-LURJTMIESA-N	C00355	6047;6971033	HMDB0000181	Organic acids and derivatives	Carboxylic acids and derivatives	6600510	8604674	5249680	4113216	5699687	6325629	6.0989e+06	5983677	6057521	8521830	4286655	5425846	25489754	9.29421e+06	2147342240	2103279232	2070336608	2.10699e+09
Diosmin	36296	4.433	609.18	1.8057	[M+H]+	69.13565:104745 69.13947:116244 71.05011:498064 85.02902:1047327 129.05508:243040 147.06598:82563 258.05261:249707 286.04636:4771704 287.04947:533752 301.07141:119768072 302.07468:15686780 463.1265:606659 609.18353:587008	C28H32O15	Flavonoid O-glycosides	GZSOSUNBTXMUFQ-UHFFFAOYSA-N	C10039	---	HMDB0029548	Phenylpropanoids and polyketides	Flavonoids	0	0	0	0	0	0	0	0	0	0	0	0	0	0	2571660324	2177474636	1374734092	2041289684
Lactose	26859	1.377	377.085	2.01546	[M+Cl]-	59.0122:377316 61.16848:26192 63.75648:23830 68.04726:247359 71.01197:282739 89.02261:667684 101.02297:289312 110.95668:28932 113.02258:203987 119.03295:209762 129.51472:25224 131.03351:30412 143.03201:43892 156.49516:27129 161.04453:178254 167.5276:28146 179.05565:748733 197.02199:30106 215.03204:182465 221.06244:31522 341.10818:1490882 342.1145:111624 377.08331:1117290 378.08572:48915	C12H22O11	Glycosyl compounds	GUBGYTABKSRVRQ-XLOQQCSPSA-N	C00243	84571	HMDB0000186	Organic oxygen compounds	Organooxygen compounds	3415895	620627	824122	161756	329934	865740	1.03635e+06	0	296794	131160	314728	187354	514599	240772	1567325056	1586333184	2937975808	2.03054e+09
P-Coumaroyltyramine	12906	5.516	284.128	1.47821	[M+H]+	65.03976:42086 69.16237:103219 70.06574:76278 72.08113:219672 77.03941:32674 81.03423:20699 86.09697:25606 91.05483:152464 93.07045:431622 95.08577:21046 100.41599:21163 103.05503:119207 119.04874:664463 120.05286:29758 121.06478:9357696 122.06768:643791 138.09088:121644 147.04404:30097164 148.04688:2519145 152.05585:21051 164.07112:537820 165.0182:118510 165.07451:21757 183.02866:32347 190.08606…	C17H17NO3	Coumaric acids and derivatives	RXGUTQNKCXHALN-BJMVGYQFSA-N	---	89322	HMDB0039521	Phenylpropanoids and polyketides	Cinnamic acids and derivatives	0	0	0	0	0	0	0	0	0	0	0	0	0	0	2116894336	2030960736	1935521392	2.02779e+09
9-hydroxy-7-(2-hydroxypropan-2-yl)-1,4a-dimethyl-2,3,4,9,10,10a-hexahydrophenanthrene-1-carboxylic acid	22156	15.512	331.191	0.18116	[M-H]-	55.13764:43580 62.68996:43689 63.77917:42430 68.04324:535842 90.09566:43927 96.23832:52690 139.66299:45770 140.32753:50775 156.18924:53834 163.18813:45421 173.3923:50850 200.11354:46436 270.16238:61647 285.18558:98453 298.15848:438413 313.18195:89831 331.19061:8779529 332.19363:1109294	C20H28O4	Diterpenoids	ALGYTGOYQATWBA-UHFFFAOYSA-N	---	45782962	---	Lipids and lipid-like molecules	Prenol lipids	1932772	1316925	1743384	876077	208612	149168	1037823	3056178	4421930	2858692	3455923	2507283	2179641	3.07994e+06	2025656640	2012052032	2001283088	2.013e+09
Benzoic acid	1144	4.285	123.044	0.73145	[M+H]+	53.03943:49117 58.51817:10040 67.0549:63067 68.6978:50009 77.03951:70138 79.05463:10568 80.04993:148622 81.05779:18584 81.07025:46388 82.06583:18906 95.04975:2794148 95.08582:16988 96.04447:142748 96.0534:155909 96.08109:42473 105.045:206988 106.02903:12316 112.03957:93319 123.04438:1015030 123.05603:614973 123.08064:21734 123.09229:94776	C7H6O2	Benzoic acids	WPYMKLBDIGXBTP-UHFFFAOYSA-N	C00180	---	HMDB0001870	Benzenoids	Benzene and substituted derivatives	143771412	157267652	142441480	112000696	112428100	94263968	1.27029e+08	198975976	204966016	181127144	147322864	117957848	111057642	1.60235e+08	1878138176	2027651264	2048584448	1984791296
Gulonolactone	6098	0.855	177.039	8.41616	[M-H]-	55.01707:7889 57.03286:212017 58.00409:5522 59.01227:554842 60.01577:5151 67.01722:7490 68.69225:28750 68.9968:50081 69.03315:12393 71.01201:423218 71.80908:5392 72.991:18839 73.02769:33397 74.02324:6656 75.0074:173600 83.01216:76359 84.02026:5860 85.0278:280574 86.03149:6151 87.00692:77328 89.0226:356233 92.92641:20129 97.02751:12010 99.00721:773743 100.01065:8312 101.02271:49669 105.01751:9924 …	C6H10O6	Gamma butyrolactones	SXZYCXMUPBBULW-SKNVOMKLSA-N	C01040	439373	HMDB0003466	Organoheterocyclic compounds	Lactones	354318088	440033360	334837128	386590336	371082064	406655088	3.82253e+08	359219184	500025016	362494408	372557836	313419372	431857812	389928938	1746697104	1745955400	2314333824	1.93566e+09
3-Hydroxyanthranilate	3825	3.8	152.034	9.9319	[M-H]-	66.03337:347478 67.56903:175530 67.57325:270363 80.04929:318018 81.03306:61249 92.01224:48883 93.02073:6203815 94.0235:78549 95.01266:64820 96.00769:129631 107.03651:136412 108.01969:236774 108.04343:1008929 109.01496:2270750 109.02757:1511282 120.00722:744626 137.01041:1188856 152.03435:46732784 153.01743:813772 153.03682:1322382	C7H7NO3	Hydroxybenzoic acid derivatives	WJXSWCUQABXPFS-UHFFFAOYSA-N	C00632	---	HMDB0001476	Benzenoids	Benzene and substituted derivatives	11647818	17977124	4726282	11792582	4200071	3768704	9.01876e+06	6432781	10957341	2602437	3703060	3209773	13422019	6.72124e+06	1935781376	1900069376	1940769664	1.92554e+09
Arjunic Acid	26739	13.451	489.357	0.67435	[M+H]+	67.52132:152237 67.52552:164559 81.07095:93142 83.08633:27464 91.05491:32561 93.0704:54515 95.08584:188324 97.10112:32807 99.0812:156446 105.07053:106398 107.08595:243941 109.10116:144531 119.08558:442665 121.06478:28830 121.10117:240393 123.1169:81161 131.0853:293867 133.10074:367662 135.0815:28865 135.11714:348133 145.10161:242382 147.11667:1047066 148.12036:87468 149.1326:149126 151.11075:3903…	C30H48O5	Triterpenoids	XJMYUPJDAFKICJ-YZTGESMESA-N	---	15385516	---	Lipids and lipid-like molecules	Prenol lipids	0	0	0	0	0	0	0	0	0	0	0	0	0	0	1937875456	1884503040	1898369024	1906915840
LPC(18:1)	31200	17.902	544.338	1.5799	[M+Na]+	58.0661:45767 60.08142:157167 67.05489:111995 69.07083:126554 71.07383:109371 71.08633:32815 81.07024:52015 83.08632:108116 86.09702:1895743 87.10049:50982 89.06032:37872 95.0858:149013 97.10202:47704 104.10783:9746907 105.11019:251312 109.10223:31537 135.11722:32920 146.9814:2002779 176.99406:61010 184.07323:332465 225.27843:42354 249.05222:33621 339.28723:875686 340.2912:164638 441.23611:200549…	C26H52NO7P	Lysophosphatidylcholines	YAMUFBLWGFFICM-PTGWMXDISA-N	C03916	5313988	HMDB0002815	Lipids and lipid-like molecules	Glycerophospholipids	45785484864	29795656616	45855551096	33645868384	31633019832	36379145184	3.71825e+10	35503311144	30778371920	27278518504	34409972496	37964021592	33368380784	3.32171e+10	2082996994	1738068669	1861718668	1.89426e+09
PC(18:1/14:0)	45804	21.367	732.554	0.25937	[M+H]+	57.03428:43698 58.06355:26170 58.06648:138422 59.04988:284316 59.07181:13406 59.07439:39024 60.08146:632654 69.07024:15470 71.07385:94864 73.02888:133897 73.04721:15331 73.06557:27170 83.08627:16364 85.0652:77398 86.09695:2663335 87.04498:124346 87.08117:18525 87.10044:53565 89.06026:472882 91.05814:20672 95.08574:14516 96.73547:42432 98.98399:99435 101.06037:87977 103.07574:116223 104.10773:3119…	C40H78NO8P	Phosphatidylcholines	KIVAJCJTVPWSRJ-OQHNRNOKSA-N	---	24778931	HMDB0008097	Lipids and lipid-like molecules	Glycerophospholipids	791425280	0	0	0	0	0	1.31904e+08	1292081152	725229632	0	206780464	0	187692896	401964024	2178870784	1844892288	1573428352	1.86573e+09
Guanine	3058	1.268	152.056	1.51259	[M+H]+	57.03431:117797 68.99467:92075 69.03448:327022 70.06577:100050 71.01363:46247 71.04996:36376 79.05461:38736 81.0343:1258836 82.06582:40089 95.04975:29483 96.08106:91644 97.06482:37184 99.04455:102507 106.06525:111343 107.05003:107099 108.04432:54622 109.05135:209943 110.03558:607689 110.06067:107574 111.04512:28539 117.05503:36249 121.06512:219336 124.076:335564 124.08649:110898 125.05964:49632 1…	C5H5N5O	Purines and purine derivatives	UYTPUPDQBNUYGX-UHFFFAOYSA-N	C00242	135398634	HMDB0000132	Organoheterocyclic compounds	Imidazopyrimidines	438033920	294208032	388876160	392094944	249020928	336192480	349737744	0	318244032	359909824	399228448	0	186380416	210627120	2639375360	1804702592	1026223232	1823433728
Estradiol	12111	14.353	273.185	0.14642	[M+H]+	55.05505:75316 68.0277:94004 69.07085:120418 81.07022:61155 83.08646:220283 95.08596:223120 97.10109:21014 105.0705:19003 109.10138:81891 113.96355:20067 119.08569:18755 121.06498:104701 123.11703:511877 124.12056:46384 135.04434:422395 135.07997:28090 147.04366:101619 147.08142:211628 153.01889:201585 159.07997:128119 161.09685:280656 162.10007:24783 163.07529:29721 171.08093:366088 172.08278:26…	C18H24O2	Estrogens and derivatives	VOXZDWNPVJITMN-ZBRFXRBCSA-N	C00951	5757	HMDB0000151	Lipids and lipid-like molecules	Steroids and steroid derivatives	245490	140630	161230	207132	0	0	125747	17232120	18248689	19176930	26579677	17041398	31778879	2.16763e+07	1801089312	1807905728	1810052032	1806349024
Piperine	14646	11.293	308.128	5.93913	[M+Na]+	54.58696:58967 60.63377:61762 96.73465:139164 224.96773:72191 245.19122:67867 249.08954:90922 251.06987:247719 255.17549:58257 256.19138:56385 265.10968:257670 266.09082:316719 266.11963:438367 273.18668:131392 278.08206:239810 290.11816:373054 291.10016:113905 291.1944:218893 292.09659:75029 293.10266:1902788 294.10968:240615 308.12943:41139084	C17H19NO3	Alkaloids and derivatives	MXXWOMGUGJBKIW-YPCIICBESA-N	C03882	4840	HMDB0029377	Alkaloids and derivatives	---	0	0	0	0	0	0	0	0	0	0	0	0	1640921	273487	1757572480	1844146304	1801698304	1.80114e+09
Vanillic acid	5182	4.015	167.037	11.4347	[M-H]-	50.85709:17342 67.67865:212912 71.01184:16050 79.95637:72875 82.3545:15167 91.01755:21928 93.0327:21614 95.04869:70188 95.95063:23517 96.95863:5267131 97.02752:16505 97.95783:15683 108.01986:660552 109.02357:18274 121.02753:169982 123.04362:759830 124.04787:19427 125.02325:16065 139.03893:23825 152.00949:2377012 153.01299:107142 167.03708:8772105 168.04111:230249	C8H8O4	Methoxybenzoic acids and derivatives	WKOLLVMJNQIZCI-UHFFFAOYSA-N	C06672	---	HMDB0000484	Benzenoids	Benzene and substituted derivatives	47814965	46350510	50086389	41140250	31624768	35956814	4.21623e+07	29182952	37341190	23703014	35275186	23310031	44761288	3.22623e+07	1840497536	1592644096	1898700576	1777280736
Glucosamine	5275	0.818	180.087	0.88846	[M+H]+	55.01847:45160 56.05042:102130 57.03424:52071 58.02944:36434 60.04518:1392092 61.02924:123769 68.04997:101262 68.96855:26917 69.0343:228768 70.06573:150108 72.04514:2332515 73.02889:77087 73.04842:58495 78.95596:53896 80.05042:81806 81.03431:93804 84.04475:2444432 85.02883:1004838 85.04813:78992 86.03253:36185 86.06062:100475 87.04495:24846 90.05527:125651 91.0391:50798 96.04527:622329 97.02851:4…	C6H13NO5	Monosaccharides	MSWZFWKMSRAUBD-IVMDWMLBSA-N	C00329	439213	HMDB0001514	Organic oxygen compounds	Organooxygen compounds	0	0	0	0	0	0	0	0	0	0	0	0	0	0	1688610560	1789006976	1796560256	1758059264
Auraptene	18375	14.181	297.152	7.70656	[M-H]-	66.21536:1358 69.21519:4725 69.21902:1780 75.00723:2372 79.95637:1381 89.02266:14790 89.29001:1286 105.04507:1270 146.34288:1292 183.01022:43131 184.01485:1835 185.96202:2006 196.65787:1293 198.03564:2175 240.07887:1513 265.6337:1418 297.15112:899516 298.15436:118452	C19H22O3	Terpene lactones	RSDDHGSKLOSQFK-RVDMUPIBSA-N	---	1550607	HMDB0034054	Lipids and lipid-like molecules	Prenol lipids	248627076	177154386	174999144	99339338	168821226	168164428	172850933	71124344	149387088	104592010	137990398	127780796	125079228	119325644	1741911008	1731517440	1755151296	1.74286e+09
Baicalin	23856	4.997	447.093	1.72224	[M+H]+	69.0311:175984 73.0289:131439 85.02913:335432 113.0235:247867 123.0107:43374 129.98474:34770 131.03394:74748 253.04712:56263 270.04922:46081 271.01138:386456 271.05795:57410696 272.06378:7752154 285.07642:209259 298.65836:43145 447.09027:974365	C21H18O11	Flavonoid O-glycosides	IKIIZLYTISPENI-UHFFFAOYSA-N	C10025	64982	HMDB0041832	Phenylpropanoids and polyketides	Flavonoids	191233	0	0	0	0	0	31872.2	1589646	633220	616183	651297	608844	1031096	855048	1751635980	1790470268	1675121084	1.73908e+09
Bavachalcone	15942	10.032	325.14	9.84181	[M+H]+	55.01866:5653 59.0499:8241 67.05489:14079 67.5116:95921 69.03383:7774 69.07029:8767 71.08577:7666 81.03426:8423 81.07024:31581 83.08633:8130 85.02911:51711 87.04424:5892 89.06033:8236 93.0704:26656 95.01286:11059 95.04976:9217 95.0862:66239 97.06483:9640 97.10111:9322 99.08102:20533 105.03376:22087 105.0695:6839 107.08576:10084 109.0655:12818 109.10115:12109 113.96358:7792 119.08572:20722 121.064…	C20H20O4	3-prenylated chalcones	BLZGPHNVMRXDCB-UHFFFAOYSA-N	---	---	HMDB0248885	Phenylpropanoids and polyketides	Linear 1,3-diarylpropanoids	0	0	0	0	0	0	0	0	0	0	0	0	0	0	1613830400	1640723296	1788027328	1.68086e+09
Eupatorin	17426	10.015	345.096	2.11535	[M+H]+	68.88991:38260 68.89696:207205 69.2689:37025 73.97678:36112 81.78242:36789 88.8606:34792 105.86872:36061 146.86496:37775 284.06567:1175381 285.07196:241533 312.06009:2797184 313.06622:417156 315.04578:46899 318.66177:37052 330.07297:2852102 331.07654:376382 345.0983:14034845	C18H16O7	7-O-methylated flavonoids	KLAOKWJLUQKWIF-UHFFFAOYSA-N	---	97214	HMDB0252128	Phenylpropanoids and polyketides	Flavonoids	0	0	0	0	0	0	0	0	0	0	0	0	0	0	1622296064	1706113920	1668325888	1665578624
Eriodictyol	17248	5.862	287.056	1.70698	[M-H]-	63.02221:32763 65.00173:245666 67.36354:181808 67.36774:70394 83.01175:175113 107.0123:834934 108.01574:25155 109.02795:178297 125.02312:426108 135.04385:6296434 136.04651:391414 151.00142:11322180 152.00587:711463 161.0228:106508 165.01836:25494 169.01262:111570 177.01903:68500 269.04517:106781 287.05365:1867551 288.05728:246772	C15H12O6	Flavanones	SBHXYTNGIZCORC-UHFFFAOYSA-N	C05631	---	HMDB0005810	Phenylpropanoids and polyketides	Flavonoids	115866	0	0	465227	448334	0	171571	0	240745	3080171	135878	707206	391829	759305	1633166912	1686829568	1641499648	1.65383e+09
Neoeriocitrin	45402	3.943	595.165	2.4699	[M-H]-	59.01211:31483 65.00168:135392 68.56606:88899 72.70264:19525 83.01193:93038 89.02254:25810 101.02281:43180 107.01242:342967 109.02789:100196 125.02315:518310 135.04378:3045628 136.04684:132144 137.0226:27002 149.02365:65692 151.0015:11864448 152.00604:611341 161.0229:122511 165.01836:116153 169.01189:32561 173.04416:30980 175.00145:688343 176.00481:29951 177.01678:37716 179.03302:26112 191.05501:…	C27H32O15	Flavonoid O-glycosides	OBKKEZLIABHSGY-UHFFFAOYSA-N	C09805	114627	HMDB0302534	Phenylpropanoids and polyketides	Flavonoids	0	0	0	0	0	182599	30433.2	0	0	0	0	0	0	0	1756766976	1582727872	1596562880	1645352576
Quercetin	18762	6.167	301.035	1.52806	[M-H]-	59.01217:80380 63.02268:57163 65.00178:144248 67.49062:37321 67.49429:133341 79.95568:21177 80.96323:21064 83.01192:122216 93.03269:19011 96.72365:23507 107.01234:441671 109.02789:53217 121.02744:835853 122.03126:54810 125.02345:94458 149.02173:95358 151.00143:4764932 152.00578:304244 163.0024:45249 163.03793:21985 164.0096:117136 165.01836:18888 169.01187:74891 178.99664:2542364 180.0004:166680 …	C15H10O7	Flavonols	REFJWTPEDVJJIY-UHFFFAOYSA-N	C00389	5280343	HMDB0005794	Phenylpropanoids and polyketides	Flavonoids	283827	84365	106213	168794	168045	122385	155605	100221	141396	0	0	0	0	40269.5	1513968256	1670264832	1740377472	1.64154e+09
Berberine	16728	6.096	336.123	0.17851	[M]+	67.67255:149935 138.0555:28750 204.08505:21725 275.09354:74372 278.08191:50787 291.09061:67066 292.09634:2078039 293.09805:258468 304.09604:380513 305.10168:91930 306.0773:766304 307.0816:160398 318.20892:18828 320.09061:2338454 321.09796:5402712 322.10431:840212 336.12085:21147598	C20H18NO4+	Protoberberine alkaloids and derivatives	YBHILYKTIRIUTE-UHFFFAOYSA-N	C00757	2353	HMDB0003409	Alkaloids and derivatives	Protoberberine alkaloids and derivatives	12599111	2879904	8194185	1812185	15094835	5025076	7.60088e+06	4486194	15348175	0	10835359	4868768	2964458	6417159	1681338624	1547390464	1692199808	1640309632
Huperzine A	11534	3.715	265.13	5.28041	[M+Na]+	55.05506:151899 69.02186:477851 70.06579:32325774 71.04996:443231 71.06929:915306 72.08171:5119725 80.04986:259463 82.06582:502916 84.08135:174342 89.10816:224500 94.06613:2235679 95.06107:2265760 97.07661:425953 108.04536:742401 110.06071:1727563 111.05495:1250369 112.08781:12741240 113.09056:528392 120.04423:2145218 120.08151:3351677 128.08177:430538 132.08154:1054479 134.09666:5077104 135.0549…	C15H18N2O	Quinolones and derivatives	ZRJBHWIHUMBLCN-UHFFFAOYSA-N	---	4369233	HMDB0242212	Organoheterocyclic compounds	Quinolines and derivatives	0	0	0	0	0	0	0	0	0	0	0	0	3734169	622362	1537211008	1571964928	1761856256	1.62368e+09
Inosine	15269	0.492	267.072	5.05479	[M-H]-	51.79694:1057 53.04703:1260 59.01227:9633 68.99454:1072 68.9978:6371 71.01241:4868 78.03281:1085 80.29649:1147 80.75361:1202 87.00693:14089 89.02254:6103 92.26978:1210 101.0231:8831 102.10325:1270 103.91875:6109 113.02248:8314 125.87211:2017 141.91107:2585 161.04449:2219 170.34511:1454 187.97693:1405 195.06427:1174 221.06541:15356 221.84079:16289 252.04126:31233 253.04622:1864 267.06363:48417 267…	C10H12N4O5	Purine nucleosides	UGQMRVRMYYASKQ-KQYNXXCUSA-N	C00294	135398641	HMDB0000195	Nucleosides, nucleotides, and analogues	Purine nucleosides	259173046	191366144	196348068	183966008	135871459	188696255	1.9257e+08	168673644	154072823	117249884	237259502	228162681	238544994	190660588	1635579674	1957749248	1265299896	1.61954e+09
6-Shogaol	14001	18.572	299.164	7.55444	[M+Na]+	62.06092:74258 67.29876:30075 85.28006:37030 109.94471:31032 112.81279:33867 187.11157:45202 195.11775:35271 197.09456:32070 211.11061:180093 212.1149:35613 222.13699:33605 224.99974:46646 225.12782:31353 229.12065:37119 230.4221:31670 235.14766:47543 238.09911:48435 239.10555:848108 240.10829:71611 241.08516:49566 248.37894:32090 253.15761:641244 254.16179:115078 256.10941:1239961 257.11514:4593…	C17H24O3	Shogaols	OQWKEEOHDMUXEO-UHFFFAOYSA-N	C10494	5281794	HMDB0303115	Benzenoids	Phenols	0	0	0	0	0	0	0	0	0	0	0	0	0	0	1649186176	1680296576	1524594816	1618025856
Nobiletin	21173	13.385	403.139	1.43871	[M+H]+	55.29723:38072 57.90363:42423 62.17049:40252 69.2006:184929 135.04428:45889 176.88695:43341 183.74475:40860 187.00238:41485 193.08653:95757 194.25726:44489 282.49219:42267 288.30365:42413 313.10315:49778 327.08447:320453 330.07294:86477 340.05917:60761 342.10834:91326 345.09839:75721 355.0806:1161976 356.08521:255287 358.06897:249153 359.11227:73309 369.09375:268627 370.10388:345987 371.10602:495…	C21H22O8	8-O-methylated flavonoids	MRIAQLRQZPPODS-UHFFFAOYSA-N	C10112	72344	HMDB0029540	Phenylpropanoids and polyketides	Flavonoids	0	0	0	0	0	0	0	0	0	0	0	0	0	0	1638918144	1563845376	1644243200	1.61567e+09
Zearalenone	15539	0.824	319.15	12.1258	[M+H]+	60.05625:86578 67.91185:130475 67.91557:355082 70.06587:608833 98.061:79517 109.07629:188122 110.08367:59346 111.09174:62519 112.08784:68842 114.05478:96061 116.07056:392732 122.08434:62774 124.06289:78461 125.07157:223353 137.07152:621858 138.0786:230876 139.08728:1525488 140.08998:63734 151.08606:261289 158.08162:446856 163.08716:94198 165.10271:79776 175.08681:282500 175.11977:186915 179.08026…	C18H22O5	Zearalenones	MBMQEIFVQACCCH-QBODLPLBSA-N	C09981	5281576	HMDB0031752	Macrolides and analogues	Macrolides and analogues	0	0	0	0	0	0	0	0	0	0	0	0	0	0	1671597824	1585379968	1566028672	1.60767e+09
Nandrolone	12271	6.921	275.2	1.30814	[M+H]+	55.01866:69639 55.05509:345096 57.03432:70343 67.05505:705065 69.07049:508882 69.26341:104379 71.04996:71357 79.05471:585744 81.07043:1109015 83.04971:124793 83.08643:405108 85.06534:63626 91.055:1076922 92.05772:59091 93.07059:879278 94.07389:62066 95.04976:136632 95.08595:729303 97.06505:302883 97.10209:238462 105.07063:1792437 106.07355:60429 107.04898:173692 107.08588:966667 109.0657:398395 1…	C18H26O2	Estrogens and derivatives	NPAGDVCDWIYMMC-IZPLOLCNSA-N	C07254	9904	HMDB0002725	Lipids and lipid-like molecules	Steroids and steroid derivatives	0	0	0	0	0	0	0	0	0	0	0	0	0	0	1155268608	1862083776	1517278464	1511543616
5,7-Dimethoxyflavone	12816	9.165	283.094	9.60803	[M+H]+	65.75908:32349 69.1886:85063 69.19242:61005 95.08583:32602 219.39941:31411 241.15974:34963 283.09216:9156906	C17H14O4	7-O-methylated flavonoids	JRFZSUMZAUHNSL-UHFFFAOYSA-N	C10029	88881	HMDB0036620	Phenylpropanoids and polyketides	Flavonoids	0	0	0	0	0	0	0	0	0	0	0	0	0	0	1480294144	1457573504	1512525696	1483464448
Galactose	6307	27.675	179.055	6.70181	[M-H]-	55.68807:16977 58.00451:24038 59.01223:1886089 68.05357:177176 71.01251:1173171 73.02769:19638 76.63515:18823 83.01265:22603 83.80374:16607 85.02773:102775 87.00691:19452 89.0226:946928 90.92291:26452 90.99696:36844 95.01266:29173 96.73088:20978 101.02287:204882 104.13309:21769 104.92672:67879 113.02244:163870 114.04243:15656 119.03326:31874 134.91301:33216 134.98622:241262 143.28705:16477 178.97…	C6H12O6	Monosaccharides	WQZGKKKJIJFFOK-PHYPRBDBSA-N	C01582	---	HMDB0000143	Organic oxygen compounds	Organooxygen compounds	802260160	2425485568	1963111936	449123104	748033664	227474960	1.10258e+09	389445728	465569184	545461376	422856224	175000256	305844832	384029600	777070592	2079401088	1540630912	1465700864
Sorbose	4620	0.848	161.044	4.40871	[M-H2O-H]-	55.01707:46077 57.03288:343962 58.00451:33763 59.01228:2491546 67.75433:157157 67.75856:152410 69.03261:116037 71.01202:3957586 72.01556:31367 72.99161:114656 73.0279:3759278 75.00725:135994 81.03302:209783 83.01205:571081 84.02027:42438 85.02787:3772253 86.03074:43685 87.007:194671 89.02276:469124 95.01195:1069523 97.0277:326603 99.0071:175005 99.04354:98894 101.02295:851655 103.03823:47834 108.…	C6H12O6	Monosaccharides	LKDRXBCSQODPBY-IANNHFEVSA-N	C00247	439192	HMDB0001266	Organic oxygen compounds	Organooxygen compounds	1800982272	1474045824	1971423360	1367589504	1334496256	1429846272	1.56306e+09	1002769088	1578349952	1096183424	1069914880	1056224512	1562608000	1227674976	1678516224	1331313024	1373691520	1.46117e+09
3-Indolebutyric acid	7147	0.857	204.098	19.0591	[M+H]+	60.05639:4883136 61.04059:177812 68.44301:304341 73.02892:73145 81.03426:77328 85.0289:74693 97.02859:363654 98.03532:456680 98.06003:437948 99.04451:354496 100.05058:70503 103.75514:48860 109.02879:67089 110.07164:52343 112.05074:258347 114.06635:69580 116.07035:404926 117.05505:171902 124.05112:66986 126.05505:165771 127.0393:435352 140.08215:218645 142.06058:50837 144.06635:967509 145.04881:96…	C12H13NO2	3-alkylindoles	JTEDVYBZBROSJT-UHFFFAOYSA-N	C11284	8617	HMDB0002096	Organoheterocyclic compounds	Indoles and derivatives	0	0	0	0	0	0	0	0	0	0	0	0	0	0	1425600256	1476391680	1441023232	1.44767e+09
Trigonelline	1989	0.91	138.055	0.57948	[M+H]+	67.0549:17827 69.80785:26600 78.03467:14922 92.05029:300220 93.05849:18072 94.0653:762808 95.06911:26674 96.04447:95113 110.0607:490589 111.06401:29586 136.03801:15331 138.05553:10647417	C7H7NO2	Alkaloids and derivatives	WWNNZCOKKKDOPX-UHFFFAOYSA-N	C01004	5570	HMDB0000875	Alkaloids and derivatives	---	2489105536	1154374496	1780174336	1162373584	1043127856	1685275264	1.55241e+09	1227012288	1203138832	1493809856	1698726560	1693197248	1899659296	1.53592e+09	1474346880	1405719552	1393044736	1.42437e+09
Glycitin	23861	4.053	447.129	0.46966	[M+H]+	68.02189:169526 70.06596:218601 72.08109:77449 81.03417:41046 84.08127:20641 86.09702:376802 111.04391:40629 116.07027:39145 120.08162:127763 121.06464:29464 127.03912:25710 132.10152:76902 134.0377:32117 136.06194:88364 137.02274:263564 143.11812:69747 161.05975:35376 166.08676:31357 177.0542:96234 181.08549:28044 183.14836:27131 188.07143:77513 189.12274:84429 194.08255:34043 205.09793:69070 21…	C22H22O10	Isoflavonoid O-glycosides	OZBAVEKZGSOMOJ-MIUGBVLSSA-N	C16195	187808	HMDB0002219	Phenylpropanoids and polyketides	Isoflavonoids	1971524	1207121	1611848	1619275	0	0	1.06829e+06	1322154	1591664	0	0	0	0	485636	1617359232	961969792	1563522304	1.38095e+09
Dopamine	1866	4.964	136.076	1.61674	[M+H-H2O]+	69.03384:34752 69.80563:11940 80.04987:22546 81.07026:31149 91.05508:85095 93.05763:10347 94.04107:69795 94.06525:12833 95.04977:12275 95.08582:12179 108.04434:12868 108.08057:21494 109.06443:12558 118.06567:32768 119.0351:109867 119.04877:8332 122.03612:70559 136.02173:138398 136.06207:2763726 136.07564:329943	C8H11NO2	Catechols	VYFYYTLLBUKUHU-UHFFFAOYSA-N	C03758	681	HMDB0000073	Benzenoids	Phenols	0	0	0	0	0	0	0	0	0	0	0	0	0	0	1189761152	1572088480	1372580480	1.37814e+09
Methyl cinnamate	3963	4.302	163.076	0.73586	[M+H]+	51.02412:44562 69.03438:72513 69.61023:56349 69.61298:60396 77.03944:83241 85.02889:46349 95.04976:54509 103.05504:8527934 104.05844:514129 107.04899:142153 108.08055:65671 117.05505:59038 118.06566:66291 120.0816:70208 121.08498:86394 122.06006:138662 125.47984:39293 131.04959:32995208 132.05272:2286050 135.04427:57051 135.08:68594 136.07547:257788 163.03842:332792 163.0753:4754538 163.12274:191…	C10H10O2	Cinnamic acids and derivatives	CCRCUPLGCSFEDV-BQYQJAHWSA-N	C06358	637520	HMDB0303905	Phenylpropanoids and polyketides	Cinnamic acids and derivatives	0	0	0	0	0	0	0	0	0	0	0	0	0	0	1397491072	1348849664	1312756224	1353032320
3-p-Coumaroylquinic acid	22769	3.719	337.093	0.20766	[M-H]-	59.01228:289780 69.78836:19072 71.01201:131626 80.96324:22867 85.02773:19490 87.00691:12492 89.02258:187808 93.0327:37044 94.02784:44795 96.00766:90514 101.02293:124232 111.04317:60439 113.02248:62477 114.01703:14175 115.00242:90367 119.03326:81223 119.04806:1053698 120.05222:56379 124.03872:198577 128.03314:53206 129.01846:13423 137.02261:33970 155.03322:106932 163.03798:4689246 164.04164:271852…	C16H18O8	Cyclic alcohols and derivatives	BMRSEYFENKXDIS-QHAYPTCMSA-N	---	9945785	HMDB0029681	Organic oxygen compounds	Organooxygen compounds	127659	436584	162226	0	0	0	121078	0	0	123355	193261	0	280871	99581.2	1298313584	1356294768	1339599264	1.3314e+09
PC(16:0/22:6)	50225	20.253	806.571	1.43819	[M+H]+	58.06649:100720 59.04987:36824 59.0744:43529 60.08149:645186 67.05486:53310 69.07026:19569 71.07389:152406 73.02946:14874 81.0702:40973 83.08628:22345 86.09702:2970797 87.04497:15419 87.10042:76205 89.06046:68985 93.07034:21611 95.08575:43104 96.73549:37795 98.98398:99633 104.10774:257273 121.10135:17028 124.99986:1381085 133.08624:21803 133.1008:14259 135.11716:16930 146.98134:373974 184.07312:2…	C46H80NO8P	Phosphatidylcholines	IESVDEZGAHUQJU-ZLBXKVHBSA-N	---	6441886	HMDB0007991	Lipids and lipid-like molecules	Glycerophospholipids	0	0	0	972329280	1262104640	0	3.72406e+08	0	0	0	825849856	0	0	1.37642e+08	553808384	845579232	2592667392	1.33069e+09
Diosmetin	14134	7.389	301.071	0.79716	[M+H]+	68.91486:153889 121.02688:34391 135.04279:53527 147.04234:167564 163.04005:202429 165.09065:64677 167.07095:394034 181.05003:1336767 182.05104:120180 195.07896:34582 205.12044:51231 217.12111:67426 237.08835:139145 241.08513:36308 255.09816:35591 265.08508:42551 283.09656:683163 283.13269:224717 284.09756:69233 284.13388:35365 286.04669:8264882 287.04956:1080174 301.07147:19463024	C16H12O6	4'-O-methylated flavonoids	MBNGWHIJMBWFHU-UHFFFAOYSA-N	C10038	5281612	HMDB0029676	Phenylpropanoids and polyketides	Flavonoids	328054	143433	0	0	0	0	78581.2	0	0	10229	0	0	105837	19344.3	1295255136	1337584320	1311853536	1314897664
Ursolic acid	34329	19.08	455.352	2.41571	[M-H]-	61.98649:9524 68.99454:1876 69.40565:5966 75.92119:1555 102.62186:1367 112.98399:25487 128.05238:1419 129.91824:1282 196.44359:1319 199.87477:1509 290.86911:1632 341.11438:2117 362.45358:1596 391.2345:8911 409.24197:7758 413.91422:1523 455.35489:1175318 456.3522:222635	C30H48O3	Triterpenoids	WCGUUGGRBIKTOS-GPOJBZKASA-N	C08988	64945	HMDB0002395	Lipids and lipid-like molecules	Prenol lipids	0	0	0	0	0	0	0	0	0	0	0	0	0	0	1388929718	1372315207	1166482818	1309242581
Cinnamaldehyde	1676	4.258	133.065	1.35272	[M+H]+	55.01867:12233 55.05507:6333 69.81228:8374 79.05475:66400 90.04652:7212 91.05492:26813 97.02858:10007 103.05499:66283 105.07051:685212 106.06632:11850 106.07358:50756 115.05482:31833 118.04128:85499 133.06453:1106358 133.10075:171046	C9H8O	Cinnamaldehydes	KJPRLNWUNMBNBZ-QPJJXVBHSA-N	C00903	---	HMDB0003441	Phenylpropanoids and polyketides	Cinnamaldehydes	0	0	0	0	0	0	0	0	0	0	0	0	0	0	1384771584	1294817152	1237811072	1305799936
Palmidrol	14080	18.437	300.29	0.29971	[M+H]+	57.07072:102831 62.06093:1493603 63.06427:25379 67.05499:18742 69.07083:13819 69.46999:8967 71.08635:98863 81.0702:30246 83.08629:29783 85.10184:57646 89.06032:7518 95.08587:50914 97.10197:14066 109.10114:18807 123.11688:12570 137.13252:3983 239.23553:11071 282.28082:52860 283.26328:140409 284.26526:23502 300.29037:264204	C18H37NO2	Carboximidic acids	HXYVTAGFYLMHSO-UHFFFAOYSA-N	C16512	4671	HMDB0002100	Organic acids and derivatives	Carboximidic acids and derivatives	66847376	23619472	62808676	84572592	63051424	57161724	5.96769e+07	60835288	54449568	49190036	72048152	58187068	50495444	5.75343e+07	1323668480	1307937280	1241711104	1.29111e+09
beta-D-Glucose	6644	0.818	198.097	0	[M+NH4]+	55.01867:79894 57.03432:63766 60.0815:438017 61.02929:103944 69.03441:203576 69.56124:52664 70.06578:27036 73.02892:94976 81.03427:23326 85.02893:2027372 86.03265:87177 91.03939:136586 95.0612:1263372 96.06412:27682 96.08109:29267 97.02859:353557 99.04457:87936 101.02383:65718 103.03921:26747 109.02879:36596 109.07634:256269 112.08787:51003 115.0396:88465 116.557:15078 124.07603:18460 127.03922:1…	C6H12O6	Monosaccharides	WQZGKKKJIJFFOK-VFUOTHLCSA-N	C00221	64689	HMDB0000122	Organic oxygen compounds	Organooxygen compounds	0	0	0	0	0	0	0	0	0	0	0	0	0	0	1124995072	1353306112	1363857408	1.28072e+09
Echinatin	13541	13.335	293.081	8.73486	[M+Na]+	204.093:3002145 205.10091:375751 219.11618:6500186 220.11923:517196 222.10553:343008 223.07553:1709175 223.11037:1126149 224.11566:291306 229.1012:2366248 232.08969:2392634 233.09557:358420 235.07581:413593 236.084:311239 237.1264:951512 247.11047:36820764 248.11531:6823654 250.09784:1846310 251.06999:8015498 251.10378:1155359 252.07265:1441914 257.09595:379874 260.08151:4573088 261.0867:1241138 …	C16H14O4	Retrochalcones	QJKMIJNRNRLQSS-WEVVVXLNSA-N	---	6442675	---	---	---	0	0	0	0	0	0	0	0	0	0	0	0	0	0	1285737088	1261573120	1269419008	1272243072
Prunin	23121	4.214	435.127	3.42428	[M+H]+	57.03431:19134 69.03437:32162 70.06593:132235 72.08116:32261 76.84804:18830 81.03425:29346 85.02885:183861 86.09699:30664 95.08579:21257 96.08106:21119 97.02855:27608 107.04898:20779 109.02877:21606 111.04401:21007 114.0918:224426 119.04874:35117 120.0816:26732 121.06476:81980 123.04436:76153 127.03925:94113 137.05945:27949 137.09598:18694 145.0488:29248 147.04405:1969424 148.04716:128365 153.018…	C21H22O10	Flavonoid O-glycosides	DLIKSSGEMUFQOK-RGHIGTIISA-N	C09099	92794	HMDB0246916	Phenylpropanoids and polyketides	Flavonoids	0	0	0	0	0	0	0	0	0	0	0	0	0	0	1383793664	1204002304	1212322432	1.26671e+09
Sinapic acid	8687	4.492	225.075	2.93235	[M+H]+	55.01865:29150 57.2687:19479 65.03928:17571 68.99576:76154 70.04073:22458 70.06576:29956 71.04996:22108 81.03425:22290 91.05499:604153 92.05771:17530 93.07038:28550 95.04974:23736 99.04454:17459 103.05505:30416 105.07051:18065 111.04401:18178 118.04131:27031 119.04889:2010238 120.05299:186155 121.06475:28075 121.10139:17800 123.04435:27883 125.06096:16914 127.03928:237507 131.04958:21890 133.1008…	C11H12O5	Hydroxycinnamic acids	PCMORTLOPMLEFB-ONEGZZNKSA-N	C00482	637775	HMDB0032616	Phenylpropanoids and polyketides	Cinnamic acids and derivatives	2267807	2809360	1806945	3661649	3125438	1123992	2.46587e+06	2200172	1180914	1136980	1304481	766082	7265621	2.30904e+06	1166122368	1280482432	1352593408	1.2664e+09
Dibutyl phthalate	12547	16.792	279.159	1.11048	[M+H]+	51.29622:424443 52.33544:407558 57.07083:26556934 58.07409:508061 58.80365:360303 59.03312:350352 68.78753:359306 71.55418:340105 73.26328:373011 83.88939:397593 102.13262:409747 118.42419:422070 121.02816:406651 122.4768:392373 149.02383:103410704 150.02612:7541834 167.0329:2083865 167.2645:373947 190.04889:741557 225.00613:716813	C16H22O4	Benzoic acid esters	DOIRQSBPFJWKBE-UHFFFAOYSA-N	C14214	3026	HMDB0033244	Benzenoids	Benzene and substituted derivatives	9967299256	14498916306	14523342827	10979310746	12435205018	12931653996	1.2556e+10	8870364290	9803860496	10427375896	11443881030	8963894962	13017438960	10421135939	1231984347	1309159362	1240185388	1.26044e+09
Ascorbic acid	5931	0.935	175.023	9.02729	[M-H]-	57.03188:14910 57.03474:8854 59.01083:248358 59.01426:93125 68.28321:38806 69.03152:278184 69.03587:61146 71.01128:186658 71.01524:36994 72.99042:39032 73.02651:47353 75.00601:17558 80.96255:6359 83.01122:20932 85.02699:130806 87.00615:301569 87.01154:25274 87.04234:351327 87.04849:26751 88.00921:5698 88.03819:10215 88.04602:7832 96.72907:5857 97.02661:7748 99.00616:9073 101.02294:79722 103.00153…	C6H8O6	Butenolides	CIWBSHSKHKDKBQ-JLAZNSOCSA-N	C00072	54670067	HMDB0000044	Organoheterocyclic compounds	Dihydrofurans	40469362	67770702	57209502	67751630	77887886	67837242	6.31544e+07	104323416	20927700	26886210	82632812	112408312	42664692	64973857	1654227328	883323448	1234709376	1.25742e+09
Poncirin	48088	5.68	639.192	1.42367	[M+FA-H]-	59.01212:48533 67.38138:349701 67.38557:98067 83.01194:30497 151.00145:140821 164.00948:155049 217.0862:115053 241.08679:187081 243.06651:39688 270.05319:238793 284.06976:30997 285.0759:13104234 286.07834:1543835 309.07574:161131 327.08453:546159 328.09137:43999 369.10107:35521 387.10709:194053 429.1199:49133 431.13351:44750 473.14917:424344 474.14569:28466 593.18805:8692754 594.18933:1970479	C28H34O14	Flavonoid O-glycosides	NLAWPKPYBMEWIR-SKYQDXIQSA-N	C09830	---	HMDB0037487	Phenylpropanoids and polyketides	Flavonoids	1189088	183142	0	200356	220946	0	298922	0	0	0	0	0	0	0	1235310864	1266694856	1232090872	1244698864
N-Acetylglutamic acid	6046	2.284	190.071	0.52612	[M+H]+	56.05048:40410 61.04058:39442 69.03437:33949 69.07028:18048 69.58544:19693 70.06577:15817 74.06071:13488 76.03986:39857 81.03425:19589 84.04484:1856872 85.02888:51217 85.04823:61148 86.06064:17113 88.04009:42664 97.02863:103129 98.06008:51481 98.09692:60282 99.04455:60142 102.05538:1469088 103.05902:18827 109.02877:23453 116.07157:17211 117.05503:18205 126.05502:77242 126.06576:20092 127.03925:40…	C7H11NO5	Amino acids and derivatives	RFMMMVDNIPUKGG-YFKPBYRVSA-N	C00624	185	HMDB0001138	Organic acids and derivatives	Carboxylic acids and derivatives	0	0	0	0	0	0	0	0	0	0	0	5349184	10477797	2.63783e+06	1415217024	1034103488	1188123392	1.21248e+09
Methylpyrrolidone	6	3.684	100.076	4.59652	[M+H]+	55.05504:404416 56.05051:1566172 58.02966:28377164 58.06608:829925 69.03438:16275249 70.06574:1001407 71.04996:1903260 72.08114:1219386 82.06582:4648034 96.7355:918065 98.06009:3194554 100.07616:400484864	C5H9NO	N-alkylpyrrolidines	SECXISVLQFMRJM-UHFFFAOYSA-N	C11118	13387	HMDB0002039	Organoheterocyclic compounds	Pyrrolidines	7682131456	8750741504	5285181952	13516661760	16409542656	13763803136	10901343744	8248134656	10136107008	9107148800	6436454912	16900513792	11432190976	1.03768e+10	1166769408	1140703104	1329497472	1212323328
alpha-Cyperone	8282	16.189	219.174	1.4144	[M+H]+	55.05506:35773 57.07069:14311 67.05495:68483 69.03437:17854 69.07038:96035 70.06577:11581 79.05462:46228 81.07034:168724 83.04971:15269 83.08648:57773 91.0549:38716 93.07057:171496 95.04976:13723 95.08601:315705 97.06501:172192 97.10202:16994 98.06837:10941 105.07059:308558 106.07355:17493 107.04918:149890 107.08586:262873 108.08907:11963 109.06549:37571 109.10127:321450 110.10449:17871 111.08073…	C15H22O	Eudesmane, isoeudesmane or cycloeudesmane sesquiterpenoids	KUFXJZXMWHNCEH-DOMZBBRYSA-N	C17090	273568	HMDB0037061	Lipids and lipid-like molecules	Prenol lipids	0	0	0	0	0	0	0	0	0	0	0	0	0	0	1198024832	1202204032	1178076032	1.19277e+09
Gingerol	15398	8.978	317.175	7.40922	[M+Na]+	67.05489:13662 69.07083:23782 72.08116:45001 81.07024:55659 83.0856:14148 93.07039:16911 95.0858:55877 96.73553:42524 105.0695:12433 107.08576:18083 109.10115:42833 121.10141:13887 123.11688:14768 131.08517:14157 133.10086:17226 135.11722:10529 137.05945:57894 147.11678:19032 149.09631:11779 151.11073:23452 157.10036:11678 159.07973:16062 161.05991:39517 163.07532:11659 167.06973:17180 171.08098:…	C17H26O4	Gingerols	NLDDIKRKFXEWBK-UHFFFAOYSA-N	C10462	3473	HMDB0005783	Benzenoids	Phenols	0	0	0	0	0	0	0	0	0	0	0	0	0	0	1049543536	1265198656	1218871024	1177871072
Phytosphingosine	15484	13.264	318.3	1.03676	[M+H]+	55.05507:75238 56.05047:239356 57.0707:124240 60.04523:5647568 61.04874:79818 67.0549:86948 67.47031:188241 67.47398:116463 69.07085:147672 70.06578:28139 71.08635:103610 74.06082:156834 81.07095:136650 82.06584:29777 83.08634:137801 85.10183:72634 86.06066:27864 90.05543:105996 93.07041:51234 95.08586:187896 97.10204:95701 107.08578:43861 109.10117:101713 111.11732:26065 121.10143:35008 123.1169…	C18H39NO3	Alkanolamines	AERBNCYCJBRYDG-KSZLIROESA-N	C12144	---	HMDB0004610	Organic nitrogen compounds	Organonitrogen compounds	0	0	0	0	0	0	0	0	0	0	0	0	0	0	1275445248	1190773632	1061295616	1.17584e+09
Flindersine	8912	5.139	228.101	2.14816	[M+H]+	57.03389:13267 67.05434:48678 68.03088:62682 70.06519:42679 71.04937:20525 77.0394:10350 80.05013:381154 82.06509:12908 86.09621:40699 87.10046:13036 91.05404:14346 93.05758:15628 93.07035:17506 94.06562:183879 95.04972:14256 95.08576:12232 99.04451:13258 103.05502:13813 105.06976:132965 106.06522:47172 107.04931:423303 108.0446:198049 109.04816:12865 109.10153:63815 119.0487:42415 119.08566:1857…	C14H13NO2	Pyranoquinolines	PXNMNABLQWUMCX-UHFFFAOYSA-N	C10679	68230	---	Organoheterocyclic compounds	Quinolines and derivatives	0	0	0	0	0	0	0	0	0	0	0	0	0	0	1160625072	1165013112	1168701792	1164779992
Lobetyolin	32908	4.631	441.175	2.62934	[M+FA-H]-	59.01223:2925018 65.03806:134497 71.01196:1871969 72.9916:40324 73.02769:132957 79.05342:35911 81.03307:47798 83.01194:34531 85.02774:195145 85.06419:163543 87.00692:47104 89.02259:3377864 89.03761:559658 90.02593:46426 93.0327:47361 95.0487:60673 96.95866:196706 97.06379:75249 99.00709:37424 101.02283:1014448 106.04058:379964 107.04913:139848 113.02254:1169940 115.07517:478251 117.06871:54602 11…	C20H28O8	---	MMMUDYVKKPDZHS-UPPVCQNNSA-N	---	53486204	---	Lipids and lipid-like molecules	Fatty Acyls	535454	138085	348935	0	0	167804	198380	0	14440	208928	137090	0	1015284	229290	1131693440	1197553408	1138833408	1156026752
Sebacic acid	8675	5.726	201.112	7.50821	[M-H]-	57.03318:23217 61.98695:5290 67.90691:11673 67.91063:12057 74.02324:11758 79.95569:15871 87.00694:96118 89.0227:20424 111.07967:26322 113.09544:4513 121.06409:5053 137.09566:4166 139.11198:921568 140.11517:48945 156.979:4089 157.12274:14263 157.14142:8449 161.0251:3545 183.10197:627560 184.10498:31064 201.11325:1400299 202.11525:94595	C10H18O4	Medium-chain fatty acids	CXMXRPHRNRROMY-UHFFFAOYSA-N	C08277	5192	HMDB0000792	Lipids and lipid-like molecules	Fatty Acyls	552289376	718207040	599322448	712136192	562398752	487768656	605353744	359952752	321814240	605671584	526516976	399864192	512847696	4.54445e+08	1130778868	1182814124	1143157020	1152250004
Styraxlignolide F	32289	19.151	557.196	5.36612	[M+Na]+	68.79076:73667 109.02876:93463 111.04401:55692 207.08188:93323 209.09767:156120 219.08221:42540 221.095:106870 223.07559:39243 223.11041:187509 227.06877:119949 233.09892:44431 235.07535:241332 236.08055:32405 237.09096:439642 239.07065:38909 239.10571:33236 245.09584:179149 247.07352:139282 247.11108:168529 249.09338:216194 251.07065:171409 251.10703:262803 253.08501:755743 254.09256:49374 255.1…	C27H34O11	Lignan glycosides	AEMJDNJKSCBKRL-ZYKRCLGOSA-N	---	11330069	---	Lignans, neolignans and related compounds	Lignan glycosides	0	0	0	0	834636	0	139106	1663169	518700	1123835	0	0	0	550951	1229475072	1197723776	992252736	1.13982e+09
Bisdemethoxycurcumin	16387	13.352	331.094	0.09061	[M+Na]+	55.05514:108203 67.0549:24732 68.17697:13877 68.78321:62564 69.07085:29798 83.08637:221908 95.08582:14702 112.72194:16386 120.29031:15759 121.10143:16424 159.08167:14812 203.07133:13398 210.099:14674 215.07243:13956 217.12418:23051 227.14351:15017 231.10033:27823 241.12067:16890 243.13603:14364 245.11844:25238 251.14159:26273 252.14458:253206 252.32721:13658 257.18988:13438 267.13538:24117 268.14…	C19H16O4	Curcuminoids	PREBVFJICNPEKM-YDWXAUTNSA-N	C17743	5315472	HMDB0002114	Phenylpropanoids and polyketides	Diarylheptanoids	0	0	0	0	0	0	0	0	0	0	0	0	0	0	1116328448	1130390528	1172460928	1.13973e+09
3,4-Dihydroxybenzoate	3885	3.697	153.018	10.1948	[M-H]-	66.03321:289916 68.1325:246557 68.13676:127779 81.03307:91203 91.01754:53656 96.95866:186199 108.01994:447986 109.02789:39582220 110.02258:814626 110.03134:1452493 123.04362:783674 135.04388:258478 153.01707:14873917 153.05353:517699 154.02263:630015	C7H6O4	Hydroxybenzoic acid derivatives	YQUVCSBJEUQKSH-UHFFFAOYSA-N	C00230	---	HMDB0001856	Benzenoids	Benzene and substituted derivatives	16023531	3895284	5881246	3540069	3163682	4664417	6.1947e+06	6221988	5464110	2442447	3976360	3840434	14468641	6.069e+06	1176955904	1100953600	1127861504	1.13526e+09
Schinifoline	11044	5.04	258.185	1.27815	[M+H]+	68.2764:355056 69.07028:58654 86.06063:105753 93.07037:61624 95.08578:58525 105.07062:858933 107.08574:59423 115.86665:52809 121.10159:382488 139.11209:377063 148.26405:49108 172.63217:54905 185.11531:57956 203.1288:313566 228.17609:1598978 229.17686:347500 240.01297:64748 240.16115:53725 258.18628:80188520	C17H23NO	Hydroquinolones	HCUSLQJBGQJQCB-UHFFFAOYSA-N	---	133504	HMDB0040380	Organoheterocyclic compounds	Quinolines and derivatives	0	0	0	0	0	0	0	0	0	0	0	0	0	0	1117185280	1169222912	1106936448	1131114880
7-methoxy-2-methyl-3-phenyl-4H-chromen-4-one	11652	15.047	267.102	0.59902	[M+H]+	55.05505:12707 67.37578:78937 67.37945:35921 71.08633:7555 73.0289:8006 81.07024:16015 83.0498:394476 84.05283:13824 86.05988:8421 88.07628:105891 89.06031:13026 95.08579:14490 109.02892:309743 109.10114:8722 110.0322:15863 136.06233:69627 147.11507:8231 171.08105:48032 181.09953:8804 183.11563:9626 185.06033:632930 185.09621:39354 186.06291:81493 193.10176:13458 197.06039:12570 197.0945:11006 19…	C17H14O3	7-O-methylated isoflavonoids	XRGWZIGGCNSFRY-UHFFFAOYSA-N	---	354368	HMDB0033980	Phenylpropanoids and polyketides	Isoflavonoids	0	0	0	0	0	0	0	0	0	0	0	0	0	0	1142509184	1148918272	1101273600	1130900352
3-Phenyllactic acid	4256	9.034	167.07	0.05986	[M+H]+	66.32712:37393 67.76878:181287 67.77301:163020 78.0472:373179 79.05467:353573 81.07024:70430 84.96053:36690 93.0704:40320 105.03387:336114 106.0416:1120719 107.05046:354836 107.08576:65903 109.02878:64519 109.0655:43301 120.02048:53002 121.0294:36784 123.04433:465421 124.05254:627077 126.05503:71742 134.03644:2853994 135.03981:168177 139.07497:384892 140.08057:46114 150.054:56049 150.09236:65283 …	C9H10O3	Phenylpropanoic acids	VOXXWSYKYCBWHO-MRVPVSSYSA-N	C05607	643327	HMDB0000748	Phenylpropanoids and polyketides	Phenylpropanoic acids	0	0	0	0	0	0	0	0	0	0	0	0	0	0	1050152576	1157915264	1177127552	1128398464
Nevadensin	17428	10.614	345.096	1.68069	[M+H]+	67.34738:413419 137.05946:30846 227.05583:29139 283.06042:141969 283.13269:148877 284.06668:304814 297.03989:1281072 298.04117:202948 299.05533:48453 301.07214:258277 301.14459:167523 302.0748:34734 312.06009:730987 313.06607:194467 315.05087:4078509 316.05063:587066 329.06238:289244 330.07291:2242763 331.07501:381918 345.09827:13691430	C18H16O7	8-O-methylated flavonoids	KRFBMPVGAYGGJE-UHFFFAOYSA-N	C10111	160921	HMDB0255572	Phenylpropanoids and polyketides	Flavonoids	0	0	0	0	0	0	0	0	0	0	0	0	0	0	1095481600	1124121344	1135676160	1118426368
Phthalic anhydride	2845	16.792	149.023	0.60393	[M+H]+	59.81424:17770 64.11311:18446 65.03938:272362 65.75756:18134 69.26234:17885 75.36958:17998 79.44337:19864 93.03389:147860 96.73556:62395 100.40174:16110 102.88267:19360 108.04436:40209 111.04405:70291 117.40176:18081 121.02818:1029178 121.03954:274888 122.03196:24494 129.35881:16979 134.12918:19343 149.02385:3328074	C8H4O3	Phthalic anhydrides	LGRFSURHDFAFJT-UHFFFAOYSA-N	---	6811	HMDB0256501	Organoheterocyclic compounds	Benzofurans	6254192128	9225640960	9051422720	7065922560	7831599616	8461562368	7981723392	5784402432	6333161984	6551255552	7488321024	5798583808	8127549440	6.68055e+09	1106019328	1157449344	1090418688	1.11796e+09
Maltotriose	38497	2.536	503.16	2.42467	[M-H]-	53.02652:6042 57.03286:126062 59.01224:431492 68.32868:48283 71.01196:254510 73.02769:6536 77.20782:5866 81.55305:7579 85.02781:45925 87.00692:60061 89.02259:898967 90.02593:12671 95.0118:27572 99.04361:257389 101.02296:318050 113.02258:281648 119.03319:131683 125.02325:15392 128.03316:8129 131.03349:29504 143.03371:92921 149.04265:8581 151.72028:6261 161.04448:1474619 162.04724:47224 170.59209:6…	C18H32O16	Oligosaccharides	FYGDTMLNYKFZSV-DZOUCCHMSA-N	C01835	871	HMDB0001262	Organic oxygen compounds	Organooxygen compounds	0	0	0	0	0	0	0	0	0	0	0	0	0	0	966784704	906235936	1478393088	1.11714e+09
Phthalic acid	5004	3.883	165.018	10.1806	[M-H]-	66.03331:6117 69.80219:9398 77.03823:6602 82.8522:4578 93.03269:6336 119.04803:8866 121.02748:1345240 122.03136:57146 122.05939:6923 147.04356:41978 148.04674:9254 150.03111:163104 165.0183:214502 165.0544:114621 165.07468:10274 166.02214:5119	C8H6O4	Benzoic acids	XNGIFLGASWRNHJ-UHFFFAOYSA-N	C01606	---	HMDB0002107	Benzenoids	Benzene and substituted derivatives	47977280	94633160	108488056	49548912	45445740	78748096	70806874	35316808	42471680	52671604	63048744	42920716	63025652	4.99092e+07	1087495168	1124497664	1102484608	1.10483e+09
Kaempferol	13105	7.62	287.055	0.31353	[M+H]+	55.05504:7473 63.00017:6627 67.05486:10626 67.95378:17869 67.9575:24104 69.07027:16594 70.06574:10619 71.04994:8465 81.03423:8477 81.07021:23444 83.05038:7396 83.08629:9234 85.06531:5414 91.05486:15539 93.07036:20441 95.08588:36016 97.02852:7658 97.06479:8815 98.98471:10723 105.07048:17058 107.05:7217 107.08572:21635 108.04443:29309 109.06545:5867 109.1012:32962 111.00847:17794 111.04398:6802 115…	C15H10O6	Flavonols	IYRMWMYZSQPJKC-UHFFFAOYSA-N	C05903	5280863	HMDB0005801	Phenylpropanoids and polyketides	Flavonoids	114158	0	100396	139766	0	332959	114546	0	0	82682	0	0	0	13780.3	1066126176	1136244960	1090138624	1.0975e+09
4-Hydroxycoumarin	4613	4.647	161.023	9.37746	[M-H]-	57.03286:174599 58.00449:21528 59.01226:1745585 69.03259:58785 69.07885:64661 71.012:1077818 72.99158:76461 73.02781:2025651 81.03314:229940 83.01193:333909 85.02779:1925362 86.03147:30636 87.00684:126164 87.04385:24461 89.02263:422052 95.01191:220224 97.02763:171475 99.04352:90581 101.02291:516742 103.03919:24872 113.02253:741084 115.03878:34401 117.03265:89893 123.04371:55909 125.02322:33190 13…	C9H6O3	4-hydroxycoumarins	VXIXUWQIVKSKSA-UHFFFAOYSA-N	C20414	54682930	HMDB0003654	Phenylpropanoids and polyketides	Cinnamyl alcohols	2650342	3022899	2235276	1161937	753041	952189	1.79595e+06	568881	682375	535854	1720766	291159	2837010	1.10601e+06	1033293056	1080006400	1173427328	1.09558e+09
Vanillin	3156	4.482	153.054	0.52269	[M+H]+	57.03429:84493 59.04987:62352 65.03921:1961705 66.04266:77213 67.01836:104076 67.05486:75600 68.75018:106475 69.03449:111954 69.07082:155844 71.04994:79818 79.05544:120959 81.07077:126921 83.04967:36520 93.03372:9184082 93.07039:235270 94.02974:55054 94.03735:434032 95.04972:70499 95.08575:338691 96.08103:93672 97.0657:241726 98.06083:171766 107.04983:175167 107.08568:359888 108.04535:93338 108.0…	C8H8O3	Methoxyphenols	MWOOGOJBHIARFG-UHFFFAOYSA-N	C00755	1183	HMDB0012308	Benzenoids	Phenols	0	0	0	0	0	0	0	0	0	0	0	0	0	0	1137236480	937745280	1206360576	1.09378e+09
Asperphenamate	28173	15.721	507.226	2.81925	[M+H]+	67.78728:36067 67.79151:26719 77.04005:46029 79.0553:76135 91.05471:215951 95.04973:34063 105.03369:3028412 106.03712:136725 115.05476:26038 117.07055:1173771 118.07404:69080 122.06001:473697 123.06374:20517 134.0966:391414 135.1008:18481 224.10597:1038011 225.11192:92405 238.12318:6106523 239.12669:667595 252.10278:241812 253.10435:21460 256.13278:1428810 257.13461:153306 507.31656:34335	C32H30N2O4	Amino acids and derivatives	CVULDJMCSSACEO-VMPREFPWSA-N	---	328238	---	Organic acids and derivatives	Carboxylic acids and derivatives	0	0	0	0	0	154800	25800	0	0	0	491323	0	0	81887.2	1103076076	1075901440	1072701688	1083893068
Mannosamine	3868	0.813	162.076	1.60419	[M-H2O+H]+	53.03943:24930 55.01875:164432 56.05009:122007 57.03452:228992 60.04531:813863 60.08154:156586 61.02946:182950 68.05008:49815 68.98871:22250 68.99197:101222 69.03448:725422 70.06578:80991 72.0453:1457470 73.02897:202309 80.04987:25940 81.03426:117185 82.02918:27828 84.04491:1189142 85.02901:1477621 86.06065:91436 87.04426:27987 90.05542:33885 96.04462:614839 97.02872:1409033 98.03248:42286 98.060…	C6H13NO5	Monosaccharides	MSWZFWKMSRAUBD-CBPJZXOFSA-N	C03570	440049	---	Organic oxygen compounds	Organooxygen compounds	0	0	0	0	0	0	0	0	0	0	0	0	0	0	1011252800	1075548416	1163852928	1.08355e+09
Scoparin	34811	4.182	461.108	1.73495	[M-H]-	59.01212:36426 71.01184:43194 79.9557:11874 80.96324:29811 89.02254:39148 101.02282:25406 111.00661:49402 131.03349:10942 149.02194:15477 179.03304:9286 191.03494:11223 193.03384:10494 225.51456:10280 285.03946:9430 296.03201:14796 297.03818:62597 298.04675:1080720 299.05026:107702 311.05341:36228 313.04001:10360 313.06958:79479 326.04352:85202 330.03891:11885 341.06653:3050970 342.06653:297813 3…	C22H22O11	Flavonoid C-glycosides	YXHFXGHAELQJGK-PGPONNFDSA-N	---	20055255	---	Phenylpropanoids and polyketides	Flavonoids	711418	371382	823605	226786	0	757296	481748	2997524	2574358	2780687	11135491	4586944	2051046	4.35434e+06	1115667216	1067992712	1066664608	1083441512
cis-Aconitate	5734	1.669	173.008	7.62966	[M-H]-	57.0331:2136 59.0121:5277 61.98693:18835 69.51105:3129 71.0124:3226 82.04349:1562 85.02771:1621532 86.03132:33046 86.05948:1980 89.02253:8352 104.9524:10959 105.04301:1604 111.00761:203706 111.07966:26567 112.01051:2757 112.03862:1710 115.03878:5136 116.03392:21021 127.11069:1921 128.8764:46740 129.01842:396516 129.09074:2291 130.0208:14324 130.04892:5398 131.08051:36683 142.99628:2225 173.00764:…	C6H6O6	Tricarboxylic acids and derivatives	GTZCVFVGUGFEME-IWQZZHSRSA-N	C00417	643757	HMDB0000072	Organic acids and derivatives	Carboxylic acids and derivatives	102072621	68098801	37736070	104882560	70204008	63057094	74341859	120465674	80070396	73223599	74710861	95675686	77931756	8.7013e+07	799691696	1208007552	1224666592	1077455280
2-Furoic acid	657	0.936	111.007	15.5844	[M-H]-	59.99065:18183 67.01741:293512 68.14692:19169 79.95571:50585 95.93282:32069 110.97436:167344 111.00668:749164	C5H4O3	Furoic acids	SMNDYUVBFMFKNZ-UHFFFAOYSA-N	C01546	---	HMDB0000617	Organoheterocyclic compounds	Furans	19553604	23116932	13951800	58442048	26471670	22332642	2.73114e+07	46869520	16737354	14191260	16276449	34873148	19951606	2.48166e+07	1010193856	939502272	1277063040	1.07559e+09
p-Anisaldehyde	1921	4.936	137.059	1.6781	[M+H]+	55.05507:17687 67.83445:116151 79.05463:65281 81.07026:53587 91.05502:110579 94.04203:328728 95.04978:19249 96.04448:25012 107.05006:21914 109.06552:20686 109.10117:23361 110.05961:21156 119.04877:28342 122.0359:979719 123.03922:72493 124.03934:70007 137.05948:3051448 137.10667:23318	C8H8O2	Benzoyl derivatives	ZRSNZINYAWTAHE-UHFFFAOYSA-N	C10761	31244	HMDB0029686	Benzenoids	Benzene and substituted derivatives	53052368	71446184	81694560	48012740	76025008	69299968	6.65885e+07	50659704	64057088	50989436	68218616	56861172	80838872	6.19375e+07	993930560	1050692192	1169497472	1071373408
Isoferulic acid	5049	5.741	177.055	2.31566	[M+H-H2O]+	68.70349:80379 81.03426:19272 89.03892:466683 90.04245:18758 91.05491:70876 93.0704:62748 95.04888:17117 95.08581:19831 103.05507:49818 104.05045:28627 105.07053:20289 106.04145:56338 107.08577:20188 117.03356:1141836 117.06947:21096 118.03647:54581 118.06566:61054 121.06454:88271 121.10142:29433 122.06006:21822 122.09588:15761 131.04961:54058 131.08519:25794 132.0815:20628 133.10088:19336 134.03…	C10H10O4	Hydroxycinnamic acids	QURCVMIEKCOAJU-HWKANZROSA-N	C10470	736186	HMDB0000955	Phenylpropanoids and polyketides	Cinnamic acids and derivatives	0	0	0	0	0	0	0	0	0	0	0	0	0	0	1072949824	1035084896	1102274176	1.0701e+09
Yangonin	12688	11.013	281.081	7.93373	[M+Na]+	69.07084:29487 69.27216:47858 81.07024:40210 95.0858:34057 96.73103:34163 97.10202:41596 107.08471:27250 178.07767:42163 179.08484:126867 183.0804:37899 197.09453:97173 207.07919:1464955 208.08241:171869 211.07567:40983 225.08961:244331 235.07581:3388372 235.11343:93074 236.07713:452186 238.06075:78874 239.07066:261345 252.08026:86198 253.08528:4450992 254.08871:695534 263.07047:563239 263.1069:1…	C15H14O4	Kavalactones	XLHIYUYCSMZCCC-UHFFFAOYSA-N	C09980	5281575	HMDB0034144	Phenylpropanoids and polyketides	Kavalactones	0	0	0	0	0	0	0	0	0	0	0	0	0	0	1119617664	975295680	1053242048	1.04939e+09
Aromadendrin 7-methyl ether	51426	20.051	830.567	3.02202	[M+H]+	58.06356:52005 58.0665:206018 59.07441:46835 60.08149:1132556 68.22714:176700 71.07368:298111 86.09698:5475479 87.10028:186900 91.05487:30760 93.07036:33334 95.08577:39153 98.98411:168877 104.10763:471224 124.9998:2451098 126.004:35364 146.98126:331690 184.07303:52842532 185.07675:1654068 526.3338:39124 544.33899:96840 647.49225:307218 648.49359:31947 771.50037:241581 830.57886:1701868	C16H14O6	7-O-methylated flavonoids	LZLGHWHSUZVUFZ-JKSUJKDBSA-N	---	181132	HMDB0303380	Phenylpropanoids and polyketides	Flavonoids	0	0	106142336	0	0	0	1.76904e+07	0	83706072	0	0	380876608	0	7.74304e+07	1802981760	1341546432	0	1048176064
Ricinoleic acid	18404	16.282	297.243	1.74941	[M-H]-	55.91698:2803 69.07451:9109 69.07777:2888 71.78369:2622 129.0699:3133 131.96309:2779 160.26427:2891 160.65173:2786 183.13757:58862 197.15317:3220 279.23175:36197 295.22693:6291 297.24344:1597831 298.24716:234846	C18H34O3	Long-chain fatty acids	WBHHMMIMDMUBKC-UHFFFAOYSA-N	C08365	643684	HMDB0034297	Lipids and lipid-like molecules	Fatty Acyls	355566120	556142504	454638620	565535508	390721268	352680328	4.45881e+08	326317832	310250056	400342048	343293360	244318412	219663956	3.07364e+08	1064016464	1053805872	1022328736	1046717024
7,4'-dihydroxy-3'-(gamma,gamma-dimethylallyl)isoflavone	15774	10.67	323.125	10.027	[M+H]+	53.56015:20000 54.81295:18618 66.43382:17853 68.41731:119895 70.04076:30853 145.05214:21190 249.08952:30757 252.14482:21226 280.134:22731 288.1969:33556 306.1123:254644 306.20465:72232 323.12656:17621132	C20H18O4	Isoflavones	OBGPEBYHGIUFBN-UHFFFAOYSA-N	---	5320053	HMDB0255518	Phenylpropanoids and polyketides	Isoflavonoids	0	0	0	0	0	0	0	38831400	16113473	32854786	30584958	36279696	40717792	3.25637e+07	1030050048	1034175040	1072398336	1.04554e+09
Citropten	7374	4.607	207.065	0.57953	[M+H]+	67.45031:143425 67.45399:71854 69.03436:25254 70.06631:18337 77.04005:16775 81.03432:126449 82.03761:19992 91.05491:113712 93.07037:18198 95.04973:22364 95.08665:18042 96.7346:23443 103.05503:30071 105.03373:25855 105.0705:33043 107.08573:28951 108.04536:29235 112.07544:16417 119.04884:188441 119.08568:31434 120.08032:60499 121.06474:58022 121.10138:18064 122.06002:25082 123.04433:25735 123.08058…	C11H10O4	Coumarins and derivatives	NXJCRELRQHZBQA-UHFFFAOYSA-N	---	2775	HMDB0032952	Phenylpropanoids and polyketides	Coumarins and derivatives	0	0	0	0	0	0	0	2031462	0	0	0	0	0	338577	1019836352	1021619136	1089168768	1.04354e+09
Hippuric acid	5274	3.923	180.065	1.55499	[M+H]+	50.01609:114057 51.02407:204380 53.03938:80177 67.75125:74545 67.75549:149942 77.03918:786473 78.04243:24072 95.04965:783478 105.03367:82531552 106.03716:5523811 111.96857:176736 118.06554:23878 121.06448:150048 134.05946:289433 152.06998:29712 162.05493:118263 163.08702:27309 180.06572:487863 180.1004:81255	C9H9NO3	Benzamides	QIAFMBKCNZACKA-UHFFFAOYSA-N	C01586	---	HMDB0000714	Benzenoids	Benzene and substituted derivatives	5539977824	820099376	2260304056	941605334	1240064902	2653537940	2.2426e+09	3615580016	3707761560	4849272888	3123797774	4956839376	3084932896	3.8897e+09	991523950	1030060970	1077579487	1.03305e+09
1,2,4-Benzenetriol	1667	2.648	125.023	13.3574	[M-H]-	57.03271:7967 69.03269:114319 69.29228:26891 79.01745:12804 81.03315:68128 83.01195:15178 95.01181:7912 97.0277:113564 107.01239:16022 115.00723:7376 124.01514:9233 125.02325:1736578 125.04184:41016 126.0263:44486	C6H6O3	Hydroxyquinols and derivatives	GGNQRNBDZQJCCN-UHFFFAOYSA-N	C02814	10787	---	Benzenoids	Phenols	24088680	55694184	41689244	33994484	16410714	19759206	3.19394e+07	21054514	33773636	18870748	16831664	19377220	10456176	2.00607e+07	1440495360	915164160	715378624	1.02368e+09
Hymecromone	5051	6.011	177.055	0.16944	[M+H]+	69.15365:61503 77.04006:58806 79.05527:47885 81.07023:23604 89.03879:51927 91.05489:45941 93.07037:58551 95.08666:19103 103.05504:66673 105.0705:29168 106.04142:22244 107.08574:46149 111.044:17890 117.03347:255570 118.06563:68555 121.06474:74054 121.10139:27245 122.06003:25671 122.09713:47431 131.04958:28943 131.08514:27390 132.08147:24189 133.10085:23928 135.04424:62481 136.07559:54756 145.02895…	C10H8O3	7-hydroxycoumarins	HSHNITRMYYLLCV-UHFFFAOYSA-N	C03081	5280567	HMDB0059622	Phenylpropanoids and polyketides	Coumarins and derivatives	0	0	0	0	0	0	0	0	0	0	0	0	0	0	1036091584	941375680	1090870144	1022779136
Acacetin	12975	11.427	285.076	0	[M+H]+	67.89259:231073 90.80246:25268 96.73464:40508 123.04435:153753 149.02385:125813 152.0096:223726 153.01895:52140 170.02058:42943 187.03876:132365 189.12788:51911 201.12582:32941 205.31003:23156 207.69942:25113 211.07568:26717 229.0844:503261 230.09071:48663 242.05725:29860 253.04761:162182 253.08536:51093 254.0542:31919 257.08035:35265 267.13998:188506 269.0462:51258 270.05353:629720 271.05377:112…	C16H12O5	4'-O-methylated flavonoids	DANYIYRPLHHOCZ-UHFFFAOYSA-N	C01470	5280442	---	Phenylpropanoids and polyketides	Flavonoids	0	0	0	0	0	0	0	0	0	0	0	0	0	0	1005960000	994733632	1013878016	1004857216
Mesaconic acid	1995	3.382	129.018	13.4088	[M-H]-	50.29627:10645 69.14536:39105 82.77002:8832 85.0278:791392 91.71165:9911 111.00658:9826 129.01694:76195 129.03656:48168 130.08554:10726	C5H6O4	Branched fatty acids	HNEGQIOMVPPMNR-NSCUHMNNSA-N	C01732	638129	HMDB0000749	Lipids and lipid-like molecules	Fatty Acyls	22933416	17325720	11645298	12803754	11778465	10490870	1.44963e+07	16254495	7788582	12606332	6220798	4993694	10258626	9.68709e+06	869481600	995639040	1128311168	9.97811e+08
Methylophiopogonone A	17102	14.785	341.102	1.34857	[M+H]+	55.05503:5406 57.07067:6785 60.04519:5918 62.06089:7380 67.05486:19716 67.82294:42213 69.03434:8437 69.07026:7299 71.04993:6181 71.0863:8508 79.05458:16665 81.07021:23225 83.01379:7576 83.08557:14023 85.02903:65163 88.07611:6648 93.07035:19004 95.08588:37976 97.02852:8436 97.10107:6699 99.08098:7741 107.08572:24024 109.1011:19348 111.0806:4644 119.08566:7554 121.02808:8136 121.06471:8569 121.1013…	C19H16O6	Homoisoflavones	AUTZLTCWRDPAPV-UHFFFAOYSA-N	C17473	10065830	---	Phenylpropanoids and polyketides	Homoisoflavonoids	0	0	0	0	0	0	0	0	0	0	0	0	0	0	998920640	983127360	1000701376	994249792
PC(18:2/18:2)	48890	20.053	782.566	4.91969	[M+H]+	56.05044:55100 58.06354:43691 58.06648:202116 59.07439:69903 60.08146:1169543 67.05484:50139 71.07368:262766 81.07018:61323 86.09696:4992850 87.10036:154756 95.08573:58075 98.98415:169924 104.10773:496714 124.99978:2313855 146.9812:190304 184.07301:49676096 185.07683:1612657 186.07639:103471 225.13083:20651 297.14578:123407 502.3356:32207 520.33862:69063 599.50482:76767 723.48169:57391 782.57159:…	C44H80NO8P	Phosphatidylcholines	FVXDQWZBHIXIEJ-LNDKUQBDSA-N	---	5288075	HMDB0008138	Lipids and lipid-like molecules	Glycerophospholipids	2291412224	1469919168	1243805952	1143080064	1282901280	2613283584	1.67407e+09	3784166656	1535078976	1314966848	950463776	1341028800	1080722752	1667737968	511058944	421834912	2028561472	987151776
Vestitol	12100	8.787	273.111	2.78274	[M+H]+	55.05498:13892 57.07066:32819 65.03969:9335 67.05484:163057 69.03427:7581 69.07078:144633 70.06567:4723 71.04987:8279 79.05503:14362 81.03416:32589 81.07082:37553 82.03751:3995 83.04958:7989 85.02951:6813 91.05451:18364 93.07026:11028 95.04962:9582 95.08577:21818 97.02842:11589 105.07036:15752 107.04988:12652 107.0856:11284 109.10207:8742 111.04497:8128 111.08049:5034 115.05463:4803 117.07049:138…	C16H16O4	4'-O-methylated isoflavonoids	XRVFNNUXNVWYTI-UHFFFAOYSA-N	C10540	92503	---	Phenylpropanoids and polyketides	Isoflavonoids	0	0	0	0	0	0	0	0	0	0	0	0	0	0	990555072	994585600	970812672	9.85318e+08
Maleic acid	931	0.958	115.002	13.9126	[M-H]-	56.50897:13493 60.20761:14430 61.2416:14017 71.01246:671609 91.61177:14038 96.73:37326 115.00256:79368	C4H4O4	Dicarboxylic acids and derivatives	VZCYOOQTPOCHFL-UPHRSURJSA-N	C01384	444266	HMDB0000176	Organic acids and derivatives	Carboxylic acids and derivatives	24074534	25127624	11209939	48142508	33193474	32288452	2.90061e+07	54694228	23112916	18831780	15349285	56196000	13244024	3.0238e+07	957814976	947982592	956783872	9.54194e+08
Genkwanin	16804	11.411	283.061	2.26099	[M-H]-	53.09324:16998 67.34206:16687 68.54239:60638 68.54616:42564 75.36835:17847 76.24472:17474 133.28854:18662 147.92213:16874 216.53517:20584 248.81282:17980 267.03119:33185 268.03555:3170276 269.04138:460870 283.05988:6118447 284.06519:846717	C16H12O5	7-O-methylated flavonoids	JPMYFOBNRRGFNO-UHFFFAOYSA-N	C10046	5281617	HMDB0252684	Phenylpropanoids and polyketides	Flavonoids	10481987	2890558	3082449	3049806	901208	1418941	3.63749e+06	1148922	1953684	1300630	402361	1294020	1421150	1.25346e+06	929374464	940596032	980423936	9.50131e+08
Guanosine	16726	3.555	282.084	1.41802	[M-H]-	59.01211:15452 66.0333:38503 67.4286:58330 67.43228:42366 71.01183:12805 72.9916:56629 87.0069:9884 94.02796:473326 95.0285:31026 95.03114:281718 103.03822:9525 107.03436:50306 108.01878:77527 108.04342:11702 113.02248:32067 114.05398:11472 124.0387:40613 125.0418:15467 126.02895:27956 128.03452:9563 133.01468:415786 134.01683:9169 140.03314:8869 148.0399:8650 150.04001:7153664 151.0248:599507 15…	C10H13N5O5	Purine nucleosides	NYHBQMYGNKIUIF-BUDDTFTENA-N	C00387	135398635	HMDB0000133	Nucleosides, nucleotides, and analogues	Purine nucleosides	645999	626575	1646265	210431	377127	1287409	798968	326010	850015	724105	468654	187360	165546	453615	784161888	843655648	1205689776	9.44502e+08
Hypoxanthine	1918	2.415	137.046	0.87562	[M+H]+	55.01867:7842 67.0549:7325 69.16131:11491 69.16458:14807 81.07026:16918 82.06584:13230 83.05474:6763 91.05492:34633 92.04936:10421 92.05858:10872 94.04037:105815 94.06526:31713 95.0489:7510 95.0612:26289 95.08582:16205 96.04536:13210 96.08109:8966 100.29115:7387 109.06551:13642 110.03537:167372 110.06074:91930 110.09685:9578 112.04962:8138 119.03533:135022 120.03796:9298 120.04544:15892 121.06481…	C5H4N4O	Purinones	FDGQSTZJBFJUBT-UHFFFAOYSA-N	C00262	135398638	HMDB0000157	Organoheterocyclic compounds	Imidazopyrimidines	0	0	0	0	0	0	0	0	0	0	0	0	0	0	1075358208	938243520	811958592	941853440
PC(16:0/20:5)	48803	19.296	780.55	4.3815	[M+H]+	56.05045:6457 57.07066:4766 58.06355:7090 58.06649:36295 59.07138:4497 59.07439:12735 60.08145:158276 67.05485:14962 69.07079:12102 69.10619:9602 71.07367:33371 71.08629:6431 79.05457:5667 81.07002:19327 83.08627:15204 86.09696:795748 87.10047:26603 89.06041:19724 93.07034:3783 95.08575:17722 97.10196:4896 98.98409:23436 104.10766:79226 109.10108:12359 121.10133:6473 124.99976:341053 133.08623:39…	C44H78NO8P	Phosphatidylcholines	KLTHQSWIRFFBRI-CPFPVJFHSA-N	---	24778723	HMDB0007984	Lipids and lipid-like molecules	Glycerophospholipids	1585937504	1054840736	1207500352	1529812256	1671721728	1274479808	1387382064	1218058272	1355179184	946112688	506134848	1074549440	1502943648	1.1005e+09	1322143744	954001248	544211296	9.40119e+08
Aesculetin	6095	3.982	177.018	6.04454	[M-H]-	59.01219:143476 67.78121:191979 71.01184:84492 75.00662:31391 81.03307:30046 85.02773:99134 87.00691:23578 89.02254:107102 89.03786:167229 99.00699:184425 105.03295:498245 106.03637:25723 107.01237:21393 129.01726:156053 132.01773:19679 133.02777:1579521 134.02274:30270 134.03156:30455 134.05952:26026 141.01743:28877 149.02357:171938 159.38467:19007 162.03172:69879 177.01901:18201300 178.02199:99…	C9H6O4	6,7-dihydroxycoumarins	ILEDWLMCKZNDJK-UHFFFAOYSA-N	C09263	5281416	HMDB0030819	Phenylpropanoids and polyketides	Coumarins and derivatives	36155961	53985270	29880851	48468137	34297146	23046078	3.76389e+07	13775850	38172925	51257709	18187196	21819088	36360328	2.99288e+07	974756992	876190912	945949216	932299040
Cinnamic acid	1564	4.307	131.049	2.74706	[M-H2O+H]+	54.06067:14542 57.05353:18154 66.04321:14775 68.99904:46933 84.04488:111241 85.02891:16277 85.04839:174580 85.08471:26214 86.03265:16728 86.09692:194427 92.36005:15336 95.04977:109203 97.39764:15895 103.05509:6536055 104.05851:491460 105.04501:88939 105.77271:15788 113.55624:16823 131.04965:1359344 131.08948:26203 131.11795:36122	C9H8O2	Cinnamic acids	WBYWAXJHAXSJNI-SREVYHEPSA-N	C10438	5372954	HMDB0000567	Phenylpropanoids and polyketides	Cinnamic acids and derivatives	0	0	0	0	0	0	0	0	0	0	0	0	0	0	953887360	866318208	964138176	9.28115e+08
Syringaldehyde	5509	4.52	183.065	1.09251	[M+H]+	51.0241:37568 52.03188:24192 53.03939:85785 55.0186:103168 57.03429:39564 57.07066:13931 65.03926:35426 67.05487:253077 68.05057:19936 69.03411:93510 69.05338:20905 69.0708:56569 70.03793:35587 70.06573:43012 71.04993:47379 72.05328:13474 77.0393:287436 79.05458:22384 81.0342:87327 81.0709:51966 83.04967:50043 85.02885:19712 86.0606:15419 87.0442:54966 88.0479:44463 93.07035:63961 95.04971:628618…	C9H10O4	Methoxyphenols	KCDXJAYRVLXPFO-UHFFFAOYSA-N	---	8655	HMDB0258653	Benzenoids	Phenols	0	0	0	0	0	0	0	0	0	0	0	0	0	0	847040448	1021629376	886643520	9.18438e+08
D-Ribose	2119	1.09	131.033	8.16579	[M-H2O-H]-	54.70453:7111 57.03294:69771 59.01212:34973 67.01723:7295 68.26177:7626 69.01031:43699 71.01185:42339 73.02783:148817 75.00725:31060 83.01195:9287 85.02781:378894 87.04388:40186 101.02283:46812 113.02249:128270 131.03345:82526 131.089:7075	C5H10O5	Monosaccharides	HMFHBZSHGGEWLO-SOOFDHNKSA-N	C00121	---	HMDB0000283	Organic oxygen compounds	Organooxygen compounds	380780144	350952464	343841520	258831456	276298792	271300720	313667516	216260824	295626808	187918936	192048516	210170448	256784024	2.26468e+08	941990208	875023200	930379104	915797504
Tricin	21864	7.526	329.067	0.2735	[M-H]-	59.01211:13337 80.96393:23026 99.08:29341 125.09487:11142 127.11206:24714 129.09064:64406 157.08556:63306 171.10071:76930 181.12314:49935 183.13728:74731 193.12033:18980 199.13162:166854 201.1132:172413 211.1322:658459 212.13675:14889 224.88951:12312 229.14236:180420 241.15849:329298 242.16331:30056 259.15576:45436 267.19678:10120 271.02228:88905 275.20114:9745 283.10046:9478 285.11703:13123 285.…	C17H14O7	3'-O-methylated flavonoids	HRGUSFBJBOKSML-UHFFFAOYSA-N	C10193	5281702	---	Phenylpropanoids and polyketides	Flavonoids	2143847	0	608624	3796079	314276	111969	1.16247e+06	129659	5145642	4938728	489682	122914	267205	1.84897e+06	835261896	972841304	935329968	9.14478e+08
Homoserine	94	1.226	102.055	3.6255	[M+H-H2O]+	56.0505:170285 57.03435:99356 57.04535:9197 57.05352:3573 57.07071:36897 58.06612:11615 60.04523:265993 67.05489:2328 69.08826:5751 69.09206:2886 72.04519:3522 72.08173:3484 74.02447:46442 74.06072:51426 74.09698:8089 75.04481:2859 84.04478:132224 84.08133:19154 84.96061:12794 85.02888:530738 85.06532:11388 86.03249:14184 86.06064:2122 87.06811:55470 102.0553:312887 102.09148:177004 102.12765:401…	C4H9NO3	Amino acids and derivatives	UKAUYVFTDYCKQA-GFBCBKCJNA-N	C00263	12647;6971022	HMDB0000719	Organic acids and derivatives	Carboxylic acids and derivatives	77675616	72754408	84681584	115021320	84908224	54154220	81532562	109668936	0	105050640	189518384	67555296	450255808	153674844	1057003648	737063488	878573120	8.9088e+08
Glycerate	332	1.027	105.018	15.9018	[M-H]-	56.99637:5397 58.86835:4578 59.01225:196235 68.50473:4961 72.9917:390340 75.00729:365490 75.28527:5243 90.86786:5819 103.00154:11228 105.01752:1115328 106.02086:6962	C3H6O4	Sugar acids and derivatives	RBNPOMFGQQGHHO-QKGSACKDNA-N	C00258	752	HMDB0000139	Organic oxygen compounds	Organooxygen compounds	24221763	60843194	53088506	65014928	72028768	58763962	5.56602e+07	68690210	48734874	45290986	50750059	58623026	45088027	5.28629e+07	697925920	906515008	1053523936	885988288
Corylifol A	21786	3.823	413.17	5.83292	[M+Na]+	57.03431:53960 67.05489:205702 68.6151:338340 69.03437:58665 70.06584:448832 71.01363:243522 71.04996:92404 73.0289:71994 84.08134:72552 86.09711:430712 87.04501:57055 95.04975:61029 101.0238:52559 111.04401:57608 113.02328:65264 116.07038:81380 127.03925:110437 131.03394:58674 153.05484:101908 155.0334:412996 177.05437:201243 178.08665:103374 181.04869:97325 185.12965:211153 195.06343:244018 219…	C25H26O4	Isoflavones	ZBHUUXLHDOUMKM-REZTVBANSA-N	---	25056407	HMDB0250475	Phenylpropanoids and polyketides	Isoflavonoids	0	0	0	0	0	0	0	404592	0	0	0	0	0	67432	875675648	832861888	921769088	8.76769e+08
Histamine	629	1.254	112.087	4.28239	[M+H]+	56.05048:21729 67.05489:25054 68.05006:118884 68.94796:27903 70.02959:54951 70.06577:24782 83.06118:201747 84.04553:8202 84.08135:26146 94.02891:10202 95.06118:2391217 96.00876:32326 96.04535:16964 96.05785:14794 96.06403:114710 112.03948:55184 112.05088:32948 112.07576:52055 112.08784:546132	C5H9N3	Primary amines	NTYJJOPFIAHURM-FZOZFQFYNA-N	C00388	774	HMDB0000870	Organic nitrogen compounds	Organonitrogen compounds	36580024	76035880	30641266	53719708	60246296	40727124	49658383	0	54054628	64673560	67728544	18504884	51899040	4.28101e+07	1324073344	481136128	779614016	8.61608e+08
Soyasaponin I	56362	10.786	943.526	0.06359	[M+H]+	67.05434:94573 68.11611:213238 69.03381:45688 69.07027:105264 71.04999:1293847 73.02829:93906 75.04479:207061 79.05459:33603 81.07082:453093 83.0496:397504 83.08558:125672 85.02878:3257796 86.03185:92861 87.04421:49922 91.03992:306387 91.05405:50627 93.07018:194124 95.01351:212369 95.08645:1362168 96.08907:49409 96.73009:103688 97.02921:332602 97.10108:50601 103.03915:99639 105.07002:180805 107.0…	C48H78O18	Triterpene glycosides	PTDAHAWQAGSZDD-UHFFFAOYSA-N	C08983	---	HMDB0034649	Lipids and lipid-like molecules	Prenol lipids	81736	0	72990	0	0	0	25787.7	0	0	0	0	101503	15373	19479.3	948488480	789508144	838629240	858875288
1,2-Dihydrotanshinquinone	12530	12.085	279.101	0.96739	[M+H]+	57.07028:46829 67.05521:167475 68.2122:34626 68.21594:64070 69.07029:72150 71.08576:23999 81.0705:256177 83.0856:22554 93.06953:27539 95.08603:278962 105.07052:19855 107.08575:52033 109.1013:140055 121.1014:26495 123.11687:65769 137.13252:58399 145.10182:16858 147.11676:23786 149.02382:78735 149.13258:23165 169.06375:294172 170.06892:24057 179.0871:48403 181.10185:31135 190.07805:107072 191.08424…	C18H14O3	Diterpenoids	OYOSADAKNZWZGA-UHFFFAOYSA-N	---	11425923	HMDB0244078	Lipids and lipid-like molecules	Prenol lipids	0	0	0	0	0	0	0	4726051	7503044	3726520	11097545	0	10019261	6.17874e+06	841592512	859361088	810337984	8.37097e+08
Mannitol	5514	1.248	183.087	2.07552	[M+H]+	53.03942:20071 55.01861:138867 55.05502:175921 56.05047:41353 57.03426:387270 59.04988:19258 61.02924:306187 67.05488:58578 68.38779:68175 69.03433:2195680 70.03749:64636 70.06574:268242 71.04996:236297 72.08179:104710 73.02893:109385 73.08516:50270 75.04481:15089 79.05527:16178 81.03427:427254 81.07023:59252 82.06581:17880 83.04973:777016 84.04479:37358 84.05357:41489 84.08134:51452 85.02888:634…	C6H14O6	Sugar alcohols	FBPFZTCFMRRESA-KVTDHHQDSA-N	C00392	6251	HMDB0000765	Organic oxygen compounds	Organooxygen compounds	0	0	0	0	0	0	0	0	0	0	0	0	0	0	810837184	943977856	751598144	8.35471e+08
Colchicine	20972	3.576	400.172	9.54581	[M+H]+	60.05635:548768 68.40228:415686 68.40604:108628 69.03438:61582 70.06579:13255990 71.06935:447517 72.08175:128436 77.57643:62082 85.0289:131733 111.04514:140825 112.08781:6532469 113.09057:121352 127.03926:120979 130.09727:239055 136.06207:144769 137.05946:66793 179.07091:1637884 187.54437:63330 191.06923:64618 196.09589:360100 220.07281:74510 220.10997:81419 221.09193:965805 222.09615:72434 238.0…	C22H25NO6	Tropones	IAKHMKGGTNLKSZ-INIZCTEOSA-N	C07592	6167	HMDB0015466	Hydrocarbon derivatives	Tropones	0	0	0	6872674	0	0	1.14545e+06	0	0	0	0	0	0	0	739614208	830841472	918042432	8.29499e+08
6-Prenylnaringenin	22992	12.313	339.122	3.95136	[M-H]-	65.1312:27258 69.08923:138540 93.03271:126190 96.72999:30839 119.04816:1145353 128.96707:26557 131.08473:27564 133.06386:224246 151.07541:178087 175.07401:146488 176.00928:127035 191.07002:27238 193.08475:31123 219.06566:2318870 220.06825:174371 233.08083:133934 245.0809:160456 289.06152:27845 293.08835:31077 295.09711:49909 321.11966:28503 339.12158:3947751 340.12537:497042	C20H20O5	6-prenylated flavans	YHWNASRGLKJRJJ-UHFFFAOYSA-N	C09832	---	HMDB0037247	Phenylpropanoids and polyketides	Flavonoids	0	87733	0	110395	0	0	33021.3	0	0	0	0	0	0	0	759420416	864839680	852906816	825722304
9,11-LinoleicÂ Acid	11416	19.31	263.237	7.63565	[M+H-H2O]+	55.05516:18120 57.03431:9322 57.07084:40718 59.04989:8516 67.05501:123887 68.05805:3012 69.07047:36511 71.04996:7531 71.0864:26182 73.0289:3726 79.0548:27585 81.07037:212860 82.07369:12862 83.0497:8376 83.08641:43219 85.0654:19554 85.10182:12658 87.04424:3603 89.06032:3239 91.05494:23042 93.07051:50933 95.08593:247946 96.0891:10806 97.06479:19874 97.1022:28460 99.0812:25759 105.07063:33454 107.08…	C18H32O2	Lineolic acids and derivatives	JBYXPOFIGCOSSB-XBLVEGMJSA-N	C04056	74607	HMDB0247620	Lipids and lipid-like molecules	Fatty Acyls	531588448	610133232	637554320	843342576	523519968	571708544	6.19641e+08	662052208	607795016	662497296	271747100	512992096	591470208	551425654	822442752	844661984	796467424	821190720
Dehydroeburicoic acid	25356	16.454	469.368	0.27697	[M+H]+	55.05506:62754 67.05489:22630 68.2523:65035 69.07086:80081 71.08633:19707 79.05527:17540 81.07084:82652 83.08632:68648 91.05489:17842 93.07048:91738 95.0858:253217 97.10204:215283 100.11228:24075 105.07052:55221 107.08576:226759 109.10114:435734 113.09626:14171 119.0857:222521 121.10133:505105 123.0819:16165 123.11684:147207 125.09679:23815 131.08517:51139 133.10077:190250 135.11703:256685 137.09…	C31H48O3	Hydroxy bile acids, alcohols and derivatives	ONFPYGOMAADWAT-OXUZYLMNSA-N	C16950	15250826	HMDB0250950	Lipids and lipid-like molecules	Steroids and steroid derivatives	0	0	0	0	0	0	0	0	0	0	0	0	0	0	823151896	799874192	822218264	8.15081e+08
Hexadecanedioic acid	17074	14.892	285.207	1.15705	[M-H]-	53.35765:6312 59.01211:7333 68.20777:28097 68.21204:25676 215.07088:6588 223.20688:1694270 224.20943:215977 224.74565:6834 241.21573:76837 267.19669:1813029 268.19775:265745 285.14124:133498 285.20828:4101802 286.21127:562089	C16H30O4	Long-chain fatty acids	QQHJDPROMQRDLA-UHFFFAOYSA-N	C19615	---	HMDB0000672	Lipids and lipid-like molecules	Fatty Acyls	120150400	135147008	113133435	67079461	51279271	56694822	9.05807e+07	94400637	191730608	150915312	67639227	91528233	91746650	1.1466e+08	830353640	780930288	801987520	804423816
Limonene Oxide	3179	8.225	153.127	0.06531	[M+H]+	53.00322:37791 53.99849:6512 55.01865:21033 55.0551:69872 57.03435:43340 57.07082:27103 59.04991:80918 65.03934:32042 67.05492:48175 68.05006:18252 69.03432:78411 69.07084:109579 69.8128:5966 70.06564:26240 70.94273:19322 71.04997:553342 72.05329:13282 73.06562:246365 79.0546:148591 80.04984:18560 80.05799:7769 81.07024:944840 82.0658:8194 82.07333:40383 83.04984:34834 83.0741:11770 83.08628:2797…	C10H16O	Oxepanes	CCEFMUBVSUDRLG-UHFFFAOYSA-N	C07271	441245	HMDB0035158	Organoheterocyclic compounds	Oxepanes	0	0	0	0	0	0	0	0	0	0	0	0	0	0	811053376	767559680	830723072	8.03112e+08
Manool	12130	20.071	273.258	0.8051	[M+H-H2O]+	55.05508:75060 57.0708:61678 67.05494:35741 69.0709:320141 70.0741:20522 71.08632:10761 79.05527:12464 81.07032:252364 83.08641:165079 91.05489:11297 93.07043:75975 95.08588:392574 96.08909:22620 97.10208:127393 105.07037:50483 107.08581:213850 108.08906:8868 109.10122:466766 110.10464:39932 111.11736:279236 112.12048:12606 119.08559:106267 120.08907:8836 121.10152:303443 122.10481:10304 123.1169…	C20H34O	Diterpenoids	CECREIRZLPLYDM-QGZVKYPTSA-N	---	3034394	HMDB0302943	Lipids and lipid-like molecules	Prenol lipids	0	628969	0	195371	0	0	137390	0	0	0	0	0	0	0	642114626	625240420	1139059136	8.02138e+08
1,2,3,4-Tetrahydro-beta-carboline-3-carboxylic acid	8122	3.773	217.097	0.13819	[M+H]+	55.05506:5801 60.08142:7186 69.0703:4933 69.79401:9861 74.02442:84297 76.02225:4595 76.03986:7060 85.02893:105400 86.02356:4812 97.02856:15542 97.10112:9292 98.06101:5272 99.04456:4562 112.07548:4941 129.07042:6218 130.06534:32585 132.08148:27743 143.07281:8305 144.08118:2223200 145.08427:167401 146.05972:4785 153.09077:4698 156.08195:9022 159.06451:21722 171.09172:71511 172.09567:5670 173.10675:…	C12H12N2O2	Beta carbolines	FSNCEEGOMTYXKY-UHFFFAOYSA-N	---	98285;3288669	HMDB0035665	Organoheterocyclic compounds	Indoles and derivatives	163098032	67714544	132488592	79781720	107141928	164089248	119052344	81467624	70483184	96699936	119654528	114287200	181962480	1.10759e+08	757872640	850139136	790368256	7.9946e+08
7-Acetoxy-2-Methylisoflavone	13674	13.401	295.096	1.96546	[M+H]+	67.05489:115986 68.17589:43472 68.17963:109004 69.03437:28644 69.07029:89750 71.08633:40078 79.05528:35288 81.07024:168589 83.04971:36496 83.08632:73404 93.07039:113125 95.08575:148358 97.10202:42696 99.08102:100730 105.07052:30125 107.08576:100077 109.10115:91832 121.10141:75654 125.09547:86957 133.10088:27210 135.11723:85956 147.11678:34913 151.1125:74483 159.11589:27947 161.13167:32280 169.065…	C18H14O4	Isoflavones	DPIAJERHFDBLPT-UHFFFAOYSA-N	---	268208	HMDB0029364	Phenylpropanoids and polyketides	Isoflavonoids	0	0	0	0	0	0	0	0	0	0	0	0	0	0	802672320	791664000	789638336	7.94658e+08
3'-gamma,gamma-dimethylallylwighteone	22764	5.703	429.166	3.70485	[M+Na]+	67.89115:113282 71.04939:21813 72.04518:24265 86.09623:19510 135.04425:21480 136.06204:75406 139.03917:83030 144.06636:56906 177.05435:48829 231.02988:193630 254.10408:26047 258.18607:573619 269.09219:19553 276.1958:225578 283.10553:29384 294.09943:184293 295.10623:747679 296.1098:80978 298.09546:215272 299.10037:153951 307.11111:24658 309.12183:23746 310.09314:77628 311.10028:70847 322.09335:619…	C25H26O5	Isoflavones	FXJPTJQFJYNFKC-UHFFFAOYSA-N	---	26238934	HMDB0304625	Phenylpropanoids and polyketides	Isoflavonoids	0	0	0	0	0	0	0	0	0	0	0	0	0	0	783313312	813416480	784607840	7.93779e+08
Dhelwangin	3887	4.059	153.018	9.99874	[M-H]-	65.03809:195357 67.01716:74273 69.38425:16297 69.38809:19173 81.03306:11720 91.01753:40079 109.02785:3813828 110.03126:118475 125.0219:13556 135.00668:1263574 136.01053:43596 153.01703:5658881 153.86612:19817 154.02194:205865	C12H16O4	Organooxygen compounds	AJFJTORMMHWKFW-UHFFFAOYSA-N	---	54695756	HMDB0030703	Organic oxygen compounds	Organooxygen compounds	424855552	39823352	321839648	34749156	54651188	209860096	1.80963e+08	42914612	58738024	49768732	81476680	53786800	70841232	59587680	759432896	790033408	806409152	7.85292e+08
Apigenin	15444	7.498	269.045	1.00355	[M-H]-	59.01212:52291 75.92245:26813 89.02277:708604 96.72999:84071 107.01238:31588 109.02791:37259 117.03239:191387 149.02199:288799 151.0018:308555 159.04364:31556 181.06313:32244 201.05385:51909 225.0554:170868 225.14566:30261 227.0318:31979 269.04559:11895711 269.12094:30338 270.04892:1675820	C15H10O5	Flavones	KZNIFHPLKGYRTM-UHFFFAOYSA-N	C01477	5280443	HMDB0002124	Phenylpropanoids and polyketides	Flavonoids	187209	398361	970184	0	0	775276	388505	811766	0	234722	327125	352465	380092	351028	763290560	801078400	787916224	7.84095e+08
Aspirin	5341	4.723	181.049	1.04944	[M+H]+	54.73836:3909 68.58346:3757 70.94274:6755 74.11999:4830 79.05462:5448 89.22716:3933 95.97398:6512 111.96897:43672 115.43967:3809 116.97221:5165 121.0294:7353 121.10142:6164 122.54881:4868 123.04436:4374 123.08062:7637 129.97914:5363 133.02809:27228 135.04428:19373 135.09192:6951 136.07571:43885 139.96428:5553 140.07114:5049 140.72748:4385 140.95099:4831 149.02383:1955562 150.02608:141154 153.1033…	C9H8O4	Hydroxybenzoic acid derivatives	BSYNRYMUTXBXSQ-UHFFFAOYSA-N	C01405	2244	HMDB0001879	Benzenoids	Benzene and substituted derivatives	66650544	141761264	156672656	73262024	139293184	127168616	117468048	71946616	118553608	80408352	93390984	79506664	82310640	87686144	860878976	674965696	798721920	778188864
Leucinic acid	2130	4.057	131.07	10.2234	[M-H]-	57.96473:16190 60.66838:17342 68.85778:107837 69.03261:35376 70.93132:19476 85.06422:1365525 113.05897:19651 129.05461:20666 131.07047:1006644 132.07387:23401 132.65013:17734	C6H12O3	Hydroxy fatty acids	LVRFTAZAXQPQHI-UHFFFAOYSA-N	C03264	92779	HMDB0000665	Lipids and lipid-like molecules	Fatty Acyls	1054167296	1025765696	1072917888	899974336	804427200	905530048	960463744	709692032	754959168	913460096	1028331904	771203712	1000368832	863002624	760844288	748083072	822064000	776997120
Salsolinol	5281	1.048	180.102	0.33314	[M+H]+	60.04522:67442 67.05489:46511 68.75561:262396 69.03437:71093 70.06577:157291 72.04519:65858 81.03426:65967 84.04481:177572 85.02892:497599 86.06065:79218 87.04501:163104 94.06524:258160 96.04535:65749 97.02856:80568 98.06008:75200 109.02877:45719 111.04404:434948 119.07339:62281 121.06477:92980 127.03925:251416 133.05283:51099 134.09674:189996 137.05975:386721 140.03497:239898 144.06474:99552 144…	C10H13NO2	Tetrahydroisoquinolines	IBRKLUSXDYATLG-LURJTMIESA-N	C09642	91588	HMDB0042012	Organoheterocyclic compounds	Tetrahydroisoquinolines	0	0	0	0	0	0	0	0	0	0	0	0	0	0	2283366912	0	0	761122304
Homoeriodictyol	18773	7.324	301.071	3.45433	[M-H]-	59.01211:20677 63.02221:20428 65.00168:28684 67.59177:50485 80.96394:7314 83.01197:36818 94.02791:67064 107.01241:129736 108.02055:32707 123.04372:64921 125.02341:33237 134.03603:82675 136.01515:27840 141.09052:5837 149.05983:274038 150.06258:18373 151.0015:840509 152.00589:41717 164.0097:215617 165.01677:40319 169.0119:22396 171.10039:7577 174.0307:35390 177.01895:86004 183.10205:6941 196.0004:2…	C16H14O6	3'-O-methylated flavonoids	FTODBIPDTXRIGS-ZDUSSCGKSA-N	C09756	73635	HMDB0253205	Phenylpropanoids and polyketides	Flavonoids	10928833	6294738	3204929	1352148	1381730	660854	3.97054e+06	3160624	4803183	4286556	3503304	2410442	2862930	3.50451e+06	627560720	1050269120	603928000	7.60586e+08
Curcumol	8288	7.548	219.174	0.59314	[M+H-H2O]+	53.00281:9217 55.05506:11616 57.07069:19304 67.05489:32203 69.07054:43310 69.80894:11499 71.05014:260085 72.05331:6087 79.05461:10782 81.03426:11420 81.07047:101676 83.04971:21627 83.0856:17764 85.0656:36076 89.02367:7685 91.05501:48066 93.0707:108592 94.02891:8699 95.04976:9833 95.08599:167929 97.06483:25251 99.08102:6827 103.07596:55450 105.07072:213453 106.07355:20674 107.08602:138881 108.0890…	C15H24O2	Guaianes	QRMPRVXWPCLVNI-YYFQZIEXSA-N	---	14240392	HMDB0038122	Organooxygen compounds	Prenol lipids	0	0	0	0	8705924	0	1.45099e+06	0	0	0	0	0	0	0	783078256	750042928	724890288	7.5267e+08
m-Coumaric acid	4828	4.295	163.039	7.91217	[M-H]-	59.01211:53196 67.32947:105701 67.33366:273378 69.37604:21930 71.01183:32561 80.04867:40015 80.96324:20909 85.02773:23449 91.05379:44630 94.02783:29347 119.04922:30918398 120.05204:1243168 135.04388:40281 153.97479:24700 163.0379:6856949 164.04202:332735 164.07149:25806	C9H8O3	Hydroxycinnamic acids	KKSDGJDHHZEWEP-SNAWJCMRSA-N	C12621	11496	HMDB0001713	Phenylpropanoids and polyketides	Cinnamic acids and derivatives	29847046	38770208	29451966	34977312	22636734	23101990	2.97975e+07	57556780	30159372	21245004	46291332	28178506	36589436	3.66701e+07	725736128	685771392	801081856	737529792
Methenamine	2231	27.422	141.114	1.48816	[M+H]+	51.19497:16394 56.94293:18862 58.06577:317059 62.29248:15167 69.72108:33793 69.7244:22021 71.06135:232489 74.2515:14638 79.15538:16804 85.0766:1359762 86.07959:34810 86.75615:16310 86.88351:16450 98.07211:636299 112.08682:2575718 113.09048:128018 113.96359:30015 118.9675:19471 141.11304:2533734	C6H12N4	1,3,5-triazinanes	VKYKSIONXSXAKP-UHFFFAOYSA-N	---	4101	HMDB0029598	Organoheterocyclic compounds	Triazinanes	600656320	712193792	815901760	878690560	903553408	949099264	8.10016e+08	865972928	935436416	920682624	890250048	910273152	855461760	8.96346e+08	744267968	699845248	754211712	732774976
Methyl vanillate	5508	28.065	183.065	2.34889	[M+H]+	55.93523:75728 56.94289:1936646 57.03431:69088 69.67691:92542 72.93775:3868472 74.95354:337416 88.9328:301645 89.94028:300828 90.9486:924406 96.9615:198226 97.96896:7767996 98.9726:97620 99.94812:206605 100.93237:85288 106.94296:79399 107.95064:82502 109.06548:142483 111.04401:93539 112.04845:86862 112.95608:212561 113.96355:29324702 114.96585:579343 115.97915:602574 118.94276:502958 123.04434:88…	C9H10O4	Methoxybenzoic acids and derivatives	BVWTXUYLKBHMOX-UHFFFAOYSA-N	---	19844	HMDB0240266	Benzenoids	Benzene and substituted derivatives	0	0	0	0	4359635	6533925	1.81559e+06	0	0	0	0	0	0	0	575093376	877816384	738904000	7.30605e+08
Pachymic acid	29982	18.921	529.39	1.96453	[M+H]+	55.0552:27887 57.07068:10571 59.04988:4401 67.05503:16927 69.07098:24632 69.81502:2967 71.08658:13457 77.04006:2612 79.0546:8111 81.07041:34522 83.08643:24226 86.09698:2528 89.0603:11597 91.05489:7400 93.07051:21065 95.08595:64815 97.0648:7230 97.1021:61884 101.06039:2509 103.07588:2888 105.07088:18710 107.08586:84030 108.08905:3364 109.10126:105941 110.10448:2615 111.11728:3991 119.08572:61104 1…	C33H52O5	Triterpenoids	VDYCLYGKCGVBHN-DRCQUEPLSA-N	C17044	5484385	HMDB0256070	Lipids and lipid-like molecules	Prenol lipids	1210027	740711	1234720	1092866	907494	1131012	1052805	1005996	929316	355800	877722	545187	752102	744354	752702650	701791076	730930424	7.28475e+08
Tryptophan	7232	3.66	205.097	0	[M+H]+	69.13509:2794180 74.02441:10739067 115.05475:5254895 118.06554:64946288 119.06964:3407786 130.06517:11758158 132.08145:51773632 133.08479:3768107 142.06496:10647113 143.07306:10269545 144.04495:5837072 144.08115:129706168 145.08392:10894353 146.05972:796058560 147.06271:62575848 159.09116:104079936 160.07597:9619631 160.09537:8776329 170.06052:43083064 171.06393:4534418 188.07158:1298083584 189.0…	C11H12N2O2	Amino acids and derivatives	QIVBCDIJIAJPQS-VIFPVBQESA-N	C00078	---	HMDB0000929	Organoheterocyclic compounds	Indoles and derivatives	34012227584	22277734912	30611296576	21945812544	22545856384	27969016768	26560324128	33679143552	38365069824	31076138624	41435747840	34603780736	28164955008	34554139264	713349952	744792246	720601216	7.26248e+08
Suberic acid	5744	4.203	173.081	7.27979	[M-H]-	57.03322:206408 69.03258:10688 73.02766:44806 81.03304:14055 83.04851:677527 84.05165:15704 85.0277:31917 93.03264:76529 109.06442:119437 110.92891:15759 111.00777:68937 111.07973:16022622 112.08351:602902 129.01842:15374 129.09068:923090 130.09392:40084 137.02257:12840 155.0695:162699 173.08076:11791429 174.08496:525408	C8H14O4	Medium-chain fatty acids	TYFQFVWCELRYAO-UHFFFAOYSA-N	C08278	---	HMDB0000893	Lipids and lipid-like molecules	Fatty Acyls	820566400	863507072	1281373952	826142912	779102336	774701376	890899008	199497216	243921840	616185792	407944864	434936736	482898080	397564088	659987392	736974784	748048640	7.15004e+08
Cordycepin	13565	0.838	250.092	9.03658	[M-H]-	59.01221:445114 68.04897:1162170 68.20885:171821 69.05219:36506 71.01241:82313 73.02766:259779 84.04365:39320 86.0595:31379 88.03896:7540934 89.02259:643710 89.04231:179510 98.05906:125624 100.03912:32462 101.02283:470042 130.0489:3405052 131.05327:166582 142.04906:32193 160.06032:631095 165.03804:173980 172.05957:182477 188.09187:106154 202.07159:52489 232.08502:47911 250.09448:46639	C10H13N5O3	Purine 3'-deoxyribonucleosides	OFEZSBMBBKLLBJ-BAJZRUMYSA-N	C08431	6303	HMDB0250451	Nucleosides, nucleotides, and analogues	Purine nucleosides	477079	334718	1464104	5502160	1639623	1197882	1769261	2838116	1208919	510646	1929644	3796624	323724	1.76795e+06	737415488	678182400	702059136	7.05886e+08
Triacanthine	8768	0.999	226.108	5.83796	[M+Na]+	64.97816:6331 68.85035:17930 86.09702:7452 90.97755:55489 98.91943:3765 104.99297:3414 107.01015:15976 114.48577:3065 147.02547:12028 152.03282:4069 155.01662:3249 158.96376:19807 165.03438:3599 166.08292:15754 167.03087:334844 168.03473:22014 172.01222:3843 226.06944:17634 226.10345:36179	C10H13N5	6-aminopurines	BEPGTHDUUROBHM-UHFFFAOYSA-N	C08435	---	---	Organoheterocyclic compounds	Imidazopyrimidines	47714404	181565216	99535312	82415512	121187368	87734712	103358754	68896664	85243104	75891288	74832376	62348516	115981568	8.05323e+07	749671168	847337600	508484224	7.01831e+08
Atractylenolide III	10382	11.079	249.149	1.04355	[M+H]+	55.01938:4114 55.05579:18486 57.03468:9441 67.05587:17913 69.03485:8020 69.07082:234965 70.07461:11518 71.05047:6862 71.08627:4454 79.05521:16731 81.0341:14246 81.07024:77800 83.05035:11366 83.08636:44925 85.06526:5236 87.04494:4058 91.05484:19356 93.07052:73853 94.07468:6704 95.04996:14781 95.08599:83404 97.02937:3969 97.06564:10676 99.08187:9781 103.05497:11668 105.03468:4079 105.06985:155818 1…	C15H20O3	Sesquiterpene lactones	FBMORZZOJSDNRQ-UHFFFAOYSA-N	C17887	155948	HMDB0248708	Lipids and lipid-like molecules	Prenol lipids	0	4879216	0	4828251	0	0	1.61791e+06	0	0	0	0	0	0	0	722796288	670108032	663400832	6.85435e+08
Lycorine	13192	7.405	288.122	2.98484	[M+H]+	67.05488:9432 68.24801:33548 69.03436:29965 70.06589:116978 71.04996:25078 81.03455:59441 81.07092:11106 82.06581:7738 83.04969:9380 83.0863:7985 85.02888:11245 91.05489:20023 93.07037:21879 95.04974:34953 95.08578:11507 97.02854:18483 99.04453:9753 105.0705:21213 107.05013:96927 108.0443:10288 109.02876:9023 109.10113:22405 111.04511:8653 115.05478:6890 117.07063:20843 118.06563:10300 119.04985:…	C16H17NO4	Lycorine-type amaryllidaceae alkaloids	XGVJWXAYKUHDOO-DANNLKNASA-N	C08532	72378	HMDB0254256	Alkaloids and derivatives	Amaryllidaceae alkaloids	0	0	0	0	0	0	0	0	0	0	0	0	0	0	677460608	688471488	685939008	6.83957e+08
Lysergol	10824	10.614	255.149	1.45013	[M+H]+	55.05466:8850 57.07069:25632 62.06091:31249 67.05489:8277 67.6599:54233 67.66412:12216 69.07082:12523 71.08633:9137 74.06072:44146 75.06393:7086 79.0546:7150 81.03425:28284 81.07024:20882 82.03762:6708 83.08631:11629 88.07614:20609 93.07038:13302 95.08579:32790 96.04444:7046 97.06572:6157 102.09248:9322 107.08575:10626 111.04401:11140 121.10139:20585 127.03918:70538 129.0551:10005 134.05992:17985…	C16H18N2O	Clavines and derivatives	BIXJFIJYBLJTMK-BONVTDFDSA-N	---	99212	HMDB0253658	Alkaloids and derivatives	Ergoline and derivatives	0	0	0	0	0	0	0	0	0	0	0	0	0	0	684625920	679068224	686771200	683488448
Decursin	16234	7.847	329.137	3.70665	[M+H]+	55.05505:14132 57.03431:15306 67.05496:93852 67.96655:126875 69.03382:40167 69.07034:101576 71.04956:77126 79.05461:19240 81.07037:97659 83.0497:55004 83.0856:69002 85.06534:15349 91.05489:16951 93.07069:80539 95.086:120188 97.06482:50967 97.1011:18062 99.08102:58064 105.07051:51741 107.08575:64156 109.06572:73418 109.10131:93777 111.08064:58191 113.05977:20337 119.08571:70587 121.10126:83929 123…	C19H20O5	Linear pyranocoumarins	CUKSFECWKQBVED-INIZCTEOSA-N	C09258	442126	HMDB0250923	Phenylpropanoids and polyketides	Coumarins and derivatives	0	0	0	0	0	0	0	0	0	0	3441270	0	3167514	1101464	717070080	676846464	652952320	6.8229e+08
Dehydroepiandrosterone	11988	17.798	271.206	1.43802	[M+H-H2O]+	55.05505:43504 57.07068:53982 67.05488:13036 68.20632:61723 69.0709:130864 71.08632:19128 81.07037:65776 83.08642:99036 93.07037:39312 95.08571:84231 97.10134:86675 107.08574:40022 109.10114:46877 111.08064:14142 111.11729:36176 121.0648:148332 121.10139:21048 123.11687:47852 127.03924:12807 133.10085:11405 135.07997:68209 135.1172:14759 137.13251:37763 147.08115:94502 147.11674:12918 148.08784:1…	C19H28O2	Androgens and derivatives	FMGSKLZLMKYGDP-USOAJAOKSA-N	C01227	5881	HMDB0000077	Lipids and lipid-like molecules	Steroids and steroid derivatives	0	0	0	0	0	0	0	0	0	0	0	0	0	0	673444160	684435968	668923648	6.75601e+08
Betonicine	3709	0.72	160.097	0.37477	[M+H]+	58.0661:96363 69.40797:92306 70.06577:89127 74.06071:62637 86.06065:31626 87.04501:72541 88.07624:658937 97.02856:20517 100.05151:70568 100.07619:75112 102.05532:98786 114.09176:181118 124.07601:33740 142.06078:160937 142.08607:229902 144.06639:26746 160.09694:23298892	C7H13NO3	Amino acids and derivatives	MUNWAHDYFVYIKH-RITPCOANSA-N	C08269	164642	HMDB0029412	Organic acids and derivatives	Carboxylic acids and derivatives	0	0	0	0	25212206	0	4.20203e+06	26590484	22064484	21030240	0	0	0	1.16142e+07	647717504	694562368	681702656	6.74661e+08
Retinal	13018	16.419	285.221	0.52591	[M+H]+	55.055:23953 57.07075:76209 67.05491:71301 69.07079:44017 71.04991:12997 71.08646:26101 79.05514:16832 81.07027:37153 83.04987:17902 83.08625:16530 85.06528:57693 85.10178:44114 91.05467:23139 93.07031:11213 95.08585:31695 97.06474:12342 105.0704:43933 107.08567:8749 109.10214:8717 117.07055:95764 119.08589:18215 121.10131:12586 123.11678:5836 128.06242:9484 129.0703:537415 130.07292:48668 131.08…	C20H28O	Retinoids	NCYCYZXNIZJOKI-OVSJKPMPSA-N	C00376	638015	HMDB0001358	Lipids and lipid-like molecules	Prenol lipids	264724832	230892352	269806176	296721248	166975072	212197232	2.40219e+08	163550720	136281360	155368672	153722640	138578960	114038960	1.4359e+08	672901504	675279232	658435968	6.68872e+08
Curcumenol	9428	7.416	235.169	0.72288	[M+H]+	55.01865:7950 55.05523:38939 57.07068:14995 59.04945:5553 67.05502:110487 68.19083:12727 68.1951:19977 69.03414:23744 69.07045:63218 71.05014:92634 73.06561:6012 79.05478:163534 81.03445:34409 81.07042:173968 83.04977:47942 83.0866:40004 85.0654:29956 87.04423:5082 91.05496:94073 93.07056:321279 94.07388:17253 95.04985:32153 95.08598:184937 96.08909:7063 97.02854:20423 97.06511:29399 97.1011:1903…	C15H22O2	Guaianes	ISFMXVMWEWLJGJ-NZBPQXDJSA-N	C16942	---	HMDB0033960	Lipids and lipid-like molecules	Prenol lipids	0	0	0	0	0	0	0	0	0	0	0	0	0	0	319164640	822297888	858371968	6.66611e+08
Prednisolone	25155	9.789	359.19	9.60504	[M-H]-	79.9557:4025423 80.96323:371914 85.02772:128258 115.0751:80811 125.09489:17470 155.10632:34035 161.02319:32434 171.1004:20542 179.03305:18675 181.12323:21780 187.09764:59851 197.04559:22418 199.13182:65921 215.10681:35001 217.10733:421119 224.81601:24382 225.11392:255081 243.12354:139116 253.12262:19745 277.21695:33667 359.19034:4021714 360.19333:534917	C21H28O5	21-hydroxysteroids	OIGNJSKKLXVSLS-UHFFFAOYSA-N	C07369	5755	HMDB0014998	Lipids and lipid-like molecules	Steroids and steroid derivatives	67450840	86241692	135134600	85816052	58369014	62172884	82530847	324443920	294751728	287752272	665880016	256649356	174896800	3.34062e+08	730706096	662993600	597954488	663884728
Phenolphthalein	15526	9.851	319.093	10.5297	[M+H]+	52.04046:13757 63.57655:12556 67.84757:129103 69.0703:13190 95.08582:27655 96.97694:12165 109.10118:20838 120.08038:24058 137.09602:17327 155.10635:70837 158.58427:11934 166.08698:27885 177.05443:22301 193.43309:12684 247.20627:13600 274.17862:13492 301.1806:54525 302.17447:12988 319.09381:3422593 319.19223:574835	C20H14O4	Benzofuranones	KJFMBFZCATUALV-UHFFFAOYSA-N	C14286	4764	HMDB0256412	Organoheterocyclic compounds	Benzofurans	0	0	0	0	0	0	0	2972069	6956740	7935944	4020437	0	11948802	5.639e+06	651854144	672404224	622498048	6.48919e+08
Nuciferine	13786	8.059	296.165	0.91166	[M+H]+	55.05503:26007 57.07092:50121 60.05622:8003 60.08139:8012 67.05506:78217 67.59605:49776 67.60027:9971 69.03433:8344 69.07051:42626 70.04095:174389 70.06573:8808 71.04993:9981 71.08649:32124 79.05457:19726 81.03421:7236 81.07045:116715 83.04966:7857 83.08582:47331 85.06529:15909 85.10204:100924 87.08041:16087 91.05403:18604 93.07056:42652 95.04971:9503 95.08605:132832 96.08905:9239 96.73458:5986 9…	C19H21NO2	Aporphines	ORJVQPIHKOARKV-OAHLLOKOSA-N	---	10146	---	Alkaloids and derivatives	Aporphines	0	0	0	0	0	0	0	0	0	0	0	0	0	0	638197120	646281216	659490112	6.47989e+08
LPE 16:0	34018	15.832	452.278	2.96279	[M-H]-	59.94836:2831 69.05981:15501 78.95753:84844 140.0096:65243 152.99374:18079 160.97861:3228 172.4799:2993 196.03696:242169 197.04031:5838 214.04846:46568 255.23257:2380482 256.23709:218155 385.12:3722 395.22034:2727 452.27429:537567 453.27924:66108	C21H44NO7P	LysoPE	YVYMBNSKXOXSKW-UHFFFAOYNA-N	---	---	---	---	---	1796030416	1537583360	1693026400	1803801440	1307407384	1471832360	1601613560	1194392784	977325288	1022110168	1268486232	1312561032	1317393432	1.18204e+09	663864560	650375488	627567104	6.47269e+08
beta-Lapachone	11521	16.736	265.086	8.48789	[M+Na]+	67.05489:18448 68.13028:103992 81.07093:16595 95.08579:53010 121.1014:13926 153.071:16862 155.08615:28203 165.07053:21752 169.06584:15809 178.07736:231078 179.08253:16454 181.10121:88101 183.08038:14679 193.10168:136337 194.07246:20882 194.1058:15961 206.07379:18094 207.07906:14417 209.09737:575881 210.09894:66969 221.09474:95537 223.07561:63569 236.084:21365 237.09174:554746 237.1264:18091 238.0…	C15H14O3	Naphthopyranones	QZPQTZZNNJUOLS-UHFFFAOYSA-N	C10367	3885	HMDB0249138	Organoheterocyclic compounds	Naphthopyrans	0	0	0	0	0	0	0	1251801	0	0	3139890	0	0	731948	661562240	642736064	624520704	6.4294e+08
Eriosematin	15068	15.539	313.143	0.76642	[M+H]+	55.01865:11933 55.05505:14936 57.03431:43771 57.07083:128837 67.05489:35871 68.9219:21068 69.07083:40710 71.08643:120315 79.05461:9239 81.07013:61769 83.08646:70299 85.1018:51697 91.05489:16017 93.07038:13288 95.08588:100601 97.10201:24493 99.08102:28899 105.07051:10462 107.08575:28648 109.10114:41977 111.08064:45875 119.0857:9771 121.1014:25513 123.0806:9616 123.11687:26552 125.09679:8980 127.11…	C19H20O4	Pyranochromenes	NYFIMGDPCRCSAF-UHFFFAOYSA-N	---	10358150	---	Organoheterocyclic compounds	Benzopyrans	0	0	0	0	0	0	0	87264280	115991760	58106768	87122640	54330600	171553936	9.57283e+07	647706816	643785024	637142592	642878144
Gentisic acid	3888	3.93	153.018	9.80268	[M-H]-	68.69117:72435 68.69495:36450 81.03307:85665 85.02774:84403 95.0118:84670 107.01237:38050 108.01994:1121047 109.02791:6631982 110.0237:42282 110.03136:212681 123.0075:83349 123.04374:121122 125.02339:263614 135.0439:33359 151.00151:744250 152.00604:29207 153.01711:6832332 153.03683:406939 153.05299:105592 154.02188:312212	C7H6O4	Hydroxybenzoic acid derivatives	WXTMDXOMEHJXQO-UHFFFAOYSA-N	C00628	---	HMDB0000152	Benzenoids	Benzene and substituted derivatives	426486944	40675484	2871369	4651012	1399610	4272722	8.00595e+07	27925980	8691871	26497200	32905840	17658004	29265196	2.3824e+07	615825344	662345600	634402496	637524480
Abscisic acid	10238	5.46	247.133	0.20232	[M+H-H2O]+	53.03978:14528 57.07068:14191 67.05487:19004 69.03429:326644 69.07082:20267 69.247:14871 69.25028:20544 72.08115:13378 79.05526:32740 81.03416:610865 81.07069:90374 83.04959:335798 85.06532:12696 87.04499:18801 91.05466:77924 93.03376:38741 93.07035:143077 95.0497:64299 95.08665:14008 97.02852:159592 98.06098:31611 99.04453:35435 105.07034:106052 107.08575:136300 109.02864:476323 109.06538:252439…	C15H20O4	Abscisic acids and derivatives	JLIDBLDQVAYHNE-WEYXYWBQSA-N	C06082	---	HMDB0036093	Lipids and lipid-like molecules	Prenol lipids	8266459	122477	541220	219513	0	370873	1586757	246885	2574684	252688	3704334	0	3069652	1.64137e+06	619513488	641735488	639531264	6.33593e+08
Benzoic acid + 2O, O-Hex	20342	3.59	315.072	5.42737	[M-H]-	59.01211:98712 68.17126:144693 71.01253:131006 72.9916:26694 73.02769:61446 74.02324:94623 75.00724:35063 80.96324:95278 85.02773:105677 87.00691:30786 88.03896:31849 89.02254:25786 97.02842:30085 99.00708:36564 101.02282:98732 101.07098:20770 108.01993:1865965 109.02805:1426315 110.02368:31896 110.03135:56628 111.04428:18127 113.0228:109582 116.06963:25007 121.02747:23184 123.04372:77763 125.021…	C13H16O9	Phenolic glycosides	CBTFERBMQQAROP-UHFFFAOYNA-N	---	---	---	---	---	76221312	4780798	66004532	7199058	10778801	39275328	3.40433e+07	31661368	13085606	24620638	26117946	18353008	78798384	3.21062e+07	596556992	629985664	655810240	6.27451e+08
Hederagenin	35792	16.085	471.347	2.46103	[M-H]-	60.10096:4799 60.99145:9264 66.31872:4366 79.95569:11051 80.96324:11545 97.06378:5162 104.40371:5270 127.15421:4842 166.19473:5193 185.84183:5217 196.61081:5104 225.30913:5439 232.40054:4825 234.70583:5410 245.70065:5073 325.18555:9256 407.33484:44528 453.33429:7020 471.34787:4942901 472.34915:979320	C30H48O4	Triterpenoids	PGOYMURMZNDHNS-MYPRUECHSA-N	---	73299	HMDB0253065	Lipids and lipid-like molecules	Prenol lipids	0	188537	0	148933	0	0	56245	780377	2431720	3259186	3059516	375798	6178364	2.68083e+06	612865416	636206240	627099752	6.2539e+08
Glutamine	2706	0.946	147.076	0.27197	[M+H]+	50.41336:8182 69.03385:11561 69.80233:16932 69.80676:14349 71.25719:8762 78.25218:8416 81.03358:9310 82.03695:12089 84.04495:931148 85.02892:9673 85.04826:21936 101.07104:42663 102.05559:80086 110.71407:9439 111.06403:13799 112.5315:8497 119.16344:9520 129.07323:13097 130.04959:662039 130.08604:17511 131.05391:22304 147.0762:22566	C5H10N2O3	Amino acids and derivatives	ZDXPYRJPNDTMRX-VKHMYHEASA-N	C00064	5961;6992086	HMDB0000641	Organic acids and derivatives	Carboxylic acids and derivatives	1132703168	678911392	849159520	799231200	838000640	982416224	8.8007e+08	1160697824	783665152	1044203424	335496000	1000785216	910955328	872633824	470120576	438195328	910926720	606414208
Hydrocotarnine	8469	3.585	222.112	0.58529	[M+H]+	68.535:120787 68.5393:40979 70.06595:218379 72.08116:28049 81.03426:34291 84.08135:29581 87.04442:238664 107.05003:28302 108.0444:243677 111.04402:31374 112.08785:24932 120.08051:1154352 121.06477:50367 122.09587:30450 131.04817:34142 134.09674:32331 136.07562:87935 137.10664:98793 148.07591:96073 152.07013:28678 158.09671:35666 160.07579:28081 161.10645:92459 162.09047:318797 164.06934:42491 164…	C12H15NO3	Tetrahydroisoquinolines	XXANNZJIZQTCBP-UHFFFAOYSA-N	C13534	3646	HMDB0033701	Organoheterocyclic compounds	Tetrahydroisoquinolines	57814188	54727452	45076744	36235844	46668032	43963252	47414252	63835220	55472924	60717168	35239116	47669204	44065752	51166564	549909248	623306944	637782144	603666112
Karanjin	13535	10.633	293.081	0.10236	[M+H]+	59.04989:4200 67.2663:24210 67.27048:18504 73.02891:2353 81.07024:2528 85.06534:4062 85.92754:1855 87.04501:4104 89.06052:14877 95.0858:1967 96.72831:6900 101.06042:3246 103.77718:1858 129.09128:2173 129.36714:1978 135.07851:1804 178.07814:14007 179.08255:2616 193.10098:14379 209.09744:3134 212.37292:1856 219.08224:2824 221.09502:3852 234.06728:2401 235.658:1923 237.09178:1908 249.08948:210146 25…	C18H12O4	Furanoflavones	JANBLZHPNGBWAO-UHFFFAOYSA-N	---	11208566	HMDB0253763	Phenylpropanoids and polyketides	Flavonoids	0	0	0	0	0	0	0	16785530	23356156	16848330	77387320	7026630	29149752	2.84256e+07	578276544	592019712	639079424	6.03125e+08
Jasmonic acid	7676	8.787	211.133	0.56836	[M+H]+	55.05505:2857 57.03438:11691 57.07068:2531 67.05488:5882 69.07027:9681 69.80174:2784 70.06601:60470 71.05026:9419 81.07054:24774 83.08559:7162 86.06063:7658 86.09731:82048 87.10048:2326 91.05489:2824 93.07037:2342 95.08613:50103 98.06049:21634 99.04453:3366 105.0705:1939 107.08574:5880 109.06439:6728 109.10155:9952 110.06066:2263 111.08064:1678 113.09624:2702 114.09174:7111 115.03957:2596 119.085…	C12H18O3	Jasmonic acids	ZNJFBWYDHIGLCU-HWKXXFMVSA-N	C08491	5281166	HMDB0032797	Lipids and lipid-like molecules	Fatty Acyls	235957791	111295886	362677484	148354737	119779559	166257300	1.9072e+08	12055282	210441803	136229701	161876075	153784066	120280856	1.32445e+08	594090369	589990248	614917917	599666178
Fraxetin	9114	4.92	231.028	7.53161	[M+Na]+	56.05008:11649 67.05488:6536 69.03436:36415 69.07028:10288 69.68905:7745 70.06576:33928 71.04996:8964 71.08575:7142 72.08141:39485 74.0607:32983 81.03425:28693 81.07092:13510 83.04969:7941 85.02888:8133 86.06063:8151 86.09699:22182 88.07614:24833 91.05489:8357 93.07038:7257 95.04974:8231 97.02854:7811 99.04454:7909 102.05531:22112 105.06949:22551 106.0725:6353 107.08575:10981 109.02876:6654 111.0…	C10H8O5	7,8-dihydroxycoumarins	HAVWRBANWNTOJX-UHFFFAOYSA-N	C09265	5273569	---	Phenylpropanoids and polyketides	Coumarins and derivatives	0	0	0	0	0	0	0	0	0	0	0	0	0	0	693131072	545823400	559718688	599557720
5,7,3',4'-Tetrahydroxy-6,8-dimethoxyflavone	17577	6.172	347.076	0.25931	[M+H]+	55.05504:5328 67.05486:8450 69.71718:7687 70.06567:169981 79.05525:4807 81.03423:8407 81.0709:18249 83.08629:7119 86.09772:4480 91.05486:4946 93.07036:15376 95.04972:6066 95.08665:17845 97.0657:3751 99.04452:4299 105.07048:14773 107.08572:13965 109.02873:7870 109.10219:12922 111.0806:6828 113.09622:4228 119.08567:6622 120.08156:4399 121.10136:12939 122.06896:4351 123.08057:6298 123.11684:4569 125…	C17H14O8	8-O-methylated flavonoids	GLMWHQIFJIURES-UHFFFAOYSA-N	---	5321859	---	Phenylpropanoids and polyketides	Flavonoids	160657	0	173908	107610	1502902	710375	442575	0	0	1301226	419055	793964	855239	561581	607796236	631740072	558981490	5.99506e+08
Linoleic acid	12717	19.31	281.247	0.56889	[M+H]+	55.05518:183238 57.03431:6340 57.07085:247216 58.07406:5863 59.04988:10253 67.05502:144998 69.07044:545244 70.07354:27751 71.04996:21077 71.08649:150749 73.06561:5539 79.0547:38940 81.0704:316631 82.07356:17760 83.04996:36490 83.08645:560023 84.08938:28797 85.06532:28549 85.10201:55614 86.06063:11189 87.045:6803 91.05507:33529 93.0705:94973 94.07388:5542 95.08595:355898 96.08909:17132 97.06502:83…	C18H32O2	Lineolic acids and derivatives	OYHQOLUKZRVURQ-HZJYTTRNSA-N	C01595	---	HMDB0000673	Lipids and lipid-like molecules	Fatty Acyls	182226848	260834320	260493968	346902112	198184560	273490016	2.53689e+08	258004896	201963824	272638336	105571512	227556176	238354064	2.17348e+08	591764032	597168000	609126592	5.99353e+08
Miltirone	14446	17.472	305.151	1.17974	[M+Na]+	69.07084:8587 70.06577:8668 73.72217:6890 81.07025:12862 89.84344:7361 95.08581:14641 109.10224:10440 121.10142:25640 121.52213:6294 135.11723:23230 149.1326:24608 163.14844:8296 180.10287:8296 219.06689:10171 220.59702:6888 224.84296:8840 235.07584:9813 287.12802:11796 287.2388:26940 305.15042:4670808	C19H22O2	Tanshinones, isotanshinones, and derivatives	FEFAIBOZOKSLJR-UHFFFAOYSA-N	C13715	160142	HMDB0035080	Lipids and lipid-like molecules	Prenol lipids	29906402	1456592	45755584	24535412	9798945	4424750	1.93129e+07	15911288	8673073	20268246	3730210	3795848	0	8.72978e+06	611381504	604806400	561110208	592432704
Glycyrrhetinic acid	35609	16.993	469.332	0	[M-H]-	52.98626:3544 61.9865:4812 79.9557:4193 80.96325:3928 96.72277:12811 116.29531:3728 119.90266:3098 125.16525:3112 156.64194:3524 216.13681:3659 225.26105:5412 225.38295:3386 255.23209:55863 263.69403:3162 299.20209:4019 304.21194:4439 323.23672:6179 395.94418:3875 420.81201:4149 423.32852:3982 451.24451:27937 469.33545:2194103 470.33032:374970	C30H46O4	Triterpenoids	MPDGHEJMBKOTSU-WFJWTYAKSA-N	C02283	9897771	HMDB0011628	Lipids and lipid-like molecules	Prenol lipids	0	0	0	0	177536	0	29589.3	3165435	4097757	2428056	1100341	3480938	233001	2417588	585582780	596464464	572115436	5.84721e+08
16-Hydroxypalmitic acid	10849	15.634	255.232	0	[M+H-H2O]+	55.05513:67624 57.03431:12172 57.07084:229714 58.07407:10844 59.04989:5836 67.05501:48015 67.41093:12755 67.41461:41145 69.03437:4090 69.07042:181701 70.0741:4353 71.05001:20351 71.08646:154500 72.08929:4378 73.06561:12347 74.06071:5866 79.05461:17407 81.0704:127429 83.0497:15421 83.08643:191520 84.08939:10638 85.06533:16262 85.10194:87410 88.07601:28471 89.06032:6712 93.0705:67182 95.08589:12367…	C16H32O3	Long-chain fatty acids	UGAGPNKCDRTDHP-GPQMBLKYNA-N	C18218	---	HMDB0006294	Lipids and lipid-like molecules	Fatty Acyls	92777834	125151548	131271925	140987520	113638446	109538319	1.18894e+08	98088372	86044410	116926945	54046553	104387413	106212466	9.42844e+07	582229364	607384568	552638144	580750692
Lysicamine	13457	6.727	292.096	2.70458	[M+H]+	57.03429:37419 67.05476:97059 68.4452:37519 68.44949:38806 69.03435:41903 69.07081:49788 70.0663:54605 71.04994:36629 71.08623:267827 79.05525:43921 81.03423:23243 81.07077:137131 83.08629:39602 85.06531:30740 91.05487:60308 93.07009:123093 95.04971:78141 95.08655:97982 97.0657:51636 97.10107:16197 99.08081:302881 105.07042:67664 107.08574:122976 109.06545:60952 109.10111:47610 111.08061:47433 11…	C18H13NO3	Aporphines	DPBMWJXWUINLQT-UHFFFAOYSA-N	---	122691	---	Alkaloids and derivatives	Aporphines	0	0	0	0	0	0	0	0	0	706689	0	0	4314537	836871	578257216	564429696	584680192	5.75789e+08
Calycanthine	19071	3.748	369.203	6.44628	[M+Na]+	68.81132:219314 70.06583:907106 72.08175:54003 81.03447:229170 82.06583:37193 83.04971:41801 84.08141:380457 86.09702:51650 96.08108:62919 96.73555:40081 108.04434:32011 108.08163:65168 111.04418:262511 112.08674:149249 114.0548:115751 114.10333:73907 116.07041:60427 117.05505:116036 120.08037:45184 121.08879:33389 122.09717:52869 126.09129:159787 128.0708:40004 130.09729:35084 136.07564:32416 14…	C22H26N4	Aminoquinolines and derivatives	XSYCDVWYEVUDKQ-GXRSIYKFSA-N	C10573	---	HMDB0029561	Organoheterocyclic compounds	Quinolines and derivatives	11559117	110178576	14699010	128200352	148137792	64122860	7.9483e+07	45357748	12640584	125387160	73297048	91040216	11907836	59938432	553322816	567039040	589718400	570026752
Dubinidine	12308	4.81	276.123	1.44863	[M+H]+	55.01865:25158 67.05487:9181 69.26067:35249 70.06584:125448 71.04995:10752 72.08173:13048 79.0546:9539 81.03424:55741 81.07092:10170 83.04968:18184 85.02887:9338 86.06062:33034 86.09698:10556 87.04422:17019 91.05488:10455 93.07037:17835 95.04974:14723 95.08578:26681 97.02853:11977 98.06098:14615 99.04453:13008 101.02384:302334 102.02694:10021 105.03373:10824 105.0705:28825 107.05001:11628 107.086…	C15H17NO4	Dihydrofuranoquinolines	NETGEQWGGLFVRL-UHFFFAOYSA-N	C10662	442897	---	Organoheterocyclic compounds	Quinolines and derivatives	0	0	0	0	0	0	0	0	0	0	0	0	0	0	553437440	556550272	578655872	5.62881e+08
Glucuronic acid	7772	0.856	193.034	5.43942	[M-H]-	50.75542:2362 56.02461:2024 57.03311:12096 59.01215:30317 66.03331:2763 68.00574:17699 69.56276:1968 71.01184:5295 72.9916:11331 73.02769:3449 75.00726:18194 78.59809:2013 83.01194:3021 85.02793:21243 89.02243:15031 90.79724:2134 94.92314:9322 97.00304:26154 99.007:28480 101.02282:14407 103.00253:8499 111.00656:10755 113.02248:10731 114.02986:36058 117.01707:3867 124.00596:1964 125.00867:4777 126…	C6H10O7	Glucuronic acid derivatives	IAJILQKETJEXLJ-QTBDOELSSA-N	C00191	---	HMDB0000127	Organic oxygen compounds	Organooxygen compounds	180648664	190126936	167470272	152414988	135980048	164122616	165127254	153615136	227956908	190894920	195278818	183288716	244273492	1.99218e+08	476261459	552013612	639118504	5.55798e+08
Piscidic acid	13989	3.602	255.051	1.56831	[M-H]-	59.01239:273138 64.93521:15544 66.03281:19477 69.00813:74588 71.01185:91738 72.99139:281755 73.02769:68096 75.00686:122984 83.04854:32912 84.04365:75805 85.02774:36730 86.02317:16577 87.00692:86598 93.03271:24144 94.02814:124268 95.04782:24126 96.04341:23445 96.95776:35732 97.02789:438016 98.02316:21856 99.00616:57578 101.02283:22170 107.04808:61304 108.01894:20265 109.0279:34316 109.0387:54363 1…	C11H12O7	Phenylpropanoic acids	TUODPMGCCJSJRH-KWQFWETISA-N	---	120693	HMDB0030809	Phenylpropanoids and polyketides	Phenylpropanoic acids	384512	480065	437412	8901455	232392	1784345	2.0367e+06	905861	220435	974872	892937	349890	115508	576584	512269600	585904512	540035840	546069984
Benzamide	1107	4.072	122.06	0.9012	[M+H]+	55.01875:114047 67.05497:64544 79.05462:54080 80.04993:1002331 81.05363:18837 81.07025:38976 92.05016:130154 94.06524:91024 95.04981:86191 96.04546:67668 96.72742:19131 104.05049:59116 105.03391:93179 112.03957:73893 122.06007:6517790	C7H7NO	Benzamides	KXDAEFPNCMNJSK-UHFFFAOYSA-N	C09815	2331	HMDB0004461	Benzenoids	Benzene and substituted derivatives	0	0	0	0	0	0	0	0	0	0	0	0	0	0	508230752	651779776	476260032	545423520
Morin	14286	6.16	303.05	0.98994	[M+H]+	67.4955:78274 67.4997:45965 68.4656:10122 81.03422:17191 81.07021:13952 95.04971:10515 95.08664:11927 105.07047:10041 109.02872:14953 111.00818:84769 119.08566:10146 121.02907:77461 121.06471:16864 121.10136:14076 123.04414:65049 127.03919:14116 137.02295:147783 137.0592:97128 145.02885:34562 147.04396:11543 149.02376:49057 149.06:33348 151.04022:14787 151.07544:29889 153.01866:719912 154.02177:5…	C15H10O7	Flavonols	YXOLAZRVSSWPPT-UHFFFAOYSA-N	C10105	5281670	HMDB0030796	Phenylpropanoids and polyketides	Flavonoids	6618276	562598	2502103	3402178	0	0	2.18086e+06	0	2736788	3394314	0	0	0	1.02185e+06	576186304	528016224	526131840	5.43445e+08
3',4',7-Trihydroxyflavone	15440	7.361	269.045	1.70975	[M-H]-	59.01231:45562 63.02269:7586 65.00175:8375 67.38347:13176 67.38714:93518 71.01183:36114 86.23315:6310 89.02264:718369 90.02673:7805 93.03355:5932 96.72997:11745 101.02281:14004 107.01236:6955 109.02789:8077 113.02248:9690 119.03325:9038 120.01978:8111 133.02765:33774 135.00668:9393 135.04388:7494 159.04359:13187 179.05347:10466 181.0631:32736 183.0433:10214 196.05244:8571 197.05867:24579 201.0538…	C15H10O5	Flavones	PVFGJHYLIHMCQD-UHFFFAOYSA-N	---	5322065	---	Phenylpropanoids and polyketides	Flavonoids	1835447	0	863578	0	0	850907	591655	884744	0	234722	351987	360722	408277	373409	549416704	544285952	535423040	5.43042e+08
Sesamin	18095	9.567	355.115	8.41975	[M+H]+	67.05489:7393 69.03422:22645 69.07028:7334 69.17548:12297 69.17929:6550 71.04996:5673 72.08173:3988 79.14134:3164 81.07024:6105 83.08631:4431 85.06608:3289 89.06031:4449 93.07038:6187 95.04975:3340 95.08579:6203 97.10201:3468 105.07051:4325 107.08575:5886 109.0266:5805 109.06548:3741 109.10114:15952 111.08064:5755 112.85595:3271 119.0857:5234 121.10139:5655 131.04959:3713 131.08516:4320 133.10086…	C20H18O6	Furanoid lignans	PEYUIKBAABKQKQ-AFHBHXEDSA-N	C10882	---	HMDB0034256	Lignans, neolignans and related compounds	Furanoid lignans	0	0	0	0	0	0	0	0	0	0	0	0	0	0	529694272	544369856	548903680	5.40989e+08
Dehydrocostus lactone	9139	13.154	231.138	0.38938	[M+H]+	55.05505:19690 67.70744:20095 67.71114:38363 69.03436:9333 69.07095:53920 70.06594:39227 71.04996:7425 81.07037:43107 83.08631:16157 86.06064:7096 91.05489:5993 93.07038:25485 95.04988:50300 95.08579:29655 97.06572:20928 99.06418:18028 105.07051:10334 107.08578:106883 109.06548:17966 112.07658:20802 119.0857:22970 121.0649:42105 121.1014:18107 123.04418:38874 123.0806:21469 125.05957:32052 127.03…	C15H18O2	Sesquiterpene lactones	NETSQGRTUNRXEO-UHFFFAOYSA-N	C09387	73174	HMDB0250946	Lipids and lipid-like molecules	Prenol lipids	0	3303922	0	3317255	1537925	0	1.35985e+06	0	9596969	381880	8260302	4874014	0	3.85219e+06	538751872	558100800	520445952	5.391e+08
Isoxanthohumol	18112	8.26	355.151	8.081	[M+H]+	50.05005:5997 55.01828:5761 62.06093:24510 67.05491:7415 68.03625:63000 70.06579:15164 81.07026:9246 89.06034:8390 93.07041:9518 95.08582:12699 99.08105:6339 99.77875:6554 105.07055:6608 107.08578:10582 109.10118:11665 113.56084:6018 116.07161:6924 121.0648:8179 121.10144:6951 135.11726:9180 137.05948:10712 153.12854:9350 161.1317:7527 163.03784:34048 175.07368:6568 177.05443:7368 185.01985:14484…	C21H22O5	8-prenylated flavanones	YKGCBLWILMDSAV-UHFFFAOYSA-N	C22606	513197	---	Phenylpropanoids and polyketides	Flavonoids	0	0	0	0	0	0	0	7385282	7794962	14470346	12987553	9893758	30075770	1.37679e+07	534161600	515764352	537051968	528992640
Ruscogenin	22918	13.709	431.316	0.06955	[M+H]+	55.05466:15249 57.0339:39798 67.05488:8788 68.06923:30130 69.07073:263483 70.07355:6952 73.0655:33260 79.0546:15297 81.07066:59716 83.04969:6330 83.08559:7269 91.05489:6567 93.07074:49405 95.08623:52383 97.06524:65207 99.08007:22453 105.06948:18680 107.08619:65662 109.10143:40530 115.07529:64388 118.08632:5652 119.08623:31336 121.0653:110107 121.10184:50711 123.0806:6632 123.11687:8136 125.09596:…	C27H42O4	Triterpenoids	QMQIQBOGXYYATH-IDABPMKMSA-N	C08909	441893	HMDB0257364	Lipids and lipid-like molecules	Prenol lipids	0	0	0	0	0	0	0	0	0	0	0	0	0	0	551217792	502985056	524243648	526148832
Malonic acid	183	1.005	103.002	18.1547	[M-H]-	58.96357:2685 59.01213:1029985 60.01578:4384 69.78838:4365 70.11854:2152 86.79564:2204 103.00229:78829 103.03824:2805	C3H4O4	Dicarboxylic acids and derivatives	OFOBLEOULBTSOW-UHFFFAOYSA-N	C00383	---	HMDB0000691	Organic acids and derivatives	Carboxylic acids and derivatives	1245632	268468	268790	228364	278826	227186	419544	2307036	318912	2587276	1550392	0	361087	1.18745e+06	375556128	327438944	864069504	5.22355e+08
Scoparone	7371	5.331	207.065	0.09659	[M+H]+	57.03431:24905 67.57711:70721 67.5808:134222 81.03403:109539 82.03762:26836 91.05489:72137 93.07038:24839 95.08579:24938 96.72831:26001 105.07051:27209 106.06525:24607 108.04538:18745 119.04901:157073 119.0857:24861 121.06476:83889 123.0806:34570 133.06445:21000 134.06007:108333 134.08347:59308 135.04425:19006 136.05167:160440 138.05399:18160 147.04402:212828 147.11676:30406 148.05212:139144 148.…	C11H10O4	Coumarins and derivatives	GUAFOGOEJLSQBT-UHFFFAOYSA-N	C09311	8417	HMDB0030818	Phenylpropanoids and polyketides	Coumarins and derivatives	0	2789293	4419688	0	2538444	2871399	2.10314e+06	3526153	3846214	5806274	3611755	2299811	3362148	3.74206e+06	556476352	553585216	455366400	5.21809e+08
Tetrahydroharman-3-carboxylic acid	9138	3.913	231.113	1.64422	[M+H]+	56.05045:193217 67.62875:358890 70.0658:181177 72.0817:1309184 74.0244:654218 81.03426:100015 86.09694:429528 90.0554:37777 102.05547:305568 105.07053:120664 106.07355:143059 121.06477:62609 130.06494:1689515 131.06816:188896 132.0815:59951 132.10165:104462 143.07281:111935 144.08125:713274 146.05968:940818 146.09656:43304 147.06433:46695 154.06548:597506 155.06969:37860 156.08195:84865 156.13745…	C13H14N2O2	Harmala alkaloids	ZUPHXNBLQCSEIA-UHFFFAOYSA-N	---	73530	HMDB0037942	Alkaloids and derivatives	Harmala alkaloids	42390888	9431982	21295774	16687458	20416244	28501270	2.31206e+07	0	0	15630666	0	9551437	35518764	1.01168e+07	516845984	531355552	511662432	519954656
Tridecanedioic acid	12908	10.184	243.16	1.89176	[M-H]-	66.03381:6794 68.23877:14377 68.24251:30639 79.95569:24317 80.96324:7017 82.02799:10153 110.02338:127351 111.01875:9126 124.0382:37036 140.03471:27358 152.03447:24673 153.02965:10123 181.15787:767117 182.16106:75022 199.16911:32644 200.05469:69145 225.14896:2129579 226.1519:239723 243.06413:69291 243.16008:3202000 244.16299:340132	C13H24O4	Long-chain fatty acids	DXNCZXXFRKPEPY-UHFFFAOYSA-N	---	10458	HMDB0002327	Lipids and lipid-like molecules	Fatty Acyls	22602356	28647250	41736880	18736408	20929282	2336573	2.24981e+07	10754282	22401970	17676526	16271790	17595384	21581872	1.77136e+07	513369792	523850208	520881088	5.19367e+08
Stachyose	51512	0.918	701.191	0.95552	[M+Cl]-	59.01228:221645 69.77786:18827 71.01194:157357 73.02769:13471 85.02774:16281 87.00703:90834 89.02267:381467 95.01267:10525 101.02294:261783 113.02249:120443 119.03313:82903 125.02326:21172 131.03349:36748 143.03386:128965 149.04437:11562 161.04431:107246 179.05585:562864 180.05754:21329 203.05595:43872 221.06529:137312 281.0874:14143 323.09894:20939 341.10797:233861 342.10846:10899 343.89786:1007…	C24H42O21	Oligosaccharides	UQZIYBXSHAGNOE-XNSRJBNMSA-N	C01613	439531	HMDB0003553	Organic oxygen compounds	Organooxygen compounds	6692679	6898931	16542449	8499048	5587106	9429582	8.94163e+06	8687705	2875729	2194699	5252897	5684163	2632191	4554564	470338520	360418160	718718312	516491664
Glycitein	12980	7.218	285.076	0.42094	[M+H]+	69.07028:38061 69.26341:45141 81.07093:19071 95.08667:34070 99.08102:41091 107.08623:73859 123.04435:17874 123.11687:55799 133.06445:16919 133.10086:20541 137.02316:86544 149.09631:16484 152.00966:60195 159.07973:14955 161.05991:19345 165.01823:22061 170.02068:131402 175.11317:12876 183.08038:45799 189.12785:63462 197.06039:13453 201.12735:74345 203.17842:51349 211.07552:84091 213.05553:19123 214…	C16H12O5	Isoflavones	DXYUAIFZCFRPTH-UHFFFAOYSA-N	C14536	5317750	HMDB0005781	Phenylpropanoids and polyketides	Isoflavonoids	0	0	0	0	0	0	0	0	0	0	0	0	0	0	516572352	524359680	507224384	5.16052e+08
PC(16:0/18:2)	47680	20.259	758.569	0.25047	[M+H]+	58.06356:16322 58.0665:67857 59.07398:18222 60.08148:322102 67.55234:69227 67.55656:16762 69.07082:12313 71.07381:73418 86.09704:1416368 87.10046:35090 96.72829:15020 98.98472:41896 104.10778:128841 124.99993:646305 126.004:9041 146.98143:36958 184.07326:16862630 185.07715:619160 186.07713:68514 496.33575:11776 758.57709:552490	C42H80NO8P	Phosphatidylcholines	JLPULHDHAOZNQI-AKMCNLDWSA-N	---	5287971	HMDB0007973	Lipids and lipid-like molecules	Glycerophospholipids	527074912	462840096	624676736	954149824	1279623040	582144256	738418144	338009504	289407936	337529760	555340672	613229440	583049664	4.52761e+08	459917088	463554080	538101440	4.87191e+08
Prim-O-glucosylcimifugin	25319	3.786	469.17	0.31971	[M+H]+	57.0343:76680 61.02926:73833 68.10545:125066 69.03403:226484 70.06585:299298 71.04994:25497 73.02888:98075 81.03423:121413 85.02913:534552 86.09723:223093 87.04421:112904 97.02891:154217 109.02874:39139 111.04398:83779 116.07035:85864 120.08031:46845 121.06473:27401 127.03939:148394 127.08675:24955 129.06619:27881 131.04955:36269 145.04875:26528 159.04353:94685 161.05986:31547 162.09221:31110 166…	C22H28O11	Furanochromones	XIUVHOSBSDYXRG-JBHGGXTISA-N	---	121540401	HMDB0256772	Organoheterocyclic compounds	Benzopyrans	0	0	0	1643338	1012375	0	442619	0	0	0	0	0	0	0	497520768	425405472	519047936	4.80658e+08
Levocetirizine	27806	4.897	387.146	4.41691	[M-H]-	59.01219:145586 67.42914:118533 71.01254:84073 79.95568:975299 80.96324:1659649 81.95125:9890 89.02249:174384 96.72998:15319 96.95776:12252 97.06469:9090 101.02243:56389 109.06461:18584 113.02235:67579 119.03321:75061 125.09618:100606 135.07965:260693 136.08279:12164 143.03362:16650 156.99625:70483 161.04449:32998 171.10039:35984 179.05562:140793 185.1183:31937 197.11641:17494 215.03798:11596 221…	C21H25ClN2O3	Diphenylmethanes	ZKLPARSLTMPFCP-UHFFFAOYSA-N	C07778	2678	HMDB0005032	Benzenoids	Benzene and substituted derivatives	0	550095	1035416	383520	0	214076	363851	1362618	817822	737031	1082022	1299151	1317766	1102735	458869760	491321936	490793104	4.80328e+08
2-Hydroxyacetophenone	1925	3.804	137.06	0.3648	[M+H]+	67.05491:14516 68.05009:6742 69.80785:9300 79.05463:43749 80.04987:9465 81.07063:53587 82.06584:14607 91.05498:55751 92.05021:8177 94.02894:7283 94.04212:155927 94.06526:23007 95.04978:10281 95.08582:10959 96.05608:7805 107.04901:11544 108.04542:9816 109.06444:41591 109.07632:14767 110.06097:50203 110.07166:10358 120.0442:11359 122.03606:471113 122.07159:7024 123.03922:33070 137.02448:52052 137.0…	C8H8O2	Ketones	ZWVHTXAYIKBMEE-UHFFFAOYSA-N	C07189	68490	HMDB0245150	Organic oxygen compounds	Organooxygen compounds	0	0	0	0	0	0	0	0	0	0	0	0	0	0	499426464	519367360	416183936	478325920
Carveol	1796	8.231	135.117	2.66436	[M+H-H2O]+	55.05507:12391 68.22718:15948 68.23146:36985 69.07085:9746 79.05463:32529 80.04987:13413 91.05518:66358 93.0706:124032 94.04021:50715 105.07054:24674 107.08578:206377 119.03534:102427 119.08574:28754 135.0443:29259 135.05472:31348 135.11743:88008	C10H16O	Menthane monoterpenoids	BAVONGHXFVOKBV-UHFFFAOYSA-N	C00964	94221	HMDB0003450	Lipids and lipid-like molecules	Prenol lipids	0	0	0	0	0	0	0	0	0	0	0	0	0	0	451724672	467142208	515899168	4.78255e+08
Pyridoxine	4504	2.221	170.081	0.76434	[M+H]+	55.01865:17119 55.05505:22569 57.03431:11409 58.06609:7490 60.05625:17015 67.05489:10867 68.0506:7624 68.80592:25052 69.03436:10963 69.07083:26305 70.06575:112218 71.04996:18535 72.0452:36223 72.08173:126690 79.05527:26311 80.05053:10947 81.03423:325559 81.07024:27612 82.06592:37582 83.04971:35518 83.08631:20468 84.04475:120296 84.05649:17850 84.08134:20300 85.02888:18258 86.06062:72413 86.09694:…	C8H11NO3	Pyridoxines	LXNHXLLTXMVWPM-UHFFFAOYSA-N	C00314	1054	HMDB0000239	Organoheterocyclic compounds	Pyridines and derivatives	0	0	0	0	0	0	0	0	0	0	0	0	0	0	702812864	726601984	0	476471616
Koparin	14126	5.532	301.07	3.25505	[M+H]+	68.76154:72223 70.06589:125557 72.08173:30211 80.05004:147005 81.07091:50884 86.06075:111252 86.09698:57126 95.08665:32965 107.05027:183478 108.0443:54110 109.1022:19902 112.08782:32745 119.04995:73456 121.06474:59777 123.04433:35619 131.04956:22950 135.05464:31891 136.03946:96232 137.02293:649072 138.02628:65518 147.04399:24797 150.03128:102641 161.02304:28238 163.03775:30435 167.03493:148359 16…	C16H12O6	4'-O-methylated isoflavonoids	SMOFGXHPWCTYQD-UHFFFAOYSA-N	---	5318834	---	Phenylpropanoids and polyketides	Isoflavonoids	0	793658	0	2353820	0	0	524580	2572229	0	0	5626796	0	0	1.3665e+06	472673152	460130752	482042304	4.71615e+08
Humulone	25342	10.893	361.205	7.41967	[M-H]-	55.93484:1137 61.57293:1185 69.09903:5763 79.95582:45043 80.96336:55370 85.02254:1454 96.72277:1461 99.9244:1682 108.14043:1201 150.67993:1301 195.55357:1238 200.94844:5192 202.92705:1349 207.90804:1364 279.23282:3203 305.86929:1515 355.65921:1237 361.20673:375191 362.2048:52220	C21H30O5	Tertiary alcohols	VMSLCPKYRPDHLN-OAQYLSRUSA-N	C10695	442911	HMDB0253231	Organic oxygen compounds	Organooxygen compounds	26076195	27943068	43987744	23945729	18853266	37051185	2.96429e+07	156408160	119861664	66341984	94253401	89637144	72035844	9.97564e+07	481657992	475972728	454959080	4.70863e+08
Vitamin K1	8782	20.513	226.18	9.68246	[M+2H]+	55.05505:48685 56.05007:3637 57.0343:14481 57.07073:17297 59.04988:3072 67.05489:205709 69.03436:3756 69.07082:73884 69.47546:3736 69.4793:5375 70.06575:9549 71.05006:23111 71.08631:10931 72.08173:3523 79.0546:94818 81.07025:504661 82.07358:26170 83.04962:31370 83.08633:128736 84.08133:9012 84.08938:8541 85.06541:37753 85.10179:3986 86.06036:19527 86.09693:17064 90.97748:194591 91.05492:64305 92.…	C31H46O2	Vitamin K compounds	MBWXNTAXLNYFJB-NKFFZRIASA-N	C02059	5280483	HMDB0003555	Lipids and lipid-like molecules	Prenol lipids	141831788	99021948	699538752	844505632	210477416	162622176	3.59666e+08	234945680	171795232	299651808	240721008	1532495232	223672040	4.50547e+08	507383984	495243920	405461008	4.69363e+08
Loliolide	6587	4.776	197.117	0.86243	[M+H]+	55.01865:17307 55.05544:19682 59.04988:51801 67.05488:21565 69.03436:21492 69.07082:24235 69.25192:36555 70.0657:162483 71.04995:25155 72.08182:111322 73.02949:37134 79.05527:50063 81.03424:55410 81.07092:65883 83.04968:51387 84.04478:15978 85.06532:19910 87.04423:16182 91.05456:99031 93.07027:413326 95.04951:139112 95.08578:56386 97.0648:43250 98.06007:18858 99.04453:15466 105.07037:186443 107.0…	C11H16O3	Benzofurans	XEVQXKKKAVVSMW-WRWORJQWSA-N	---	14334	HMDB0302428	Organoheterocyclic compounds	Benzofurans	0	29465548	37365956	36833484	15623680	0	1.98814e+07	14535528	0	29364292	0	14988370	0	9.8147e+06	443301920	468313056	463994304	4.58536e+08
Palmitoyl glycerol	16431	19.197	331.284	0.6339	[M+H]+	55.05518:10484 57.03437:12679 57.07075:150198 58.07408:4952 62.57695:1252 67.0549:27796 68.22932:7415 68.23306:3615 69.07088:26645 71.08638:126760 72.08929:5333 75.04482:8360 81.07027:54047 83.08633:58792 85.06535:2318 85.10181:83145 86.10535:4909 89.06033:1802 91.05491:1355 95.08582:100436 96.08911:2802 97.10197:28816 98.10524:1622 98.98476:1513 99.11752:8456 103.07591:2580 105.07053:2052 109.10…	C19H38O4	Monoacylglycerols	QHZLMUACJMDIAE-SFHVURJKSA-N	---	3084463	HMDB0011564	Lipids and lipid-like molecules	Glycerolipids	30356990	34231716	38808380	26907222	45706739	23765718	3.32961e+07	20346764	35653168	31597872	19839140	27787452	21929572	26192328	482474708	459733680	420297520	454168636
Costunolide	9295	9	233.153	0.8578	[M+H]+	55.05505:1914 57.07069:2068 67.05486:20699 69.07083:19156 69.81779:2773 79.05463:40460 81.07027:62194 82.07357:2537 83.08631:1925 91.05465:12055 93.07039:71038 94.07388:3400 95.04975:5331 95.0858:50641 97.06585:9989 101.06041:1943 105.07043:24606 107.08573:98456 108.08907:6079 109.06548:7779 109.10128:23991 111.04512:1780 111.08064:2025 117.0706:15626 119.08569:20199 120.08159:2516 120.08908:2301…	C15H20O2	Sesquiterpene lactones	HRYLQFBHBWLLLL-AHNJNIBGSA-N	C09382	5281437	HMDB0036688	Lipids and lipid-like molecules	Prenol lipids	134601112	18782714	44011820	26175428	28846044	51628572	5.06743e+07	11261733	70914576	7584343	30453974	22159612	18413664	2.6798e+07	451782800	461419600	445081304	4.52761e+08
Corymbosin	24895	8.444	357.097	1.54019	[M-H]-	61.98649:3486 78.95685:4133 79.95547:74804 80.96371:41832 83.01193:4232 86.0228:18744 96.73088:6510 96.95776:3834 117.03236:36696 125.09488:5514 149.02194:9567 151.07362:3111 161.02122:2938 165.05457:3298 171.1006:18150 177.0168:8916 183.1373:3121 195.1371:15914 196.02383:8671 207.02989:96690 208.03316:3595 213.14842:4530 225.1104:13403 226.12929:3263 243.12402:13889 252.0793:3990 253.08522:26730…	C19H18O7	7-O-methylated flavonoids	FLCVGMVLNHYJAW-UHFFFAOYSA-N	---	10970376	---	Phenylpropanoids and polyketides	Flavonoids	288961	0	0	127030	423556	365210	200793	937398	211534	722276	1033110	1095564	2327430	1054552	462977216	441325696	428970880	4.44425e+08
Arachidonic acid	14464	19.127	305.247	1.60525	[M+H]+	55.05515:61269 57.07085:118659 67.05498:317344 69.07037:135440 71.08633:15929 79.05467:148073 81.07033:428448 83.04969:17507 83.08634:151240 85.06533:37644 85.1018:20895 87.04501:16077 91.0547:91842 93.07047:427239 95.0859:406527 97.06481:19397 97.10189:57729 101.05944:15453 105.0706:146598 107.08583:305411 109.10126:180982 110.10558:13280 111.11729:13550 117.07024:56415 119.08571:227510 120.0890…	C20H32O2	Long-chain fatty acids	YZXBAPSDXZZRGB-UHFFFAOYSA-N	C00219	444899	HMDB0001043	Lipids and lipid-like molecules	Fatty Acyls	993498918	1028541876	1186010920	1204873432	831503454	993740838	1.03969e+09	827330016	926416494	1014937890	884106618	834280774	960924306	9.07999e+08	465430311	448400505	377864503	4.30565e+08
MG(18:2/0:0/0:0)	18143	14.603	355.284	0.4222	[M+H]+	55.05511:94858 57.03432:50272 57.07073:141506 67.05496:386659 68.05806:13941 68.36474:59014 69.07042:247974 71.04997:16595 71.08643:90828 75.04482:16455 79.05472:99634 81.07036:669607 82.07359:23335 83.04971:22066 83.08643:289578 85.06535:37050 85.10181:21461 91.05485:73809 93.07047:174986 95.08591:774576 96.08911:61669 97.06493:81449 97.10213:220811 99.08102:62307 103.03919:14901 105.07056:81124…	C21H38O4	Glycerolipids	WECGLUPZRHILCT-GSNKCQISSA-N	C01885	6436630	HMDB0011568	Lipids and lipid-like molecules	Fatty Acyls	0	0	0	0	0	0	0	0	0	0	0	0	0	0	437022536	413606720	433368052	4.27999e+08
Theviridoside	29307	0.813	403.12	12.1054	[M-H]-	61.9865:14524598 62.0027:79391 62.9838:18308 67.96374:126913 71.01241:22099 87.64699:18492 89.02254:30828 100.03912:19275 101.02282:21635 112.03889:106243 119.03326:82768 124.04002:30705 130.04895:31064 142.04887:129242 154.04913:56266 160.06049:30772 168.4859:15049 172.0596:32392 172.88237:16694 190.07196:29516 202.07159:86686 214.06929:17082 220.08371:64800 232.08167:76351 250.09366:110208 262.…	C17H24O11	Iridoid O-glycosides	LDBMLOLBWUOZGG-DOFVRBEMSA-N	---	179396	---	Lipids and lipid-like molecules	Prenol lipids	0	0	0	0	0	0	0	0	0	0	0	0	0	0	427941344	422333440	431789184	427354656
4-Hydroxybenzaldehyde	232	4.037	105.034	7.61665	[M+H-H2O]+	50.01614:44949 51.02378:193497 53.03952:1891303 55.01867:68870 69.36413:72357 77.03944:2204838 78.04251:156818 81.03426:190055 83.38811:36798 95.04977:7283316 96.05328:299810 105.03377:6645163 105.045:4931408	C7H6O2	Aldehydes	RGHHSNMVTDWUBI-UHFFFAOYSA-N	C00633	---	HMDB0011718	Organic oxygen compounds	Organooxygen compounds	712859668	185054444	385467288	191916736	221730104	402757716	349964326	636250904	41183752	676267940	503313940	714462368	70014456	4.40249e+08	396134248	429247784	447095216	4.24159e+08
Stearidonic acid	11134	11.981	259.206	3.62647	[M+H-H2O]+	55.05519:19444 57.03451:31380 57.07069:13654 67.05505:25819 68.56998:14481 69.03437:9425 69.07046:23582 71.05013:62713 71.08633:5472 72.08115:2929 79.05486:24067 81.03438:28098 81.07041:48954 83.08643:30275 84.0448:3747 85.06533:4653 91.05501:42745 93.0705:32286 95.08591:61346 97.02855:9713 97.06573:5092 97.1011:12072 99.08121:24795 105.07065:88544 106.07355:3473 107.08585:30408 109.06548:4145 10…	C18H28O2	Lineolic acids and derivatives	JIWBIWFOSCKQMA-LTKCOYKYSA-N	C16300	5312508	HMDB0006547	Lipids and lipid-like molecules	Fatty Acyls	0	0	0	0	0	0	0	0	0	0	0	0	0	0	403527024	435096632	421386024	4.20003e+08
3-(2-hydroxy-3,4-dimethoxyphenyl)-3,4-dihydro-2H-1-benzopyran-7-ol	14300	5.509	303.122	0.69279	[M+H]+	55.01863:10604 67.05486:45456 68.1337:62007 69.0708:13974 70.06573:10175 79.05458:29681 81.07021:47772 91.05486:14009 93.07035:20099 95.04971:36379 95.08663:12363 97.02851:34466 99.04451:13963 103.05402:12667 105.03371:20129 105.07055:86469 107.04999:17728 107.08571:12342 109.1011:15501 111.00846:13411 111.04507:14649 115.05474:10660 119.08566:10762 120.0803:31477 121.06457:63465 123.04436:630191…	C17H18O5	4'-O-methylated isoflavonoids	NQRBAPDEZYMKFL-UHFFFAOYSA-N	---	602152	HMDB0033189	Phenylpropanoids and polyketides	Isoflavonoids	1472753	0	0	0	0	0	245459	9505957	4977816	9916548	0	10275836	20221104	9.14954e+06	418338240	405849472	435163712	419783808
Vindoline	24519	16.699	457.232	2.40577	[M+H]+	55.05507:28868 57.03433:9422 57.0707:8522 67.05511:64133 68.03626:55675 69.07056:55986 71.04998:7183 79.0553:11973 81.07033:96206 83.08634:32455 91.05492:9543 93.07041:41355 95.08595:86363 96.73465:7465 97.10204:11341 105.07054:20708 107.08598:40119 109.10128:41831 111.08067:7023 119.08574:24171 120.08911:10536 120.96637:251857 121.1012:38619 123.11691:27713 133.10089:23987 135.11725:11536 137.32…	C25H32N2O6	Plumeran-type alkaloids	CXBGOBGJHGGWIE-ACSXSLCXSA-N	C01626	260535	HMDB0259814	Alkaloids and derivatives	Plumeran-type alkaloids	51556892	38612676	62542260	54439624	46837552	66837996	5.34712e+07	67174864	46577592	44657152	44137112	41864728	20863828	44212546	407055232	432364288	410782208	4.16734e+08
D-Lyxose	3613	0.86	149.044	11.2717	[M-H]-	54.45176:3659 57.03312:4640 59.01231:79588 65.37766:3552 69.79279:8203 71.01201:34325 72.99102:5815 73.0277:7655 75.0073:44969 85.02775:7598 87.00693:6941 89.02256:19512 108.34337:3857 118.536:3918 131.03351:14679 149.00816:5438 149.04436:49347 150.04691:3661	C5H10O5	Monosaccharides	SRBFZHDQGSBBOR-IOVATXLUSA-N	C00181	135191	HMDB0000098	Organic oxygen compounds	Organooxygen compounds	135340688	103341168	158146784	101622016	93746568	114808096	117834220	102363424	121243128	89721744	91810344	94556496	130285168	1.04997e+08	396955680	417655712	419988864	4.11533e+08
Isoliquiritigenin	10969	5.928	257.081	0.23339	[M+H]+	62.06095:83518 63.06425:9844 67.05487:13300 68.52368:9826 68.52691:48932 68.99792:13611 70.06575:28018 71.04995:8384 81.03423:36764 81.07022:39744 83.0863:9354 85.06532:10544 86.09698:16764 91.05488:9753 93.07037:11604 95.04974:14431 95.08665:14995 98.06006:10316 105.0705:15517 107.04896:26951 107.08573:12875 111.0444:78494 117.03342:116204 119.05:152303 119.08569:13079 121.02937:11484 121.06474:…	C15H12O4	2'-Hydroxychalcones	DXDRHHKMWQZJHT-FPYGCLRLSA-N	C08650	638278	HMDB0037316	Phenylpropanoids and polyketides	Linear 1,3-diarylpropanoids	0	0	0	0	0	0	0	0	0	0	0	0	0	0	425194464	404797856	398970272	4.09654e+08
Bakuchiol	10993	16.305	257.19	1.78856	[M+H]+	55.05507:344139 57.07057:48642 67.05488:10547 67.54951:83428 69.07087:220703 70.0741:9506 71.08632:12556 81.07023:8999 83.0862:89293 84.08938:10122 95.08578:13005 97.10201:2420350 98.10514:171799 109.10113:35333 111.1173:206410 119.08569:10197 121.0649:47988 131.08514:13951 135.07999:98156 145.06534:10068 145.10181:26249 147.08118:3684270 148.0844:350319 149.0963:13406 159.07965:158085 159.11586:…	C18H24O	Aromatic monoterpenoids	LFYJSSARVMHQJB-QIXNEVBVSA-N	---	5468522	HMDB0248849	Lipids and lipid-like molecules	Prenol lipids	13525190	8907598	11396201	14686489	6716378	9581451	1.08022e+07	9869883	4272482	5495389	6173965	6236972	5032056	6.18012e+06	401007008	409611520	414798112	4.08472e+08
[8,8-Dimethyl-9-(3-methylbut-2-enoyloxy)-2-oxo-9,10-dihydropyrano[2,3-f]chromen-10-yl] 3-methylbut-2-enoate	23684	16.829	444.202	0.83296	[M+NH4]+	55.0551:101125 56.05844:3577 60.05626:3332 67.05489:3194 69.07084:14645 69.17221:5219 69.17548:5095 76.03996:26304 81.07024:9835 83.04973:2195851 83.08632:24646 84.05285:83120 89.06033:6159 93.07039:5833 95.0858:16208 97.10202:17942 98.98475:4503 105.07053:3147 107.08681:4701 109.10223:6054 119.08572:3411 120.96629:3735 121.10141:10064 123.11688:4444 131.04961:3017 135.11723:5880 155.01109:14733 …	C24H26O7	Angular pyranocoumarins	UHWIZIJICYWABA-UHFFFAOYSA-N	---	455809	---	Phenylpropanoids and polyketides	Coumarins and derivatives	8813176	9902355	11907795	2311051	5190277	5210724	7222563	2703677	3239961	4435152	5997666	0	866728	2873864	379472128	428262048	395130752	400954976
Oroxylin A	14562	6.076	307.057	2.89848	[M+Na]+	55.05506:7313 60.37889:6118 67.9246:68357 70.06577:11296 81.07094:8928 85.0289:8165 93.0704:8539 95.04977:6359 95.08581:13350 96.73463:7163 101.06042:7090 107.08577:12557 109.0655:8886 109.10224:10319 120.08036:13891 121.06604:17847 127.03926:12562 131.08661:6924 135.08:8822 135.11873:7514 136.07562:7446 147.07956:6722 153.05486:6827 166.08492:8907 175.03851:6603 177.05438:9698 178.12276:9177 179…	C16H12O5	6-O-methylated flavonoids	LKOJGSWUMISDOF-UHFFFAOYSA-N	C22603	5320315	---	Phenylpropanoids and polyketides	Flavonoids	0	0	0	0	0	0	0	0	0	0	0	0	0	0	383511296	393842464	424181344	4.00512e+08
Ceanothic acid	5569	6.667	171.101	8.24067	[M-H]-	59.01212:6120 67.63916:20868 67.64338:49073 71.04878:214348 83.04854:31808 96.72908:7403 99.07998:55451 125.09599:93735 127.11068:1425763 128.11411:63970 130.08554:26531 153.09059:262505 154.09448:18553 171.01906:84423 171.10031:1384167 172.10622:71387	C30H46O5	Prenol lipids	WLCHQSHZHFLMJH-UHFFFAOYSA-N	---	578549	HMDB0036851	Lipids and lipid-like molecules	Prenol lipids	17706422	17810891	16544610	10540580	10024157	14838954	1.45776e+07	9611105	9755393	11988895	13531044	7593864	8679936	1.01934e+07	367421456	400446864	430891544	3.99587e+08
Terbuthylazine	9063	3.797	230.118	3.78069	[M+H]+	55.05505:80674 57.03431:34438 69.03436:48081 69.07082:138861 69.81114:50895 70.06576:97021 72.08176:414824 81.03424:73320 81.07092:29117 83.08632:497906 84.04552:36342 86.06076:155693 86.09698:115398 91.0548:607243 93.07037:123679 95.08578:32875 97.02945:42062 98.06013:175342 103.05405:32566 110.0607:334562 111.0806:273288 121.06476:4214345 122.06872:334280 125.09677:34673 127.03924:33589 129.089…	C9H16ClN5	Aminotriazines	FZXISNSWEXTPMF-UHFFFAOYSA-N	C18810	22206	HMDB0258829	Organoheterocyclic compounds	Triazines	3972358	0	0	0	0	3466724	1239847	0	0	0	0	0	0	0	401822208	387162176	402104608	397029664
Toddalolactone	16389	6.217	331.115	0.0906	[M+Na]+	60.04522:10796 68.15348:54675 68.15775:28949 69.0703:10109 74.82028:9774 81.07025:11373 83.04971:13060 95.08581:18144 127.03927:19091 134.05994:9676 137.05946:51979 149.06009:12129 151.07552:43831 161.05992:13023 163.03781:11626 175.07585:17187 177.0544:17107 181.04872:9808 189.0909:16187 211.07568:18654 212.10609:47389 213.09096:35274 219.06381:9534 225.09258:13204 227.10452:14665 230.1172:42759…	C16H20O6	Coumarins and derivatives	GLWPLQBQHWYKRK-CYBMUJFWSA-N	---	160485	---	Phenylpropanoids and polyketides	Coumarins and derivatives	0	0	0	0	0	0	0	4097539	2384060	3047441	0	4624621	8612053	3.79429e+06	384193728	406383744	376816704	389131392
D-Pyroglutamic acid ethyl ester	3530	3.776	158.081	1.32843	[M+H]+	56.05049:66448 57.03431:33460 57.0707:38762 67.05489:28314 68.0506:15140 68.05432:39131 69.03436:12652 69.07028:12926 70.0658:413905 71.04976:40685 71.06927:9002 81.03425:28948 81.0703:52215 84.04481:4131825 84.08116:75868 85.02888:49896 85.04816:110361 85.06538:62036 86.06064:35041 86.09705:43125 87.04424:10633 87.10049:11732 88.07614:12034 95.04975:29997 95.08578:137726 97.06481:33375 98.06097:…	C7H11NO3	Amino acids and derivatives	QYJOOVQLTTVTJY-RXMQYKEDSA-N	---	643508	---	Organic acids and derivatives	Carboxylic acids and derivatives	74709184	72497808	55573892	78580288	93756264	66111680	73538186	69060984	0	78965096	99521784	64247284	71911272	63951070	426054976	387245472	337273408	3.83525e+08
Salicylic acid	2057	3.74	139.039	0.07192	[M+H]+	60.50457:46509 61.13524:44012 65.03944:482121 67.05491:57863 67.80195:572143 82.06585:259943 93.03398:1413974 94.03758:61436 94.06541:845827 96.73556:48369 111.0442:2138290 112.03973:1802170 112.07551:523633 121.07617:59850 122.023:278804 122.0602:1097245 139.03926:559045 139.05789:47207 139.08589:62568	C7H6O3	Hydroxybenzoic acid derivatives	YGSDEFSMJLZEOE-UHFFFAOYSA-N	C00805	---	HMDB0001895	Benzenoids	Benzene and substituted derivatives	0	0	0	17549476	0	0	2.92491e+06	0	8976739	0	0	0	7986990	2.82729e+06	330395840	373428928	446699776	3.83508e+08
Thymidine	12671	3.587	241.082	2.40581	[M-H]-	69.21575:119797 80.38597:28274 88.84834:21903 123.24852:22872 125.0338:968754 130.3011:23827 151.05075:134936 195.9666:25182 238.61093:27739 241.08409:494892 242.08473:33769	C10H14N2O5	Pyrimidine 2'-deoxyribonucleosides	IQFYYKKMVGJFEH-UHFFFAOYSA-N	C00214	5789	HMDB0000273	Nucleosides, nucleotides, and analogues	Pyrimidine nucleosides	645521472	670705760	699165920	720755296	507669088	618219616	6.43673e+08	652724448	943304064	523584320	940769440	621143744	554867088	7.06066e+08	352089536	379011664	414908752	3.82003e+08
1-Naphthylamine	2459	3.682	144.081	0.97168	[M+H]+	55.44534:43741 56.57309:41522 69.79624:98239 71.04999:52460 99.04458:113523 100.78831:49993 117.07069:294691 127.03928:48482 143.07285:227477 144.08118:3919585	C10H9N	Naphthalenes	RUFPHBVGCFYCNW-UHFFFAOYSA-N	C14790	8640	HMDB0243964	Benzenoids	Naphthalenes	753897728	568877760	737713088	558639744	504513568	639546752	6.27198e+08	809113536	909702848	716954944	953666944	849472768	670186752	8.18183e+08	366435392	379125856	381688832	3.7575e+08
Corydaline	20493	19.782	392.185	3.34028	[M+Na]+	57.07069:8623 69.07083:26982 69.17057:15614 69.17384:8101 71.08633:9226 81.07093:5710 83.08632:9416 95.0858:23993 98.98475:7419 107.08681:5632 109.10115:6756 137.41165:5428 149.02382:8589 155.01118:46283 163.14842:6926 280.11172:8430 281.11481:7348 325.20227:5646 331.15613:9026 333.8472:6072 346.17691:41181 356.51251:5697 374.17401:160502 375.17578:45447 375.30423:28615 392.18881:6664480	C22H27NO4	Protoberberine alkaloids and derivatives	VRSRXLJTYQVOHC-QUXALOBESA-N	C15530	---	HMDB0250473	Alkaloids and derivatives	Protoberberine alkaloids and derivatives	0	0	0	0	0	0	0	0	0	0	0	0	0	0	420987248	374832000	330155816	3.75325e+08
Paeonol	4261	8.014	167.07	1.01754	[M+H]+	55.05506:9544 57.03431:7238 67.05497:33952 68.06018:22520 68.06445:25972 69.03437:23327 69.07056:33247 70.06577:19959 71.04939:9858 79.05474:38459 80.04985:21274 81.03434:41221 81.07024:27768 82.06582:11272 83.0497:24022 83.0856:18261 84.96053:37567 85.02888:7364 91.05489:8072 93.07058:67174 94.06519:38477 95.04975:20926 95.0858:8229 97.06573:28409 98.06008:28007 106.04144:8634 107.04926:41039 10…	C9H10O3	Ketones	UILPJVPSNHJFIK-UHFFFAOYSA-N	C10712	11092	HMDB0256081	Organic oxygen compounds	Organooxygen compounds	0	0	0	0	0	0	0	0	0	0	0	0	0	0	351464992	381632960	387413152	3.73504e+08
Methylparaben	3754	4.525	151.039	8.93803	[M-H]-	59.0123:174195 68.6944:27056 68.69818:14949 71.012:231419 73.02769:33689 83.01193:11495 85.02773:14379 89.02256:176786 92.0248:11495 93.02016:51885 101.0228:191079 107.04836:52458 108.02004:53476 108.04343:43545 109.01494:10631 109.02789:9658 119.03326:15552 122.0351:13328 123.00749:10783 123.04374:210906 133.04948:8287 136.01508:5373994 137.01804:166025 151.03839:1846883 151.05849:326440 152.033…	C8H8O3	Benzoic acid esters	LXCFILQKKLGQFO-UHFFFAOYSA-N	---	7456	HMDB0032572	Benzenoids	Benzene and substituted derivatives	92341208	40035128	37524340	32988150	21641002	24020560	4.14251e+07	16786114	16160434	20577962	7010092	8188432	14060336	1.37972e+07	309486816	414460256	392913664	372286912
Santin	23436	10.604	343.082	0.46636	[M-H]-	68.05257:85720 75.00725:10115 81.71185:9858 114.14185:11393 117.0339:11078 120.04724:10922 129.64621:9542 134.17445:10551 141.09053:10236 193.01352:64628 199.55357:9876 201.11334:17400 209.11595:12837 270.01501:18180 271.23529:10823 281.04272:10997 285.03949:12706 295.02499:66230 298.01245:247050 299.01566:15050 313.03461:2331836 314.04007:204685 327.05118:19183 328.0575:1754811 329.0632:175399 3…	C18H16O7	6-O-methylated flavonoids	DWZAJFZEYZIHPO-UHFFFAOYSA-N	C10180	5281695	---	Phenylpropanoids and polyketides	Flavonoids	0	0	0	0	0	0	0	0	0	0	0	0	0	0	385413216	377346432	353905760	3.72222e+08
Estriol	17299	11.364	287.169	11.9095	[M-H]-	51.96885:1174 67.89153:1173 69.25783:5120 85.42473:1216 96.95867:1624 99.10808:1280 103.91876:2671 114.73866:1272 125.87212:7582 148.54689:1295 157.86133:1299 160.84148:12997 165.12701:2620 193.18657:1255 197.80328:5657 213.97725:1525 221.15285:5038 226.24869:1364 237.14948:1955 239.16423:5718 269.1586:1371 287.1691:444081 287.6127:2495 288.17325:63512	C18H24O3	Estrogens and derivatives	PROQIPRRNZUXQM-ZXXIGWHRSA-N	C05141	5756	HMDB0000153	Lipids and lipid-like molecules	Steroids and steroid derivatives	33850860	16649906	18563544	16700812	10075262	15869739	1.86184e+07	11748891	21425732	25008212	30062330	19557840	24746458	2.20916e+07	361326824	362837118	381628756	368597566
3-Methylcatechol	1533	27.958	123.044	12.5157	[M-H]-	68.83611:11768 68.83936:6460 94.02802:37171 95.01183:85639 95.03114:7997 96.0435:25499 108.02006:34664 122.03629:66978 122.89243:6810 123.00771:81709 123.02822:12742 123.04375:808466 123.90127:7953 124.03877:93770	C7H8O2	Catechols	PGSWEKYNAOWQDF-UHFFFAOYSA-N	C02923	340	HMDB0301753	Benzenoids	Phenols	171961168	188359448	106297084	58362682	61589198	39389710	1.04327e+08	65898142	41990704	39375266	42457874	25270535	32048851	41173562	332490216	478502576	292104976	367699256
Methionine sulfoxide	4185	1.088	166.05	18.6085	[M+H]+	56.0505:205885 57.03431:2958 57.05351:5558 58.06609:3175 61.01119:1942 65.00645:2836 67.0554:2338 68.25068:12548 69.07082:1829 70.06576:1996 74.02447:928773 74.06079:20366 75.02694:212195 76.03041:5051 79.05527:2654 80.94847:10282 81.03424:1845 81.07092:1654 84.04479:7774 85.02888:2146 90.94868:1890 91.94891:1641 93.07037:6764 95.04974:3327 95.06116:2059 96.04444:2070 97.06481:2087 100.11227:6755…	C5H11NO3S	Amino acids and derivatives	QEFRNWWLZKMPFJ-UHFFFAOYSA-N	C02989	158980;1548907	HMDB0002005	Organic acids and derivatives	Carboxylic acids and derivatives	13810363	217715880	192324528	15794565	199680120	256899632	149370848	343044416	219525824	235861144	166188016	54190672	131145416	191659248	292926272	493367856	312807936	3.66367e+08
Adenosine	15164	0.857	266.088	6.87739	[M-H]-	57.03269:10023 59.01215:135684 61.98656:52388 66.03339:45435 68.12663:32507 71.01241:40880 72.00746:113105 73.02769:25942 74.02319:83938 75.00726:67101 84.04361:208524 87.0069:153382 89.02258:127338 96.0434:20924 101.02286:286278 102.02598:6313 102.05424:39065 103.00152:23297 104.03343:3055882 105.0368:67245 108.90059:11535 112.03864:6375 114.05404:112477 116.03384:52030 126.05445:19511 129.01845…	C10H13N5O4	Purine nucleosides	OIRDTQYFTABQOQ-KQYNXXCUSA-N	C00212	60961	HMDB0000050	Nucleosides, nucleotides, and analogues	Purine nucleosides	13335022	12472945	12263712	16344528	10086266	13002435	1.29175e+07	7799782	7119078	8853629	12608548	9779532	17283990	1.05741e+07	363042048	353263136	378283200	3.64863e+08
Xanthine	3750	2.979	151.025	10.3956	[M-H]-	59.01209:159459 66.0328:11463 71.01236:188037 73.02798:22643 83.01122:5749 85.0274:25297 87.00691:10808 89.0231:131883 101.02255:145910 106.06434:13250 107.04894:38273 108.01855:395509 108.04414:57824 109.02681:12247 113.02248:11557 119.03202:15544 122.0351:13746 123.04327:99262 124.0387:6857 126.02978:20961 131.03206:6651 133.04803:6124 136.01443:38539 151.02432:1977550 151.03665:503803 151.058:…	C5H4N4O2	Xanthines	LRFVTYWOQMYALW-JKKKRHIMNA-N	C00385	1188	HMDB0000292	Organoheterocyclic compounds	Imidazopyrimidines	1004977	661118	180280	511023	311563	869558	589753	128569	390351	147545	1228583	395769	144668	405914	380371680	333935680	375994944	3.63434e+08
Zerumbone	6902	16.044	201.164	0.59653	[M+H-H2O]+	55.05505:17348 57.03432:49536 57.07077:56059 60.04521:7610 67.05489:24937 67.34537:17740 67.34904:59277 69.07088:68057 71.04996:19728 71.08633:22805 72.08173:7335 81.03425:18389 81.07024:40466 83.08631:11351 85.0287:48724 86.09699:10750 87.04511:34320 91.05489:10633 93.07038:29983 95.04977:35004 95.08586:41786 96.73553:9982 97.02855:7574 99.04454:27504 101.0238:8978 101.06041:19785 105.07072:6178…	C15H22O	Sesquiterpenoids	GIHNTRQPEMKFKO-SKTNYSRSSA-N	C20262	5470187	HMDB0245523	Lipids and lipid-like molecules	Prenol lipids	11906235	10478036	9622289	17604950	7707349	8315618	1.09391e+07	6297870	3825761	6707945	5798076	6114906	3593374	5.38966e+06	331978776	376319424	376666896	361655032
Anthranilate	1014	4.415	120.045	4.83156	[M+H-H2O]+	56.05048:3022 65.0393:115971 68.96533:3400 68.96914:5698 74.06071:7280 91.05482:14478 92.05016:592586 93.04825:2244 93.05328:28324 93.0704:22728 103.05502:71784 104.05849:3422 110.06029:12825 111.05622:1665 113.96473:1680 120.04414:538353 120.08154:160174	C7H7NO2	Aminobenzoic acids and derivatives	RWZYAGGXGHYGMB-UHFFFAOYSA-N	C00108	---	HMDB0001123	Benzenoids	Benzene and substituted derivatives	68044674	48120481	54507692	54291359	41002353	43152947	5.15199e+07	42255447	59887844	42236702	34645253	36525484	46831850	43730430	343562072	360878154	378370682	3.60937e+08
(Z)-3-Butylidenephthalide	5977	7.493	189.091	2.0625	[M+H]+	55.01865:10775 67.84396:37564 67.84821:30243 81.03425:23156 81.07024:8571 83.0497:9884 91.055:111079 103.05403:50932 105.07061:95010 107.08575:23978 111.04401:11614 115.05479:33471 117.07063:315667 118.07294:9534 119.05003:80229 119.08571:24977 121.06476:34833 122.06877:56465 125.05964:10332 128.06256:148021 129.03426:74071 129.07051:47290 131.04956:975588 131.08516:62201 132.05231:76794 133.0280…	C12H12O2	Isobenzofuranones	WMBOCUXXNSOQHM-FLIBITNWSA-N	C16924	---	HMDB0302263	Organoheterocyclic compounds	Isocoumarans	0	0	0	0	0	0	0	0	0	0	0	0	0	0	364514048	352002208	353162336	3.5656e+08
Dihydrobenzoic acid pentose	17022	3.711	285.061	1.82418	[M-H]-	57.0327:30827 59.01233:414124 69.03315:18175 69.31635:23390 69.31963:18737 71.01202:246665 72.991:54693 73.02769:30587 75.00743:329094 85.0279:782862 86.03149:17521 87.00692:184954 89.02254:84587 95.01208:282608 97.02776:109325 99.00729:356297 103.00172:130202 108.02:27180 109.02805:2317351 110.03151:104822 113.02263:1892184 114.02631:96595 115.00255:138234 117.0173:166613 129.0188:119827 139.003…	C12H14O8	Phenolic glycosides	VWQASRWQZBVNEI-UHFFFAOYNA-N	---	---	---	---	---	203475312	10922207	111929248	11034093	9029356	85633752	7.2004e+07	27314742	33565176	31816192	48147872	35043844	31755900	3.46073e+07	430593888	85980768	549217664	3.55264e+08
Valine	934	1.584	118.086	1.35494	[M+H]+	53.03943:40022 55.05511:1881022 56.05049:37185 56.05845:81486 56.94334:40210 57.05803:71538 58.06611:222863 59.07366:337027 69.03166:157859 69.82223:35356 72.08174:18869598 73.07866:64536 73.08518:741826 90.94788:59044 104.49275:40587 118.08617:1495002	C5H11NO2	Amino acids and derivatives	KZSNJWFQEVHDMF-BYPYZUCNSA-N	C00183	6287	HMDB0000883	Organic acids and derivatives	Carboxylic acids and derivatives	8662180864	6170207232	5669660160	6867598848	6423147008	4817005056	6434966528	5790287872	8305889792	7599694848	5489546240	5272250368	5148703232	6.26773e+09	0	1058868224	0	3.52956e+08
6,10,14-Trimethyl-5,9,13-pentadecatrien-2-one	6499	6.805	196.079	18.3603	[M+H]+	55.05504:8385 57.0343:7802 57.07067:19377 67.05489:32262 68.05005:9979 69.07027:16707 70.0658:72584 71.04994:7594 72.08178:32803 73.02888:20516 80.04983:15387 81.03423:60397 81.07041:38594 82.0658:9538 84.04478:9926 85.01109:416595 85.06532:10554 86.06062:10180 87.02658:297341 91.05487:18457 93.07036:21791 94.06521:21607 95.04988:79289 95.08577:21619 98.06097:22197 102.03776:137259 105.07049:1871…	C18H30O	Prenol lipids	LTUMRKDLVGQMJU-HSVQFRAPSA-N	---	1711944	HMDB0034495	Lipids and lipid-like molecules	Prenol lipids	0	0	0	0	0	0	0	0	0	0	0	0	0	0	333731776	353440224	369451072	3.52208e+08
Allocryptopine	19123	4.975	370.165	0.59433	[M+H]+	59.04988:17857 68.38775:90876 70.0659:76657 86.09718:118050 91.05489:17680 105.0705:21569 108.04436:87660 111.044:25810 116.07068:118788 121.06474:44320 126.05501:20069 131.04958:23374 135.04425:65730 137.05943:74077 147.04401:26788 149.05991:207959 151.07571:174749 153.09093:96930 161.05989:48156 163.0753:27528 165.09065:291735 166.06255:76157 166.09503:17266 167.06981:106935 175.07581:18913 176…	C21H23NO5	Protopine alkaloids	HYBRYAPKQCZIAE-UHFFFAOYSA-N	C02134	98570	HMDB0302683	Alkaloids and derivatives	Protopine alkaloids	0	0	0	0	0	0	0	0	0	0	0	0	0	0	317208768	371535040	356751040	3.48498e+08
Kaempferol 3-O-rutinoside	45260	3.982	593.15	2.78175	[M-H]-	52.68647:13369 59.01212:28904 65.94434:11401 75.60659:11628 80.96394:22837 85.18561:10406 89.02254:21836 99.28143:11712 103.2598:12591 128.03316:19530 159.67133:10359 167.03716:28380 236.02434:11891 284.03336:771719 285.03928:1429727 286.04184:182169 323.0549:66163 327.05115:19874 330.65393:12537 341.06659:14004 353.06525:19019 359.44882:11628 443.10223:63167 447.09326:125772 518.60339:12842 547.…	C27H30O15	Flavonoid O-glycosides	RTATXGUCZHCSNG-QHWHWDPRSA-N	C21833	5318767	HMDB0302426	Phenylpropanoids and polyketides	Flavonoids	0	0	0	0	0	0	0	564397	0	0	0	0	0	94066.2	383930916	312109668	346291172	3.47444e+08
Isorhamnetin 3-glucoside	25993	4.217	479.118	1.33579	[M+H]+	57.03432:21700 61.02946:119904 69.03443:133129 69.31374:38115 71.04997:18205 72.08131:394440 73.02892:21634 74.06083:114048 81.03429:90011 85.02901:571041 86.0972:301949 87.04425:42313 91.03931:86085 97.0287:191297 99.04456:41609 107.049:49624 109.02879:63710 116.07159:12948 120.08161:23187 127.03913:164766 137.05946:22034 139.0392:14669 145.04878:125195 153.01895:16149 166.08669:104320 173.12808…	C22H22O12	Flavonoid O-glycosides	CQLRUIIRRZYHHS-LFXZADKFSA-N	---	5318645	HMDB0302682	Lipids and lipid-like molecules	Prenol lipids	0	0	0	727507	321484	0	174832	18327332	8433349	1668743	8472621	16643462	18744348	1.20483e+07	406371168	331223488	299021408	345538688
Pantothenic acid	8335	3.617	220.118	1.81721	[M+H]+	57.0707:419035 59.0499:442131 67.05489:159599 67.76319:970562 69.07092:940573 70.02963:112537 72.04518:2036392 73.02892:362735 85.06537:1412912 87.08127:653242 88.04011:102615 90.05541:22577690 91.05903:481899 95.04976:770216 95.0612:104855 98.02415:1886650 100.04014:445305 103.07592:1985189 113.05978:404961 116.03475:3153566 124.07597:1766314 125.07956:98802 131.07095:130387 142.08627:1239396 15…	C9H17NO5	Secondary alcohols	GHOKWGTUZJEAQD-ZETCQYMHSA-N	C00864	988	HMDB0000210	Organic oxygen compounds	Organooxygen compounds	3348944256	2745178752	3332484480	3201350528	2249641088	2986260224	2977309888	3186375680	2674010368	3217411264	3836591104	2787850432	2905016960	3.10121e+09	474305368	131282624	421333384	3.42307e+08
Norepinephrine	3066	28.083	152.071	1.84125	[M+H-H2O]+	53.03941:8830 55.01865:22617 55.05505:14155 57.0345:34877 65.03939:34644 67.05488:17051 68.05006:25594 69.02294:13006 69.0344:79457 69.07092:44391 70.06561:35939 70.9428:60632 71.04996:9029 79.05461:77512 80.04995:47232 81.0343:608018 81.07021:33972 82.03761:24100 82.06587:52706 83.04965:61831 85.02888:20498 88.9528:9661 93.03389:113731 93.07042:61591 94.06586:32370 95.04977:42527 95.08585:49030 …	C8H11NO3	Catechols	SFLSHLFXELFNJZ-QMMMGPOBSA-N	C00547	951	HMDB0000216	Benzenoids	Phenols	17702802	0	12972665	22017158	14445514	23179642	1.5053e+07	0	0	22125884	0	28135658	50996360	16876317	219199600	468867584	328155328	3.38741e+08
1-Methylpseudouridine	14219	3.564	257.077	3.18969	[M-H]-	58.90049:2329 59.01212:2805 68.17787:9454 68.18161:8435 70.02785:2583 71.01185:5704 74.02264:2929 79.9557:9748 80.04868:3707 80.96326:3147 82.02801:9209 87.00693:3215 88.03898:9152 96.0443:3085 98.02316:15474 109.01604:3157 111.01884:94621 112.03866:2626 114.0182:2595 114.054:4943 124.03884:53055 125.03387:249992 126.03703:15662 127.04958:3998 128.03455:3494 130.08554:12655 142.04907:3829 152.022…	C10H14N2O6	Nucleoside and nucleotide analogues	UVBYMVOUBXYSFV-XUTVFYLZSA-N	---	99543	---	Nucleosides, nucleotides, and analogues	Nucleoside and nucleotide analogues	44183036	41646579	40921985	44255938	44937635	45602025	4.35912e+07	46622178	42973361	43446168	47282256	59381654	35706767	45902064	195294940	357872488	453319096	335495508
Cellobiose	15939	1.128	325.113	1.87628	[M+H-H2O]+	55.01854:100736 55.05507:15164 57.03433:109251 61.02929:90068 68.29939:97917 69.03442:348829 70.0658:239474 71.04997:19437 72.08175:81546 73.02887:121804 81.03433:115656 84.08136:21472 85.02893:1660914 86.03189:32567 86.09701:23815 87.04502:22752 91.0394:118242 97.02862:578284 98.03248:26102 99.04461:163202 99.73148:13684 101.02383:83795 103.0392:65515 105.4988:13760 107.05005:18211 108.08056:184…	C12H22O11	Glycosyl compounds	GUBGYTABKSRVRQ-QRZGKKJRSA-N	C00185	294	HMDB0000055	Organic oxygen compounds	Organooxygen compounds	0	0	0	0	0	0	0	0	0	0	0	0	0	0	0	518394112	486550304	334981472
Luteolin	13104	6.289	287.055	0.73157	[M+H]+	67.94637:114475 95.04976:13674 96.73463:14999 107.04899:20705 111.04402:14100 121.06477:31032 125.05965:75213 126.09128:23716 135.04404:112624 135.08:16014 137.02293:55061 137.05945:61518 138.02631:20226 139.02831:13031 142.08627:17897 153.01884:243672 153.05495:153084 161.06001:153696 163.03966:238083 163.41556:12781 171.02794:27037 172.16849:13058 177.05438:20334 179.03484:15752 206.16081:16135…	C15H10O6	Flavones	IQPNAANSBPBGFQ-UHFFFAOYSA-N	C01514	5280445	HMDB0005800	Phenylpropanoids and polyketides	Flavonoids	2734974	0	546778	1497057	0	0	796468	0	0	0	0	0	0	0	341138208	323679328	337683168	3.34167e+08
Glutamic acid	3339	0.868	146.044	11.5717	[M-H]-	59.01212:8153 61.98653:170897 68.50097:41922 85.56419:7269 94.8101:9333 102.05441:425582 128.03319:178126 146.0443:177321	C5H9NO4	Amino acids and derivatives	WHUUTDBJXJRKMK-UHFFFAOYSA-N	C00025	---	HMDB0000148	Organic acids and derivatives	Carboxylic acids and derivatives	377635736	220760368	225672832	165448284	227996012	247238064	244125216	259409072	140390310	134670506	234299484	142721268	102691728	1.6903e+08	361094320	309729584	327713168	3.32846e+08
Trehalose	18470	1.793	360.15	0.49979	[M+NH4]+	55.01867:53990 57.03433:28511 61.02884:18711 69.03449:174735 69.76694:23109 70.06568:156057 72.08118:25671 73.02951:53013 81.0342:96438 85.02885:1027802 86.03265:48504 86.09702:25697 91.04008:13802 97.02941:293237 98.03248:12798 99.04457:79063 100.07621:56822 101.02383:16197 109.02879:29339 111.04494:139247 115.0396:73548 120.08038:15608 127.03896:1004276 128.04332:48566 132.10167:14865 134.44795…	C12H22O11	Glycosyl compounds	HDTRYLNUVZCQOY-LIZSDCNHSA-N	C01083	---	HMDB0000975	Organic oxygen compounds	Organooxygen compounds	0	0	0	0	0	0	0	0	0	0	0	0	0	0	0	0	994472064	331490688
Isorhapontigenin	14224	10.216	257.081	2.95626	[M-H]-	59.01211:19461 69.06035:18102 91.01767:52435 107.01247:109296 108.02033:43397 109.02807:153252 123.00731:33992 124.01511:7005 135.00685:296175 136.01523:565889 137.0182:36213 144.95917:5038 153.01715:66593 157.06522:35165 197.11639:6964 211.11191:20158 213.09235:5109 224.04692:26339 239.0696:51420 239.10826:34339 242.05614:106137 243.0629:8019 257.07947:2779590 257.11859:748349 258.08322:378198 2…	C15H14O4	Stilbenes	ANNNBEZJTNCXHY-NSCUHMNNSA-N	---	5318650	HMDB0303171	Phenylpropanoids and polyketides	Stilbenes	105951	184346	116408	78356	109338	0	99066.5	91295	0	0	0	0	0	15215.8	323330528	334592480	329347104	3.2909e+08
Licoflavanone	18667	12.394	363.12	0.57832	[M+Na]+	68.12897:53070 68.67351:7102 68.90672:5298 80.04993:48047 81.05364:8359 83.049:6112 86.75615:6017 93.0704:7541 121.10143:6539 157.80116:5573 169.10132:6137 190.66162:5808 195.11517:5642 231.34373:6040 282.15927:9609 286.12476:33339 304.1066:7592 310.88193:6636 328.12964:44181 346.14731:42173 363.12125:3136226 363.30508:35728	C20H20O5	3'-prenylated flavans	CGKWSLSAYABZTL-UHFFFAOYSA-N	---	14218027	HMDB0029866	Phenylpropanoids and polyketides	Flavonoids	0	0	0	0	0	0	0	0	0	0	0	0	0	0	327177824	306318208	351582048	328359360
Parthenolide	9142	8.779	231.138	0.64896	[M+H-H2O]+	55.05507:5756 57.03432:1743 67.05503:12016 69.07085:9391 69.12477:1373 69.12804:6720 70.06577:5578 72.08117:1760 79.05477:9560 81.03426:1618 81.0704:11221 83.08633:1799 84.08136:1858 91.05485:15948 93.07063:15212 95.08581:14907 105.07069:15166 107.08594:17383 109.10122:19312 111.04403:2680 115.05481:1862 117.07067:8400 119.08572:6002 121.10143:5274 123.04437:2793 125.05966:2774 129.07031:12863 13…	C15H20O3	Sesquiterpene lactones	KTEXNACQROZXEV-PWNZVWSESA-N	C07609	4692	HMDB0242219	Lipids and lipid-like molecules	Prenol lipids	21212124	3236696	24579294	7048146	3629424	10894850	1.17668e+07	9884217	11694530	5320174	16741712	5311575	13748837	1.04502e+07	323012256	319413024	336237600	326220960
Diosgenin	21933	14.163	415.321	0.28893	[M+H]+	55.05467:28118 57.03429:53497 67.05437:32358 67.68736:65153 69.07075:299140 73.06557:48873 81.07067:81920 83.0856:12066 91.05408:12457 93.06953:31106 95.08598:42158 97.06538:85402 97.10111:26250 99.08009:20514 105.0695:12272 107.08641:130094 109.10171:154405 115.07627:90065 119.08618:435772 120.08909:29060 121.10183:194353 123.11688:29584 125.09595:403272 126.09933:10052 127.11188:46999 131.08534…	C27H42O3	Triterpenoids	WQLVFSAGQJTQCK-VKROHFNGSA-N	C08898	99474	HMDB0242671	Lipids and lipid-like molecules	Prenol lipids	0	0	0	0	0	0	0	0	0	0	0	897398	0	149566	374405152	328653952	270923224	324660776
Aromadendrin	17246	6.178	287.056	1.81149	[M-H]-	68.01424:39673 68.0185:18336 91.01755:35942 96.95775:8318 107.01237:35262 108.01987:174036 109.02789:25848 111.00655:12065 115.00136:10636 123.00773:108953 123.04372:27693 124.0153:99968 125.02192:8168 135.00694:294715 135.04398:49323 136.01543:371270 137.0226:29816 151.00146:111334 153.01743:61427 163.00241:33783 171.10089:40001 197.15315:22828 200.04654:71450 216.04024:63388 225.0916:115060 225…	C15H12O6	Flavanones	PADQINQHPQKXNL-LSDHHAIUSA-N	C00974	---	HMDB0030847	Phenylpropanoids and polyketides	Flavonoids	0	0	291946	97361	113499	200547	117226	0	367986	1432036	348141	0	92131	373382	310344288	338570976	323652544	3.24189e+08
2,6-Dimethoxybenzoic acid	4109	13.489	165.055	2.12051	[M+H-H2O]+	55.05505:8359 57.03431:9415 67.055:31928 67.70954:15097 67.71377:42321 69.03445:57165 70.06576:24373 77.03942:19157 79.05481:84102 81.03451:36567 81.07042:59440 83.04969:18032 85.02888:20473 91.05515:37022 93.07037:30927 95.04985:68789 95.08559:34877 99.04454:9263 105.03374:28488 105.07044:49266 107.01254:36188 107.05001:85638 107.08574:23760 108.04431:23882 109.06555:94751 109.10114:9381 119.048…	C9H10O4	Methoxybenzoic acids and derivatives	MBIZFBDREVRUHY-UHFFFAOYSA-N	---	15109	HMDB0029273	Benzenoids	Benzene and substituted derivatives	0	0	0	0	0	0	0	0	0	0	0	0	0	0	301209888	318104416	338627680	3.19314e+08
Midomafetamine	6349	3.658	194.117	3.91515	[M+H]+	58.06613:1008606 59.06926:13891 59.07357:27869 60.08186:15176 69.79456:19208 79.18209:9798 89.06033:1038838 98.06008:13585 107.05003:44474 107.07104:55405 117.44637:9604 125.05964:16805 125.07025:14741 133.08624:227856 133.35025:9664 135.0442:2901990 136.04692:179488 148.0759:48002 148.1118:18796 149.06006:19206 151.09663:13214 153.05484:63198 163.03976:12089 176.07091:61175 177.07448:52077 181.3…	C11H15NO2	Benzodioxoles	SHXWCVYOXRDMCX-UHFFFAOYSA-N	C07577	1615	HMDB0254382	Organoheterocyclic compounds	Benzodioxoles	21836972	198238096	144442320	157701536	14855667	160928880	1.16334e+08	169343824	222273120	186445216	190493248	178504880	153992864	1.83509e+08	313364416	328757152	311140160	3.17754e+08
Citrazinic acid	3972	3.592	154.013	10.1289	[M-H]-	52.01791:22251 54.03345:13930 66.03331:67090 67.01722:19317 68.89192:66770 68.89518:21235 82.02802:281806 83.04853:24430 93.0327:25698 110.02263:15133877 111.00655:52438 111.02658:360558 111.04317:58742 124.0387:14943 136.00153:17542 137.02261:49530 154.01288:1366871 154.04912:51200 155.03305:79106	C6H5NO4	Pyridinecarboxylic acids	CSGQJHQYWJLPKY-UHFFFAOYSA-N	---	7425	---	Organoheterocyclic compounds	Pyridines and derivatives	2514815	806255	1443038	965201	125592	548856	1.06729e+06	2305989	998727	2750406	4144756	1126073	26002060	6.22134e+06	302781728	335533632	303916704	3.14077e+08
Phenylephrine	4344	5.002	168.102	0.53539	[M+H]+	67.71702:166314 68.05008:29466 69.03438:77651 70.0658:211974 80.05054:58744 81.03426:27579 81.07095:57053 82.0658:1327927 83.0691:20438 85.0289:27123 87.04498:1187736 88.04795:31683 94.06611:128566 95.04977:20949 96.73464:23411 98.06098:98062 107.08577:26040 108.0454:32680 108.08163:35014 109.02882:215490 109.06551:54508 109.10117:31889 111.04403:66257 122.06044:108709 122.09709:636171 123.04437:…	C9H13NO2	Aralkylamines	SONNWYBIRXJNDC-VIFPVBQENA-N	C07441	4782	HMDB0002182	Benzenoids	Phenols	0	0	0	0	0	0	0	0	0	0	0	0	21932208	3655368	286951648	286748640	362930976	3.1221e+08
1-Kestose	29780	0.932	527.159	1.15715	[M+Na]+	69.78294:19549 138.05553:13564 185.04163:891517 186.04561:21406 186.08684:111434 194.36511:10230 203.05228:820719 204.0547:20296 275.07196:59932 286.29462:9733 297.84747:12827 347.09518:1304176 348.09692:122869 348.14005:56532 365.10464:3866956 366.10648:309124 410.23926:10340 437.12778:36482 509.15311:45728 527.15948:7090558	C18H32O16	Oligosaccharides	VAWYEUIPHLMNNF-OESPXIITSA-N	C03661	5045177	HMDB0011729	Organic oxygen compounds	Organooxygen compounds	0	0	0	0	297290	871794	194847	0	0	0	0	0	0	0	370349568	220137024	333166816	3.07884e+08
Capsaicin	17358	21.05	344.165	6.82817	[M+K]+	69.82994:4822 85.02811:3059 86.09621:5314 89.05949:4718 108.70124:2819 133.08479:4090 177.05431:8005 184.07425:36765 185.07465:4080 215.08434:3147 233.09644:40889 260.10516:5887 261.09131:71073 262.09378:11014 264.26819:17202 265.26926:5524 269.15073:2912 271.16794:12088 276.10464:4563 286.08328:4122 287.09558:10676 288.09961:29867 289.1037:4830 299.16312:9893 301.1109:526160 302.1145:137467 303.…	C18H27NO3	Methoxyphenols	YKPUWZUDDOIDPM-SOFGYWHQSA-N	C06866	1548943	HMDB0002227	Benzenoids	Phenols	0	0	0	0	0	0	0	0	0	0	0	0	0	0	307224704	334938496	280059744	307407648
Hydroxytoluic acid	3753	6.605	151.039	9.13665	[M-H]-	59.0122:52243 61.98695:2799 71.01249:59655 73.02769:8345 83.01193:2247 85.02773:7854 87.00691:2216 89.02254:48873 92.92725:9170 94.92489:2046 101.02283:57105 104.92672:2717 106.99136:5807 107.0491:757127 108.04343:6705 108.05195:22084 109.03869:2328 113.02248:5876 119.03325:3099 122.03638:2599 123.04376:30582 131.03348:2240 133.04803:5299 136.01492:14705 151.03838:582506 151.05954:65355 152.03268…	C8H8O3	Hydroxybenzoic acid derivatives	WHSXTWFYRGOBGO-UHFFFAOYSA-N	C14088	---	HMDB0002390	Benzenoids	Benzene and substituted derivatives	131183112	76566032	47779496	48031004	35640116	35404272	6.2434e+07	46066996	73674864	48944648	65812516	46391152	54074840	5.58275e+07	297224672	301844128	311661440	3.03577e+08
Isoalantolactone	9299	14.219	233.153	0.51468	[M+H]+	55.01865:15598 67.05489:22547 68.96805:18555 69.03436:8939 69.07034:33699 72.08115:20105 79.0546:14040 81.07037:110922 83.08631:24261 84.08144:50382 87.04424:13499 91.0546:26151 93.07056:26598 95.08592:133843 105.07055:80530 107.08606:43962 109.06548:12718 109.10114:16924 114.09175:5824 117.07064:14014 119.08592:61750 121.10149:34980 123.0806:19280 131.08528:101085 133.06471:89561 133.10106:13003…	C15H20O2	Sesquiterpene lactones	CVUANYCQTOGILD-QVHKTLOISA-N	C09484	---	HMDB0035934	Lipids and lipid-like molecules	Prenol lipids	3451854	0	0	0	0	0	575309	0	0	0	0	0	0	0	305616192	295907264	308590848	3.03371e+08
Sakuranetin	13110	10.664	287.091	2.54274	[M+H]+	69.13675:27027 71.04996:7239 81.07024:29693 83.0497:6438 91.05489:8318 95.04975:7866 95.08579:7316 99.04455:13043 107.05006:43103 107.08575:22555 108.04432:6545 119.04995:85984 119.0857:7518 121.06476:10786 123.04448:73657 126.09127:35390 133.10086:7536 135.11722:7973 142.08626:25712 143.08578:8561 147.04396:1695970 148.04691:128196 153.05484:13643 157.10034:9710 165.05449:46634 167.03477:2181424…	C16H14O5	7-O-methylated flavonoids	DJOJDHGQRNZXQQ-AWEZNQCLSA-N	C09833	73571	HMDB0030090	Phenylpropanoids and polyketides	Flavonoids	0	0	0	0	0	0	0	0	0	0	0	0	0	0	294177408	303115168	310990176	3.02761e+08
Rotenone	28352	8.682	393.136	4.96014	[M-H]-	61.9866:113803 67.45988:170887 79.95577:1606060 80.96334:1243036 81.65443:9412 82.95961:13604 96.72277:21530 96.95874:97118 98.95387:20465 130.2588:9836 161.02319:19683 188.06497:9461 227.10645:13414 252.04138:45322 267.06381:107011 268.06885:14424 289.49081:10126 307.57092:9972 311.07425:9932 313.18161:974859 314.18289:111696 319.24503:9068 344.71588:9867 387.15665:9989 392.94345:65247 393.0256:…	C23H22O6	Rotenones	JUVIOZPCNVVQFO-CZAAIQMYSA-N	C07593	6758	HMDB0034436	Phenylpropanoids and polyketides	Isoflavonoids	0	0	0	0	0	0	0	0	0	0	0	0	0	0	297225952	296376544	307167968	3.00257e+08
Thunberginol C	12092	6.661	273.076	0.21972	[M+H]+	55.01904:7665 57.03471:5512 57.07109:6641 67.0554:27164 68.00589:35086 68.00961:9458 68.99847:7444 69.03436:6616 69.07082:17085 70.06631:6859 71.04995:7439 79.05527:9419 81.03424:27307 81.07063:41316 83.0504:8493 87.05578:6651 91.05488:7970 93.07037:22688 94.02937:34899 95.08666:25339 97.02944:27248 97.06571:9143 99.081:9071 105.0705:24604 107.05001:25168 107.08574:8997 109.02875:28483 109.10221:…	C15H12O5	Hydroxybenzoic acid derivatives	WMAITHDYVBQITD-UHFFFAOYSA-N	---	10333412	---	Benzenoids	Benzene and substituted derivatives	0	0	0	0	0	0	0	0	0	0	0	0	0	0	325831872	294592512	277361856	299262080
Beta-Eudesmol	7253	8.814	205.195	1.26709	[M+H-H2O]+	55.01864:6291 55.05501:33181 57.07074:39581 60.04522:120952 61.04866:44323 67.05489:68787 68.06283:27982 68.06656:11921 69.03436:23073 69.07082:83129 71.08631:18794 73.02888:7944 79.0546:49276 81.03425:172258 81.07025:264937 83.04968:9589 83.08624:46338 84.04478:8924 85.02892:37781 85.0482:7915 91.05488:15862 93.07036:214533 94.07387:8595 95.04973:15796 95.08584:269984 97.02856:166500 97.04848:15…	C15H26O	Eudesmane, isoeudesmane or cycloeudesmane sesquiterpenoids	BOPIMTNSYWYZOC-VNHYZAJKSA-N	C09664	6432456	HMDB0249127	Lipids and lipid-like molecules	Prenol lipids	0	0	0	0	0	0	0	0	0	0	0	0	0	0	259503664	307084256	306515360	2.91034e+08
Farrerol	18559	7.377	299.092	0.70212	[M-H]-	59.01211:23069 67.75639:47442 79.95569:18955 80.9634:202899 87.00691:5693 89.02254:25382 101.02281:9046 113.02248:9284 119.03326:17282 135.00668:14879 136.9861:17489 161.04448:7418 179.05574:6443 199.07591:134801 200.0786:19574 219.06537:18572 225.09117:5406 227.07071:16884 237.09058:6854 241.04848:24690 241.08745:144448 242.05612:67955 242.08827:16680 253.08871:131848 254.09167:7440 255.10159:73…	C17H16O5	Flavanones	DYHOLQACRGJEHX-UHFFFAOYSA-N	C09734	91144	---	Phenylpropanoids and polyketides	Flavonoids	843504	1206049	414800	86691	38722	27931	436283	1411006	812039	1557547	2004531	1252874	8348988	2.5645e+06	297379872	286291328	289346752	291005984
Afromosin	18351	9.127	297.076	1.11082	[M-H]-	59.01168:4251 60.57393:3524 67.57431:28305 67.57853:15000 75.00601:3688 89.02174:26527 194.07071:14102 209.09709:166829 209.13103:187492 210.0988:22549 210.13579:23762 225.09171:94703 225.12642:14457 226.09383:6929 235.17032:6152 238.09789:21150 239.03474:48535 251.16321:5857 253.05003:6815 253.08441:148118 253.12259:82971 253.1799:18351 254.05711:96353 254.08784:18462 255.0625:6777 267.02722:931…	C17H14O5	4'-O-methylated isoflavonoids	KJGPBYUQZLUKLL-UHFFFAOYSA-N	C10199	5281704	---	Phenylpropanoids and polyketides	Isoflavonoids	3606225	2352585	2355063	1102878	922783	936225	1.87929e+06	27168431	21262334	23385226	33297044	20479209	28555012	2.56912e+07	312448864	287090408	268610784	289383352
Carbaryl	6967	3.751	202.087	1.68245	[M+H]+	60.05625:41800 67.974:193683 70.06593:821378 74.09731:120011 84.04481:87512 86.09716:817944 88.0401:97147 96.04446:30025 99.06792:29438 112.08692:341864 114.05517:187582 130.04944:34890 132.10188:847503 142.08626:86205 142.12161:31684 144.10307:131019 156.13762:248157 157.13412:212143 160.07579:31514 162.06683:28789 174.09106:168534 184.0972:63910 184.13196:146410 186.09135:434061 186.11304:16821…	C12H11NO2	Naphthalenes	CVXBEEMKQHEXEN-UHFFFAOYSA-N	C07491	6129	HMDB0249612	Benzenoids	Naphthalenes	0	47821524	44560400	45721024	28381048	21903990	3.1398e+07	0	22376374	12326072	26444154	15925257	17046162	1.56863e+07	299146400	269685152	297827008	2.88886e+08
Hydroxyphenyllactic acid	6518	3.713	181.05	6.07565	[M-H]-	59.01208:24473 71.01237:17300 72.99157:1184428 73.99483:20542 81.03304:16319 89.0225:15965 92.91872:45902 93.03254:81442 101.02277:22034 107.04898:64531 119.04913:1823790 120.05202:91834 121.02867:25938 134.03592:58599 135.04382:3705005 136.04677:177853 136.90852:23778 137.02255:20407 137.05891:29842 138.05542:51515 163.01616:38175 163.03789:6028983 164.04153:338986 166.02612:15710 179.03276:2977…	C9H10O4	Phenylpropanoic acids	JVGVDSSUAVXRDY-UHFFFAOYSA-N	C03672	---	HMDB0000755	Phenylpropanoids and polyketides	Phenylpropanoic acids	352964864	403389600	346870560	406432800	312340416	302510720	3.54085e+08	361915936	382056672	366064768	347928288	338181920	396336096	3.65414e+08	297477824	261358224	307704576	2.88847e+08
Propyl gallate	9395	8.798	235.06	9.86992	[M+Na]+	57.07066:14000 59.04986:4881 67.05502:19765 67.61134:31309 69.03434:5813 69.0708:12421 71.04993:15707 74.06067:4421 79.05457:15374 81.03422:5753 81.07024:33691 83.04966:10312 83.08628:5362 85.0653:17271 91.05486:17521 93.07031:44773 95.04971:10332 95.08588:32135 97.02876:18757 97.06568:5549 99.0445:14589 99.08097:4841 105.07055:29533 107.04998:6350 107.08585:43197 108.04427:6594 109.06544:13942 1…	C10H12O5	Hydroxybenzoic acid derivatives	ZTHYODDOHIVTJV-UHFFFAOYSA-N	C11155	4947	HMDB0033835	Benzenoids	Benzene and substituted derivatives	0	0	0	0	0	0	0	0	0	0	0	0	0	0	269808000	285017504	311532096	2.88786e+08
Nor-Dentatin	19894	15.528	311.128	1.44635	[M-H]-	69.60294:6885 183.00998:79887 240.11414:14623 249.22272:4266 254.13008:18890 255.1394:65211 256.13989:5675 268.11041:18392 283.13199:219185 284.13739:33404 293.11685:12811 293.21353:20346 296.10391:23391 300.10233:6163 311.12622:1320467 311.16788:1730259 311.22046:60506 312.13321:216626 312.1698:217971 312.22736:7060	C19H20O4	Linear pyranocoumarins	WYMMNGQSPNWCIK-UHFFFAOYSA-N	---	5495613	---	Phenylpropanoids and polyketides	Coumarins and derivatives	65380	0	0	0	0	0	10896.7	124626944	182434960	88020824	137392736	76340088	239758368	1.41429e+08	296309536	283663232	285618048	288530272
Indole-3-carboxyaldehyde	2620	3.692	146.06	0.47925	[M+H]+	53.80186:69291 55.84728:73697 67.53869:1004638 82.96294:80827 91.05492:400932 96.72834:156344 117.05867:76322 118.06565:7517639 119.06844:655470 119.7516:86144 121.18616:71402 146.0596:1914587	C9H7NO	Indoles	OLNJUISKUQQNIM-UHFFFAOYSA-N	C08493	10256	HMDB0029737	Organoheterocyclic compounds	Indoles and derivatives	1901799716	1299097276	1679904792	1133990508	1157479236	1463283266	1.43926e+09	1766808690	1971834812	1538193604	2017184944	1811655272	1388524520	1.74903e+09	298336483	292284197	268499763	286373481
Uric acid	5168	1.837	167.02	8.80129	[M-H]-	68.97932:225472 69.00748:385874 96.01861:1339849 97.00315:306718 123.02949:199632 124.01377:10977222 125.01662:173803 142.02473:304612 167.02068:27940158 168.02347:805013	C5H4N4O3	Xanthines	LEHOTFFKMJEONL-UHFFFAOYSA-N	C00366	---	HMDB0000289	Organoheterocyclic compounds	Imidazopyrimidines	16727658368	14461595648	16030307008	15866392896	13467867520	14611132032	15194158912	22370162688	15765181568	14159227008	14155244224	14102661696	14131022720	1.57806e+10	231938002	314083574	312467668	2.86163e+08
Anisic acid	3752	3.743	151.039	9.26907	[M-H]-	59.01231:84190 65.03806:9152 68.99618:35640 71.012:127852 73.02769:27774 79.9557:8210 81.05245:7479 85.02774:8157 89.02264:107814 93.03271:40345 94.0279:91761 95.0487:10961 101.02287:114955 105.03283:8308 107.04812:335560 108.02001:12250 108.04356:82915 109.0279:33393 109.04734:36233 113.02249:11166 121.02747:15387 122.03512:30177 123.04375:752136 124.04658:11536 133.02768:39692 136.01506:95116 1…	C8H8O3	Methoxybenzoic acids and derivatives	ZEYHEAKUIGZSGI-UHFFFAOYSA-N	C02519	---	HMDB0001101	Benzenoids	Benzene and substituted derivatives	32640334	21082042	12552626	17752360	26946414	13463398	20739529	9475710	15459472	10226270	19673060	14521951	7366420	1.27871e+07	233827504	356886720	255262224	2.81992e+08
Vicenin 2	45261	3.67	593.15	2.56258	[M-H]-	57.0327:17889 59.01212:24689 69.79279:17401 71.01184:22768 80.96325:21048 87.00692:19446 89.02254:26728 99.04354:16430 101.02282:21112 124.0387:58399 149.02539:24844 191.03244:17709 197.04295:16690 221.0437:19209 227.10318:21577 240.05066:53331 296.06586:14228 297.07373:84826 311.05862:66473 323.05487:58740 324.06503:52919 325.06842:144564 326.07169:17818 328.15341:20079 335.05408:21564 337.06989…	C27H30O15	Flavone C,C-glycosides-Flavone+3O+2EtOH	FIAAVMJLAGNUKW-UHFFFAOYNA-N	---	---	---	---	---	225855	3761754	1936265	7019532	4642864	5009556	3765971	11586013	13932919	6247541	4968478	3764896	3404777	7.31744e+06	299733848	236794080	306271328	2.80933e+08
Embelin	17952	11.595	293.178	9.17538	[M-H]-	59.01212:7360 66.03331:5088 67.7612:15093 67.76543:22292 68.994:4115 71.01185:15390 79.95346:9372 79.9555:109213 80.96328:53937 89.02254:4686 96.95776:5409 112.98375:5577 130.08554:5238 131.03349:5189 154.48528:3554 218.05716:3012 221.09669:5332 249.05493:3310 263.0697:20076 265.05161:5832 265.08435:12528 275.19684:6645 291.0668:6736 293.0455:24718 293.08536:121763 293.17877:2767145 294.08548:170…	C17H26O4	Ketones	IRSFLDGTOHBADP-UHFFFAOYSA-N	C10342	3218	HMDB0251767	Organic oxygen compounds	Organooxygen compounds	2569138	1383836	360383	1400929	1357109	2935550	1.66782e+06	839642	1703527	1236296	1503564	153600	979140	1.06929e+06	271099328	284896544	282072032	279355968
Phenobarbital	9280	16.454	233.096	16.1739	[M+H]+	68.1705:47833 72.08111:24568 84.0816:57152 114.09168:8255 165.07042:27968 177.09224:8739 178.07753:11442 179.08464:204517 180.08897:10504 189.07018:209249 190.07846:2508575 191.08163:355506 198.11391:13086 202.07822:63088 203.08513:185730 204.05733:13147 204.09314:143177 205.10077:4607636 206.10443:724549 215.08479:105965 215.14111:17267 216.12303:478963 218.07362:728889 219.07542:120312 232.0887…	C12H12N2O3	Pyrimidones	DDBREPKUVSBGFI-UHFFFAOYSA-N	C07434	4763	HMDB0015305	Organoheterocyclic compounds	Diazines	0	0	0	0	0	0	0	0	0	0	0	0	0	0	266670336	263280224	297388672	275779744
Matairesinol	24916	7.2	357.134	0.168	[M-H]-	55.01707:24040 59.01212:19305 67.93718:10918 67.9409:47229 79.95566:41087 80.96325:30149 83.01199:1447966 84.01607:39381 85.02774:8139 109.0279:7510 121.02753:133595 122.03526:164095 123.04394:136675 136.05122:87914 137.0593:370084 138.06294:9424 146.03612:6214 147.04405:99114 149.05991:8431 151.03842:6501 161.06032:46242 162.06696:33451 171.10039:6881 175.07399:6027 177.05479:8590 191.07001:2089…	C20H22O6	Dibenzylbutyrolactone lignans	MATGKVZWFZHCLI-LSDHHAIUSA-N	C10682	---	HMDB0035698	Lignans, neolignans and related compounds	Furanoid lignans	166354	227536	0	0	0	114469	84726.5	0	0	0	0	0	0	0	115083040	362870432	347465128	2.7514e+08
4,5-Dicaffeoylquinic acid	39554	4.548	515.117	4.38733	[M-H]-	67.01723:12925 71.01241:16753 85.02848:10863 93.03282:112328 111.04317:61892 128.03314:14582 135.04379:682380 136.04666:21332 137.02267:138133 155.03331:218842 161.02255:122252 173.04413:4706404 174.04807:161054 179.03305:3308256 180.03688:182668 181.87457:11205 191.05493:1395952 192.05789:77468 203.0343:202764 255.06635:51464 299.05399:74852 317.06519:20527 335.07733:43238 353.08408:4430892 354.…	C25H24O12	Cyclic alcohols and derivatives	UFCLZKMFXSILNL-PSEXTPKNSA-N	C10468	---	HMDB0030707	Organic oxygen compounds	Organooxygen compounds	0	101014	144086	0	0	0	40850	0	86065	0	96525	0	0	30431.7	239691696	268200448	312926560	2.73606e+08
Phillygenin	20694	7.323	395.146	1.84742	[M+Na]+	53.42878:4701 55.05506:6054 57.05884:4605 59.0499:5098 69.07084:5354 69.26069:18445 70.06577:6577 71.04997:6402 72.08117:20958 81.03357:7091 81.07024:10706 83.04899:5170 85.06535:5528 86.09701:7180 93.0704:6968 95.08581:9953 102.09151:8055 104.10684:10106 105.00008:5268 107.08577:7033 109.10116:6590 119.04999:5249 119.08695:9220 121.10142:6200 125.09547:5148 127.47085:4588 131.04961:6064 133.1008…	C21H24O6	Furanoid lignans	CPJKKWDCUOOTEW-UHFFFAOYSA-N	C22586	4166098	HMDB0256450	Lignans, neolignans and related compounds	Furanoid lignans	0	0	0	0	0	0	0	0	0	0	0	0	0	0	289625208	272051880	253333328	2.7167e+08
Nalidixic acid	9275	4.293	233.092	1.71606	[M+H]+	55.41832:9301 61.02929:16154 69.31976:36247 70.06577:35502 71.0494:14483 74.06071:35688 81.03426:60198 81.07024:19714 83.04971:12249 84.08136:45087 86.09701:48498 91.05491:9808 95.04976:12625 97.02856:10840 98.09694:10354 99.04456:9391 101.02382:19811 105.07053:37617 108.04539:11871 109.0655:39947 111.04402:10774 112.07661:12264 118.06566:21810 119.08572:44279 120.08036:47581 121.06477:19867 123.…	C12H12N2O3	Naphthyridine carboxylic acids and derivatives	MHWLWQUZZRMNGJ-UHFFFAOYSA-N	C05079	4421	HMDB0014917	Organoheterocyclic compounds	Diazanaphthalenes	160644160	37722120	79843912	45184580	38513492	90135880	7.53407e+07	75612608	48969320	34711420	82346672	51501604	80713688	6.23092e+07	270367808	255355648	288054368	2.71259e+08
Phellopterin	14140	14.32	301.107	0.9299	[M+H]+	55.05506:10011 59.04989:32939 67.05489:10281 67.96871:71660 69.07045:702301 70.0741:32660 81.03425:12823 81.07024:13147 83.08632:21287 95.08579:13918 96.73463:10773 107.08575:8141 109.02877:11055 123.04436:14529 123.11687:10466 131.08517:8767 145.10182:12264 147.04402:12577 147.11676:9322 149.13258:8866 152.047:10851 155.08432:9699 159.11589:10536 161.0948:8155 163.0378:8803 163.07532:17216 167.0…	C17H16O5	Psoralens	BMLZFLQMBMYVHG-UHFFFAOYSA-N	C17047	98608	HMDB0256386	Phenylpropanoids and polyketides	Coumarins and derivatives	0	0	0	0	0	0	0	0	0	0	0	0	0	0	277350176	264168176	270503584	2.70674e+08
Pongamol	13672	5.174	295.096	2.16878	[M+H]+	68.74046:52958 69.03436:19279 69.07082:14272 70.06575:19514 72.08173:12681 81.03423:35286 81.07022:43116 83.04968:21956 86.09698:15877 87.04499:14641 95.04974:18077 99.08006:13597 107.08573:14385 109.02875:40814 109.1022:14039 111.04399:11839 119.08569:12688 120.08157:17665 121.06474:41970 127.03922:15022 131.04956:12095 133.06444:24341 133.10083:12055 135.07996:38023 136.07558:13395 138.0909:370…	C18H14O4	Retro-dihydrochalcones	XTLSKKJNOIMMBK-UHFFFAOYSA-N	---	689051	HMDB0253968	Phenylpropanoids and polyketides	Linear 1,3-diarylpropanoids	0	0	0	0	0	0	0	0	0	0	1497508	0	0	249585	268573888	272965408	266942080	269493792
Catechol	546	3.677	109.028	16.0507	[M-H]-	52.55904:4221 68.35924:11253 68.36298:23970 69.47865:5037 70.23005:4321 91.01756:7106 92.54613:4590 108.01995:42673 109.02792:490800	C6H6O2	Catechols	YCIMNLLNPGFGHC-UHFFFAOYSA-N	C00090	289	HMDB0000957	Benzenoids	Phenols	316507616	50790532	183383488	48706632	48548164	157704528	1.34273e+08	105594440	111935048	136294496	122749992	131799624	171718656	130015376	263171616	270963392	269369504	2.67835e+08
N-Feruloyloctopamine	16296	4.018	330.133	0.93901	[M+H]+	67.36478:189322 67.36897:116684 70.06577:65435 72.08175:78495 81.03426:27140 81.07025:18597 86.06065:69630 86.09715:412892 93.0704:20094 111.04514:33713 119.05:20134 121.02815:20257 121.06478:34815 124.11142:55082 132.10167:21505 137.05951:228097 144.08119:238517 145.02896:968893 145.06567:115081 146.03128:103202 149.06009:90913 151.07552:275251 154.04918:20802 156.08012:29855 157.0649:29184 160.…	C18H19NO5	Hydroxycinnamic acids and derivatives	VJSCHQMOTSXAKB-YCRREMRBSA-N	---	24096391	HMDB0032805	Phenylpropanoids and polyketides	Cinnamic acids and derivatives	5169246	0	3381154	6542700	1103434	0	2.69942e+06	0	0	7101932	0	0	0	1.18366e+06	275210976	266136880	255264192	2.65537e+08
Cinobufagin	25048	4.058	465.234	19.5604	[M+Na]+	69.03438:5927 69.7918:6827 73.02892:6806 87.04447:33941 89.06046:107281 99.04456:6317 103.03919:16715 111.04403:18077 113.05978:6162 130.09727:4559 133.08617:56520 165.9713:4163 175.09563:5171 177.11249:7242 303.0531:5003 465.22461:2015055	C26H34O6	Bufanolides and derivatives	SCULJPGYOQQXTK-OLRINKBESA-N	C16931	---	HMDB0250266	Lipids and lipid-like molecules	Steroids and steroid derivatives	19513236	112996464	52307208	15442826	121014664	63983340	64209623	8477948	30344248	97207880	134077984	63427704	98908256	7.2074e+07	295775648	211537360	278881152	262064720
Glutaric acid	2121	3.639	131.033	12.4394	[M-H]-	51.85249:4937 53.76811:5119 55.83538:5066 63.04737:6100 69.79777:13875 73.02769:5730 85.02774:9815 85.06419:10598 87.04385:171545 94.61951:5868 114.17654:5551 131.03349:29904	C5H8O4	Dicarboxylic acids and derivatives	JFCQEDHGNNZCLN-HJYFZBQUNA-N	C00489	---	HMDB0000661	Organic acids and derivatives	Carboxylic acids and derivatives	259244000	395669536	262421440	202299376	277580000	162789328	2.60001e+08	126560112	128008392	143823200	119084384	120412552	112097592	1.24998e+08	250016912	274416448	260319120	261584160
Tropic acid	5011	4.36	165.054	9.2696	[M-H]-	68.21738:37223 68.22112:144870 72.9916:2882502 73.99485:25700 91.05372:254402 103.05395:567949 119.04922:2949199 120.0522:110006 147.04391:16727023 148.04674:703126 164.83554:125697 165.05461:8305200 166.05869:422449	C9H10O3	Beta hydroxy acids and derivatives	JACRWUWPXAESPB-UHFFFAOYSA-N	C01456	10726	HMDB0062590	Organic acids and derivatives	Hydroxy acids and derivatives	2275680768	281311296	1258071168	237278496	186247760	1008983616	8.74596e+08	2716374784	2400457984	3055985664	3965044992	2749189632	2863368192	2.9584e+09	250352032	256114608	277783008	2.61417e+08
Caffeic acid phenethyl ester	16816	3.648	283.093	15.3304	[M-H]-	57.99201:222665 58.00454:121143 58.02798:20410 59.01222:79954 59.98359:57748 66.03331:22234 68.66634:59736 69.03315:14650 71.01241:17394 72.9916:53892 73.02828:15738 74.02324:2832301 75.00724:38510 75.02634:50116 79.95569:41990 80.96394:45959 85.02773:47364 87.00691:66874 93.0327:23754 94.02858:271923 96.04423:448630 96.95852:115042 97.02842:40289 97.04746:18518 99.00709:43540 101.02282:14733 103…	C17H16O4	Coumaric acids and derivatives	SWUARLUWKZWEBQ-VQHVLOKHSA-N	C10484	---	HMDB0302344	Phenylpropanoids and polyketides	Cinnamic acids and derivatives	900785	282474	444935	10591218	8354294	7728010	4.71695e+06	7277688	3232101	1951494	928495	9536409	893081	3969878	251070640	267721824	263961632	260918032
Corchoroside A	32298	3.668	557.262	17.2985	[M+Na]+	67.58488:148994 69.03438:45130 70.06577:330584 72.08165:103194 81.03417:89476 83.04974:102133 84.08146:117537 85.0291:119043 86.06065:18640 86.09697:147714 95.0494:86639 97.02864:78298 99.04456:21783 101.07199:12105 109.02892:96197 110.06069:22226 111.04395:668599 112.04736:12078 112.08787:26474 114.10333:45903 115.08759:13323 116.07159:40152 120.08162:45653 122.09706:77329 123.04308:15095 124.07…	C29H42O9	Cardenolide glycosides and derivatives	QBILRDAMJUPXCX-UHFFFAOYSA-N	---	16408928	HMDB0033846	Lipids and lipid-like molecules	Steroids and steroid derivatives	280817888	463870912	384017472	378944672	276855360	296692448	3.46866e+08	238847952	427161312	328518816	273539200	297863168	287450048	3.08897e+08	255100976	238909920	288381664	260797520
2-Pyrrolecarboxylic acid	612	3.572	110.023	15.7237	[M-H]-	67.01723:40832 68.52947:52102 68.53324:24205 82.02821:112167 110.02261:1251517 111.00768:50441	C5H5NO2	Pyrrole carboxylic acids	WRHZVMBBRYBTKZ-UHFFFAOYSA-N	C05942	12473	HMDB0004230	Organoheterocyclic compounds	Pyrroles	3139870	2767568	2788368	2610785	1567614	594699	2.24482e+06	3008649	500389	1968510	2925876	1854202	6003848	2.71025e+06	258176432	252670064	266565952	2.59137e+08
Ethyl gallate	8184	4.253	197.044	8.7797	[M-H]-	69.32674:37344 72.99158:2394931 73.99486:21168 107.04913:32602 109.02789:44575 109.06461:14397 112.6723:9389 123.04366:1257016 124.04657:37948 135.04385:1513664 136.04655:82205 151.03856:66851 151.05954:48468 153.05479:41129 168.00546:72735 169.0119:9806 176.92526:10033 179.03304:1799527 180.03654:94585 182.02122:39840 183.02924:185475 197.04543:777767 197.11641:21321 198.04887:45608 198.11234:94…	C9H10O5	Hydroxybenzoic acid derivatives	VFPFQHQNJCMNBZ-UHFFFAOYSA-N	---	13250	HMDB0033836	Benzenoids	Benzene and substituted derivatives	4622678	5183272	2646018	5127044	3035122	2014080	3771369	7153724	4237959	3903966	6192564	7158372	6162846	5.80157e+06	238297840	257486480	268475168	2.54753e+08
Emodin	15439	4.853	269.045	1.82125	[M-H]-	52.46736:3403 59.01221:68736 64.20398:3108 68.71601:11421 68.7198:6197 71.01238:40990 73.02769:5011 79.9557:4501 80.96324:5238 85.02774:5488 87.00692:12694 89.02256:819987 90.02593:20593 94.02784:3452 96.95866:3423 99.00709:5836 101.02262:33735 105.03282:3589 109.0279:231058 110.03135:6387 113.02248:6715 119.03326:12517 119.04944:21964 120.04349:10264 120.9959:4742 121.02747:5581 123.04373:6764 1…	C15H10O5	Hydroxyanthraquinones	RHMXXJGYXNZAPX-UHFFFAOYSA-N	C10343	3220	HMDB0035214	Anthracenes	Anthracenes	4216055	1043294	5419706	859622	103546	91543	1.95563e+06	816529	2495132	4120976	4009299	264250	1364278	2.17841e+06	248679552	243919268	270337972	254312264
Oleanane -4H, + 2O	23534	10.769	441.372	0.22657	[M+H]+	53.03979:5425 55.05506:11158 57.07069:8152 67.05489:35770 68.15134:23604 68.15508:20973 69.07085:45067 70.06577:7564 72.08116:5517 79.05462:10544 81.07026:131780 83.08632:34714 85.06534:8226 91.0549:10156 93.07038:86415 95.08588:399701 96.0891:25575 96.73012:11242 97.10111:26450 99.08102:11485 105.07044:66218 107.08575:164807 109.10114:258964 110.10449:9287 111.08071:163661 111.1173:12845 114.066…	C30H48O2	Triterpene saponins-Oleanae+2O-4H	VNGUCOGHCJHFID-UHFFFAOYNA-N	---	---	---	---	---	0	0	0	0	0	0	0	0	0	0	0	0	0	0	263530528	226459344	254479040	248156304
Hexahydrocurcumin	19463	4.75	375.18	1.81246	[M+H]+	55.01904:16059 67.82314:145907 70.06584:93041 73.0289:16011 79.05527:42643 81.03425:59592 86.09699:26401 91.05489:56402 103.05486:176389 105.07031:102065 107.04992:254329 109.06548:44611 111.04401:16665 121.06475:60266 122.03703:55084 123.08059:82850 124.05241:16435 125.05963:19617 131.0495:692159 132.05269:50357 133.06442:299676 134.06874:16961 135.07996:234399 137.05942:6315038 138.0632:386566 …	C21H26O6	Curcuminoids	RSAHICAPUYTWHW-UHFFFAOYSA-N	C17826	5318039	HMDB0302135	Phenylpropanoids and polyketides	Diarylheptanoids	0	0	0	0	0	0	0	0	0	0	0	0	0	0	243305584	236775760	256857168	2.45646e+08
Tetrahydropalmatine	19637	19.393	378.169	4.83913	[M+Na]+	57.07069:7465 64.81898:7384 68.41654:53449 69.07083:25471 96.73463:9816 317.36014:8981 332.1644:73813 333.16559:10860 360.15756:284298 361.16409:58089 378.16843:11120360	C21H25NO4	Protoberberine alkaloids and derivatives	AEQDJSLRWYMAQI-UHFFFAOYSA-N	C02890	72301	HMDB0250799	Alkaloids and derivatives	Protoberberine alkaloids and derivatives	0	0	0	0	0	0	0	0	0	0	0	0	0	0	273088160	251036048	197674736	240599648
Threonine	1202	0.822	118.049	13.977	[M-H]-	52.11947:4393 55.4833:5328 59.01229:80070 66.56631:4454 69.32675:19940 71.01188:42064 72.00767:94882 74.02339:218942 84.40948:5115 85.22215:4392 96.57407:4639 118.04922:59637	C4H9NO3	Amino acids and derivatives	AYFVYJQAPQTCCC-GBXIJSLDSA-N	C00188	---	HMDB0000167	Organic acids and derivatives	Carboxylic acids and derivatives	486998928	384149736	383767240	341407344	356798176	416420528	3.94924e+08	415000424	359102672	480715120	413510624	389425792	390847008	4.081e+08	253520400	210002832	251877024	238466752
Liquiritigenin	13994	5.917	255.065	4.2734	[M-H]-	59.01211:29954 67.33678:118151 71.01241:9836 75.00735:190044 79.95576:46071 80.96324:40744 89.02254:15264 91.01749:238274 93.03269:8820 96.72276:8865 96.95866:7351 112.93591:13443 119.04807:2393753 120.05218:170494 135.00682:2274227 136.0106:130593 143.08879:32153 149.02365:10160 153.01726:658237 154.02052:43272 167.14162:9050 175.11353:34939 191.11008:11166 211.13322:75384 255.06654:2599066 255.…	C15H12O4	Flavanones	FURUXTVZLHCCNA-AWEZNQCLSA-N	C09762	114829	HMDB0029519	Phenylpropanoids and polyketides	Flavonoids	4117109	1698242	2130250	1741667	1219230	808191	1.95245e+06	1143334	1276909	1862734	536076	755252	561226	1.02259e+06	233222768	236942912	237549504	2.35905e+08
Benzoylecgonine	13333	6.622	290.139	0.2068	[M+H]+	55.01866:10647 55.05506:38149 57.03444:52412 59.05001:49234 67.05492:53077 69.03437:31996 69.07029:25921 71.05024:59517 73.06562:10281 79.05461:34684 81.03426:39430 81.07024:89485 83.0497:30146 83.08632:31851 85.06534:12877 87.04501:11578 91.0549:40560 93.07076:55916 95.04975:27336 95.08577:64915 97.06573:14780 97.10202:16146 99.04455:29030 99.08102:10241 101.06042:11850 105.07052:33619 107.05003…	C16H19NO4	Benzoic acid esters	GVGYEFKIHJTNQZ-UHFFFAOYSA-N	C10847	---	HMDB0041836	Benzenoids	Benzene and substituted derivatives	0	0	0	0	0	0	0	0	0	0	0	0	0	0	224657648	242443616	235777648	2.34293e+08
Palmatine	17893	5.912	352.154	15.3624	[M]+	68.10388:77032 70.06576:14167 70.5803:8229 72.08173:8938 74.09759:8847 81.03425:10717 81.07092:16072 88.07693:40056 95.05062:11460 95.08667:9601 96.7283:10285 105.07051:9818 121.06552:60896 121.10139:14521 122.09714:8256 150.0919:72795 172.13335:120197 177.05435:12584 178.08621:78563 196.13231:11070 205.08696:8017 221.16672:27087 232.17015:30629 291.12363:42243 293.16946:11473 294.11438:29742 306…	C21H22NO4+	Protoberberine alkaloids and derivatives	QUCQEUCGKKTEBI-UHFFFAOYSA-N	C05315	19009	---	Alkaloids and derivatives	Protoberberine alkaloids and derivatives	8135442	0	6638985	975039	11572985	2747740	5.0117e+06	3479154	10755800	1851251	7417984	3880663	0	4564142	230785456	238661040	233407088	234284528
beta-Glucogallin	22115	3.652	331.067	0.45308	[M-H]-	59.01212:19616 68.51978:36283 68.52355:48777 71.01185:14629 72.99161:15708 74.02325:42880 79.9557:14593 80.96339:220895 85.02774:14863 87.00692:75945 88.03898:16691 89.02254:68496 95.74327:11361 96.95866:19313 99.0071:12352 101.02283:17824 103.19614:12926 111.00657:12647 111.04318:13850 113.02363:15521 115.00137:18974 124.01513:24046 125.02329:639806 126.02628:14667 128.03316:51135 130.08554:1518…	C13H16O10	Phenolic glycosides	GDVRUDXLQBVIKP-HQHREHCSSA-N	C01158	124021	HMDB0301708	Phenylpropanoids and polyketides	Tannins	1218656	240746	1578193	923334	946201	1093976	1.00018e+06	1616000	712841	1269930	358565	234122	3146690	1.22302e+06	234519728	234626720	227364608	232170352
Osthole	10100	14.26	245.117	0.89753	[M+H]+	67.0554:8521 68.0192:32463 70.06567:25261 79.05527:4923 81.07092:16249 83.08631:6324 91.05489:13160 93.07038:7593 95.08667:21790 97.10201:14244 102.05629:5341 105.07051:24152 107.0868:19211 109.10222:13968 113.03503:46138 119.0857:11706 120.08159:17419 121.06554:55884 121.10266:17576 125.09678:5598 131.04898:457415 132.05214:34883 133.0659:19310 133.10217:24480 135.11722:9135 147.11676:15559 149.…	C15H16O3	Coumarins and derivatives	MBRLOUHOWLUMFF-UHFFFAOYSA-N	---	10228	---	Phenylpropanoids and polyketides	Coumarins and derivatives	0	0	0	0	0	0	0	0	0	0	0	0	0	0	230775472	219995872	244149600	2.3164e+08
Niranthin	21915	13.179	415.211	0.81886	[M-H2O+H]+	55.05505:4734 57.03431:6800 60.04521:6252 69.0344:50544 69.07082:10627 77.03942:6032 79.0546:9224 81.03453:31268 83.04969:17256 85.02888:16963 87.045:5709 91.0549:115230 92.05854:5030 93.07037:5976 99.04453:6712 103.05505:7897 105.0705:7071 107.08571:83447 111.04511:23424 117.0705:31749 119.08569:8357030 120.089:645685 125.09677:6392 127.03923:6982 129.0551:23252 133.06448:110668 134.06874:6675 1…	C24H32O7	Dibenzylbutane lignans	RCFGIEPQSDGMJJ-UHFFFAOYSA-N	---	13989914	HMDB0255621	Lignans, neolignans and related compounds	Dibenzylbutane lignans	8237753	4394445	6741874	8295740	3924302	4788626	6063790	6414906	2236140	6142476	4734104	5445565	4089164	4.84373e+06	228243232	228359856	229847280	2.28817e+08
Madecassic acid	26583	14.386	487.341	2.56493	[M+H-H2O]+	51.39741:3125 55.05507:13167 67.05489:12867 69.07084:18594 69.75256:6938 71.92529:3465 79.05463:5679 81.07035:32048 81.15131:3394 83.04971:4771 83.08633:13738 85.0289:3268 86.09701:3979 89.06033:4688 91.05491:7014 93.07036:28547 95.08587:61360 97.06574:6023 97.10112:4422 99.08009:3717 105.07037:35563 107.08572:52863 109.06551:5828 109.10118:35746 111.08066:12417 111.11731:3183 117.07066:4584 119.…	C30H48O6	Triterpenoids	PRAUVHZJPXOEIF-AOLYGAPISA-N	---	73412	HMDB0036670	Lipids and lipid-like molecules	Prenol lipids	0	0	0	0	0	0	0	0	0	0	0	0	0	0	235603200	206716288	241257072	2.27859e+08
Quercetin 3-galactoside	34978	4.396	463.087	3.36869	[M-H]-	57.03311:29595 59.01255:27750 71.01241:46116 79.9557:10220 80.96394:15120 83.01266:6962 85.02817:177034 89.02335:31168 101.02283:42722 111.00768:24220 113.02248:11548 121.02805:73290 125.02325:10689 129.01817:78411 147.02867:26936 149.04437:11838 151.00322:43957 161.04449:29416 167.03511:34422 173.00748:14272 178.99634:54765 189.05461:8646 191.01993:8235 191.05498:6896 232.57538:7992 235.06091:91…	C21H20O12	Flavonoid O-glycosides	OVSQVDMCBVZWGM-DTGCRPNFSA-N	C10073	5281643	HMDB0030775	Phenylpropanoids and polyketides	Flavonoids	1877598	0	1235458	0	137470	0	541754	34519661	47390932	9286134	9821744	49948854	47393448	3.30601e+07	235350272	217700064	222304872	2.25118e+08
Acetic acid, 2-phenylethyl ester	4118	17.525	165.091	0.42401	[M+H]+	55.01865:68267 55.05504:44820 57.03433:47924 67.05486:199360 69.03436:162768 69.07082:8438 70.06574:17485 79.05498:36441 80.05051:7676 81.03416:44470 81.07027:80160 83.04967:20765 85.02886:20189 91.05475:133042 93.07021:67585 95.0497:96418 95.08578:110085 97.07658:5980 98.06097:12651 103.05503:13328 105.07044:37610 107.04978:36423 107.08572:23712 108.04429:13614 109.02874:18784 109.06537:188755 1…	C10H12O2	Benzene and substituted derivatives	MDHYEMXUFSJLGV-UHFFFAOYSA-N	C12303	7654	HMDB0033945	Benzenoids	Benzene and substituted derivatives	0	0	0	0	0	0	0	0	0	0	0	0	0	0	239367648	212471872	222850768	2.24897e+08
Tectorigenin	14128	4.61	301.07	2.95612	[M+H]+	55.01865:15766 57.03431:57016 67.05493:86694 67.43246:101591 67.43613:66106 70.06576:43956 71.04996:26676 72.08173:17577 81.0344:373278 81.07023:66743 83.04969:63823 83.08631:17629 85.06533:15192 86.09698:70957 91.05489:20008 93.07038:53049 94.06609:14466 95.08578:39355 96.7283:28696 97.06572:14967 99.04454:15298 107.05002:23457 107.08575:24960 109.1011:109798 111.04414:298348 111.08064:63019 119…	C16H12O6	Isoflavones	OBBCRPUNCUPUOS-UHFFFAOYSA-N	C10534	5281811	HMDB0042024	Phenylpropanoids and polyketides	Isoflavonoids	0	0	0	0	4401114	0	733519	2858453	0	1989620	1657052	0	8699882	2.53417e+06	229768576	217356304	223134736	223419872
Dihydrocapsaicin	19324	15.228	306.206	3.39639	[M-H]-	59.01212:6684 68.05204:14711 68.0563:25224 96.72276:6168 97.02752:5275 125.09489:29390 136.11142:69641 161.04449:6386 164.14328:9834 190.12169:24839 208.13292:168565 209.136:8027 244.20592:31758 262.21796:152592 263.21948:9324 270.18762:23827 288.19656:538139 289.20227:70906 306.20947:2472144 307.05991:7196 307.10074:31209 307.20889:350154	C18H29NO3	Methoxyphenols	XJQPQKLURWNAAH-LILDFLRNNA-N	C16952	107982	HMDB0038457	Benzenoids	Phenols	188865	0	482110	0	0	136008	134497	0	0	118615	0	171792	0	48401.2	227122688	225467168	212183408	221591088
Gibberellin A5	21894	7.184	329.139	1.27605	[M-H]-	57.03311:11257 59.01211:29340 80.96324:30618 85.02773:7483 125.09621:8403 129.09077:15112 155.10631:10282 171.10039:33437 173.09599:25861 183.13731:23148 184.1404:10420 185.14218:10617 187.09518:8234 200.08398:58518 201.11302:50334 209.13313:7941 211.13228:28600 212.13676:25116 215.07089:12208 225.12665:61524 226.1019:46909 226.1356:227694 227.14201:52045 229.15871:34944 230.12906:9800 237.12868:…	C19H22O5	Gibberellins	ZOWHLBOPCIHIHW-KQBHUUJHSA-N	C11871	5281988	HMDB0303484	Lipids and lipid-like molecules	Prenol lipids	113680	0	297271	95260	0	0	84368.5	522190	674924	1194993	234351	842486	491864	660135	229457216	210306768	205266848	2.1501e+08
Myrtenal	2992	8.436	151.112	0.19853	[M+H]+	55.01866:6922 55.05506:6606 57.07069:19836 59.04989:17316 67.05499:49570 67.86994:43582 69.03437:18295 69.07043:27251 79.05472:30461 80.04986:16343 81.03442:64825 81.0704:136941 82.06582:22423 89.06032:8049 91.05491:39169 93.07046:60836 95.0499:43669 95.0859:48717 96.04446:19841 96.0811:68661 97.06482:15664 105.0706:68203 106.06526:39448 107.04898:24883 107.08587:82941 108.04451:40838 108.08161:1…	C10H14O	Bicyclic monoterpenoids	KMRMUZKLFIEVAO-IUCAKERBSA-N	C11939	1201529	HMDB0035250	Lipids and lipid-like molecules	Prenol lipids	0	0	0	0	0	0	0	0	0	0	0	0	0	0	206370976	222175696	211986656	2.13511e+08
Glochidone putative	22382	10.769	423.363	1.08654	[M+H]+	55.05505:24172 57.07069:9203 67.05495:59141 69.07039:59611 70.066:42751 71.08633:9592 79.05452:27338 81.0703:177969 82.07357:5639 83.08637:55115 85.06533:6751 91.05489:22760 93.07055:86677 95.08588:409368 96.0891:19584 97.06572:8548 97.10206:34084 99.08101:7287 105.07044:81946 107.08578:212373 109.10122:397815 110.10464:27785 111.08067:38217 111.11729:28057 112.08672:7192 116.07038:16403 119.0857…	C30H46O	Triterpenoids	FWBYBHVDDGVPDF-UHFFFAOYSA-N	---	4106989	---	Lipids and lipid-like molecules	Prenol lipids	0	0	0	0	0	0	0	0	0	0	0	0	0	0	212858272	195696128	230518288	2.13024e+08
Pimelic acid	4423	3.845	159.065	9.4929	[M-H]-	59.01211:29414 69.03314:8500 71.01241:8234 73.02769:21709 74.02323:7914 85.02773:12387 85.06418:7786 95.04865:90585 97.06464:1466700 98.06727:39871 99.00708:9518 111.00766:7585 115.07499:757923 116.07911:12891 129.01845:20087 130.98227:8085 141.05396:72598 158.84404:7207 158.89153:12033 159.06448:994440 159.89351:9307 160.03935:33730 160.06816:35800	C7H12O4	Medium-chain fatty acids	WLJVNTCWHIRURA-UHFFFAOYSA-N	C02656	---	HMDB0000857	Lipids and lipid-like molecules	Fatty Acyls	106549424	63493996	112454640	67515312	75917024	85101608	8.5172e+07	50627132	44659556	46983680	55016168	64937940	62811312	5.41726e+07	226991568	194735840	214741488	2.12156e+08
Protopine	18043	4.641	354.133	1.6378	[M+H]+	68.35724:49093 70.06577:33200 81.03426:10869 86.09711:148122 88.0765:67160 89.07946:11360 96.73464:11057 105.07053:11941 116.0704:10909 127.03926:16340 129.06487:11118 132.10155:139480 135.04428:50279 137.05946:17547 149.06013:389238 150.06447:19017 163.03989:87048 165.05452:142918 166.08694:15798 172.1321:98314 173.13725:86356 174.13911:66031 175.03851:39884 176.07092:16283 177.05438:40929 177.0…	C20H19NO5	Protopine alkaloids	GPTFURBXHJWNHR-UHFFFAOYSA-N	C05189	4970	HMDB0003920	Alkaloids and derivatives	Protopine alkaloids	0	0	0	0	0	0	0	0	0	0	0	0	0	0	213239520	214910368	203127392	210425760
Irigenin	25118	7.845	359.077	0.77978	[M-H]-	67.72992:136401 72.99102:12749 79.9557:21936 80.96325:27869 132.02063:17325 161.02319:80362 173.09818:14253 178.9967:50638 186.03181:19680 197.04297:22682 215.12776:20286 225.12643:72654 226.12932:27956 227.13242:77132 242.02045:23341 245.04453:16990 257.0444:179409 258.04788:15468 269.11673:62808 270.01923:17303 270.12027:20604 271.125:137846 279.1001:26011 297.20456:29245 301.03534:91446 311.02…	C18H16O8	4'-O-methylated isoflavonoids	TUGWPJJTQNLKCL-UHFFFAOYSA-N	C17957	5464170	HMDB0303159	Phenylpropanoids and polyketides	Isoflavonoids	258017	240823	0	7002	0	0	84307	139078	0	0	0	0	0	23179.7	224451120	211860576	194728224	210346640
Columbianetin	10226	6.151	247.096	1.90209	[M+H]+	55.01865:16957 69.03381:11271 81.03424:25916 85.02888:12178 91.05498:72374 93.07037:9262 95.08578:12604 96.73642:14110 98.06007:13557 105.03374:9827 109.02876:12796 115.05478:16409 119.08569:10836 121.06487:101446 122.06792:126659 127.03923:33923 128.06252:14554 129.07065:117022 131.04958:15687 131.08531:499987 132.08902:49136 133.06444:10609 135.07997:12014 141.07008:126940 144.05655:135702 145.…	C14H14O4	Angular furanocoumarins	YRAQEMCYCSSHJG-UHFFFAOYSA-N	---	92201	HMDB0244406	Phenylpropanoids and polyketides	Coumarins and derivatives	3317513	10069931	8745663	10574348	6926698	8020882	7.94251e+06	8777821	12622051	7773375	3895034	9430082	7243006	8.29023e+06	218256464	196604416	211813008	208891296
6-O-Acetyldaidzin	28991	5.621	517.133	1.2956	[M+H]+	54.64857:5405 70.06573:31635 71.04993:5399 72.08171:8014 81.03422:5300 85.02885:7037 86.09696:10271 95.08576:5552 96.72737:13158 107.04999:7997 118.04128:6792 120.08031:10916 127.0392:20023 131.08511:6055 137.05939:23920 163.0397:21955 175.03842:6740 177.05444:41739 184.07344:12084 201.0527:7793 213.05251:5880 213.09094:52694 225.46123:7829 237.05217:37190 242.02499:5539 253.05086:13208 254.05763…	C25H24O12	Isoflavonoid O-glycosides	ZMOZJTDOTOZVRT-UHFFFAOYSA-N	---	53398699	HMDB0030689	Phenylpropanoids and polyketides	Isoflavonoids	0	0	774002	0	0	180441	159074	0	0	0	0	0	0	0	210467536	207919936	201988992	2.06792e+08
Oridonin	17598	10.837	347.185	0.08641	[M+H-H2O]+	55.05511:22572 57.07069:5450 67.05489:7320 68.7859:7793 68.78968:10149 69.07037:34081 79.05527:6009 81.0703:20847 83.08652:35302 85.06533:5404 93.07038:10653 95.04975:4308 95.08591:53861 96.73192:4962 97.10201:5170 99.04455:3525 105.07051:5580 107.08575:19193 109.10114:19547 113.05976:4141 113.09626:3853 119.08571:5803 121.1014:15099 123.11687:5534 133.10231:6150 135.11722:5731 143.08417:3895 145…	C20H28O6	Kaurane diterpenoids	SDHTXBWLVGWJFT-RDQYUEOQSA-N	---	5321010	HMDB0242516	Lipids and lipid-like molecules	Prenol lipids	0	0	0	0	0	0	0	1638169	0	0	0	0	1608553	541120	206567984	191676192	221018208	2.06421e+08
Butyl phenyl ketone	3968	6.424	163.112	1.53269	[M+H]+	53.03942:10165 55.01885:82681 55.05506:35799 57.03446:70580 61.02928:11316 67.05508:82544 67.91344:32890 67.91716:38693 69.03399:122003 69.07052:50597 71.04996:33539 73.02891:28543 77.03943:11633 79.05481:214584 80.04986:28738 81.03356:41575 81.07043:130685 83.0497:29131 85.02919:103071 87.04424:10836 91.05489:78685 93.07056:340870 94.06524:17005 95.04996:94119 95.08598:104470 97.02856:36803 97.0…	C11H14O	Ketones	XKGLSKVNOSHTAD-UHFFFAOYSA-N	---	66093	HMDB0031208	Organic oxygen compounds	Organooxygen compounds	0	0	0	0	0	0	0	0	0	0	0	0	0	0	201279904	201962720	215294784	206179136
Phorbol	18812	6.408	365.193	7.17423	[M+H]+	57.03432:8291 67.05489:5342 68.05859:34647 70.06577:25690 71.04997:7067 79.05463:5435 81.07025:9213 83.08633:6272 85.06535:5289 93.0704:9792 95.04977:5318 95.08581:7220 97.10112:5828 99.04456:4843 107.08577:7057 109.06442:5121 109.10116:8652 111.08067:5315 116.0704:5796 119.08572:5441 121.06478:19615 121.10143:8135 125.09548:7837 127.03927:6878 131.08519:4928 135.11575:8151 143.0858:5352 145.1018…	C20H28O6	Tigliane and ingenane diterpenoids	QGVLYPPODPLXMB-SPYFFXORSA-N	C09155	---	HMDB0246701	Lipids and lipid-like molecules	Prenol lipids	0	0	0	3150720	0	2219636	895059	0	0	0	0	0	4521505	753584	209805520	180090480	226688944	2.05528e+08
Artemetin	20302	11.333	389.122	2.74977	[M+H]+	69.74813:16604 70.06577:8043 81.07024:9302 95.0858:9554 107.08575:8280 109.10115:5793 165.05444:9018 285.07645:20495 295.05917:7139 297.07385:26237 298.08163:19435 299.08936:35860 310.08136:49522 311.08472:5807 313.07111:214274 314.07214:26113 325.06882:19173 327.08475:27201 328.09128:172737 329.09656:34814 331.0817:505814 332.08456:67237 341.06631:144638 342.07309:33203 343.08255:22126 345.09833…	C20H20O8	7-O-methylated flavonoids	RIGYMJVFEJNCKD-UHFFFAOYSA-N	---	5320351	HMDB0030095	Phenylpropanoids and polyketides	Flavonoids	0	0	0	0	0	0	0	0	0	0	0	0	0	0	205388768	196848176	207436112	203224352
2-Methyl-4(3H)-quinazolinone	3793	5.846	161.071	1.86253	[M+H]+	55.01866:39593 57.03432:9310 68.2551:49479 69.03457:42342 71.01363:11153 72.04519:14547 73.02891:8539 79.05472:54834 80.04986:8879 81.07024:12602 85.02889:24392 87.04501:11255 91.0549:40628 93.07039:9798 95.0134:52210 96.04446:11001 97.02873:53925 98.061:10091 99.04455:13486 101.02381:10274 102.05531:9290 103.05506:32532 105.07061:541790 106.06526:26379 106.07355:33910 113.02352:91433 115.03958:3…	C9H8N2O	Quinazolines	FIEYHAAMDAPVCH-UHFFFAOYSA-N	---	135400457	HMDB0245238	Organoheterocyclic compounds	Diazanaphthalenes	0	0	0	0	0	0	0	0	0	0	0	0	0	0	209293360	195663104	200448624	201801696
Dimethylfraxetin	9524	6.353	237.076	0.16872	[M+H]+	55.01863:12411 55.05503:13931 57.03429:11816 59.05009:27496 67.05495:23716 69.03434:6591 69.07043:32983 70.06573:17687 71.05001:52994 79.05473:21977 81.03422:20424 81.07034:95788 83.04986:22657 83.08628:16139 85.06544:26097 87.04498:10832 91.05479:23371 93.07047:154084 95.04971:19627 95.08585:82413 96.04441:15198 97.06478:18094 97.10107:14516 98.06004:6832 99.04451:20046 99.08098:14573 105.07071:…	C12H12O5	Coumarins and derivatives	RAYQKHLZHPFYEJ-UHFFFAOYSA-N	---	3083928	---	Phenylpropanoids and polyketides	Coumarins and derivatives	0	0	0	0	0	0	0	0	0	0	0	0	0	0	195389392	190013072	218759584	2.01387e+08
Osthenol	9131	9.612	231.101	0.64907	[M+H]+	65.03978:5179 67.05489:5476 69.03452:31296 69.16784:15616 70.06572:39897 71.0494:5730 72.08174:7991 81.03425:15392 81.07024:4665 85.02888:17015 86.06064:8901 87.06427:4851 91.05489:15773 95.08668:7941 96.04534:6543 97.02855:5530 98.06008:8452 109.02877:5728 111.04401:4732 112.07659:6996 114.09176:4699 119.04874:7750 119.08571:7744 121.06476:15334 127.03925:7084 133.06447:5459 133.10086:4681 142.0…	C14H14O3	7-hydroxycoumarins	RAKJVIPCCGXHHS-UHFFFAOYSA-N	C18080	5320318	HMDB0034130	Phenylpropanoids and polyketides	Coumarins and derivatives	0	0	0	0	0	0	0	0	0	0	0	0	0	0	200257904	199889008	201978480	200708464
Benzothiazolone	3054	5.521	152.016	0.13156	[M+H]+	69.03436:13618 69.07036:51530 70.94216:19766 70.9586:7658 80.04984:11748 81.07023:12245 83.04969:14546 83.08631:6800 88.9528:5157 92.05013:66872 93.07024:28131 95.0858:29112 96.04444:6602 96.08105:7549 97.06494:61677 107.04899:35676 107.08564:28677 109.01149:17869 109.10113:37298 110.06066:19336 111.08064:6321 111.9688:43776 111.98437:6366 124.02221:76011 124.07599:19255 124.08648:15594 125.07157…	C7H5NOS	Benzothiazoles	YEDUAINPPJYDJZ-UHFFFAOYSA-N	---	13625	HMDB0249030	Organoheterocyclic compounds	Benzothiazoles	38800256	52980236	59687644	44134772	59439068	56860752	51983788	53400876	43390408	40434520	41122048	50106808	104148600	5.54339e+07	213467632	194443648	193450480	200453920
Estrone	15477	12.537	269.154	2.48927	[M-H]-	59.01297:27404 69.0549:11130 69.05872:5809 71.01297:19540 89.01775:22204 89.02261:346958 90.02673:10584 101.02377:10820 109.02896:6381 113.02361:6747 154.09808:4319 179.05574:6858 207.17311:58112 208.17836:6644 210.06847:14321 211.03918:3699 225.1837:58483 226.19055:5206 226.21637:5447 251.16322:29818 253.12256:14854 254.05815:57658 254.13:667509 255.05859:6627 255.13574:97106 269.08401:267519 26…	C18H22O2	Estrogens and derivatives	DNXHEGUUPJUMQT-CBZIJGRNSA-N	C00468	5870	HMDB0000145	Steroids and steroid derivatives	Steroids and steroid derivatives	0	0	0	0	0	0	0	0	0	0	0	0	64699	10783.2	198697472	203654320	198702480	200351424
Limonin	25462	3.726	471.201	1.82512	[M+H]+	55.05506:14639 58.06569:22302 67.05489:56602 68.55868:75960 69.03438:28271 69.07044:90132 70.06603:219481 71.04997:15585 72.08137:104193 79.05462:22033 81.03442:246292 81.07024:50279 82.03763:16318 83.04971:45313 84.04481:25800 84.08136:17190 85.02889:27459 85.06535:14989 86.09721:323284 91.05408:21318 93.0704:50463 95.01308:515681 95.04998:459161 95.08581:27398 97.02856:52710 97.06483:20369 105.…	C26H30O8	Limonoids	KBDSLGBFQAGHBE-UHFFFAOYSA-N	C03514	---	HMDB0035921	Lipids and lipid-like molecules	Prenol lipids	72426936	43402008	62130932	34602536	59157924	56812780	5.47555e+07	8414668	0	29176968	18495246	22341314	40423060	1.98085e+07	240576704	145980336	213936592	200164544
Isovitexin	23006	4.008	433.113	1.20061	[M+H]+	56.05008:11162 69.03436:22970 69.80009:36085 70.066:296016 72.08115:46452 81.03377:68593 85.02888:56924 86.09721:295373 95.04974:22780 97.02855:37323 99.04454:35337 103.03918:41339 105.03374:12320 109.02876:16112 111.04401:56285 112.08672:22511 114.10331:12151 116.07045:87163 120.08081:86875 121.02812:21253 121.06475:12430 122.06004:12704 126.05502:15950 126.09126:19199 127.03928:140974 136.07559…	C21H20O10	Flavonoid C-glycosides	MYXNWGACZJSMBT-UHFFFAOYSA-N	C01714	162350	HMDB0253708	Fatty Acyls	Flavonoids	3232391	0	0	0	0	1335722	761352	0	0	0	1761112	0	244438	334258	228290112	148514944	218612928	1.98473e+08
Tangshenoside V	35559	3.92	469.135	0.06395	[M-H]-	59.01212:34544 67.35621:259544 67.3604:55763 71.01241:63619 79.9557:21468 80.96394:68237 89.02254:23038 96.95866:34460 99.04355:5165828 100.04656:123528 101.02283:24733 113.02248:30953 119.0491:182074 128.03316:22234 143.03346:1353247 145.02858:232341 161.05942:190956 163.03773:641445 177.05519:164947 187.03938:41726 205.04898:516136 206.05254:34404 235.06035:479323 236.06216:31631 265.07126:1179…	C21H26O12	---	---	---	---	---	---	---	0	0	0	0	0	0	0	1122440	0	6512534	7938480	3591447	1406173	3.42851e+06	189735184	200208208	202932752	1.97625e+08
1-Phenanthrenecarboxylic acid, 1,2,3,4,4a,9,10,10a-octahydro-1,4a-dimethyl-7-(1-methylethyl)-9-oxo-	16826	15.371	337.177	0.17795	[M+Na]+	55.05506:7456 57.03431:13923 57.07069:5838 59.04989:16827 62.06091:3927 67.05505:26396 69.07026:23990 69.82277:7050 71.08633:7709 72.04534:29184 79.05461:4522 81.03425:6277 81.0703:40042 83.08632:17048 85.02888:5822 87.04501:10699 93.07039:17130 95.08586:44567 97.10201:16270 101.06095:23151 107.08575:16356 109.10114:17454 111.04401:3754 113.05977:16401 121.1014:15082 123.11687:12498 125.09679:486…	C20H26O3	Diterpenoids	MSWJSDLNPCSSNW-UHFFFAOYSA-N	---	10018535	---	Lipids and lipid-like molecules	Prenol lipids	0	0	0	0	0	0	0	0	0	0	0	0	0	0	202678224	187470816	201537984	197229008
Asimilobine	11739	11.35	268.133	2.1631	[M+H]+	55.05466:14993 57.07027:17531 58.06567:7970 67.05435:22069 69.07027:18995 71.08575:27716 81.03355:6154 81.07057:49759 83.04968:8188 83.08559:19105 88.0766:154969 93.07037:20571 95.04974:8659 95.08617:43555 97.0648:5545 97.10109:23233 99.08048:29670 107.08573:21395 109.10175:36555 118.0413:6656 119.08569:7777 121.06474:8049 121.1019:29319 123.08059:7296 123.11685:9731 125.09544:27073 131.04814:649…	C17H17NO2	Aporphines	NBDNEUOVIJYCGZ-CYBMUJFWSA-N	---	160875	HMDB0302145	Alkaloids and derivatives	Aporphines	0	0	0	0	0	0	0	0	0	0	0	0	0	0	189020656	198699952	202592208	1.96771e+08
Melilotoside	26264	3.869	371.098	2.31744	[M+FA-H]-	57.03311:5833 59.01224:37417 66.41051:3858 69.54021:4063 69.78947:13516 71.01202:41776 72.99161:16195 73.02769:5656 75.00742:32818 79.9557:17665 80.96325:50932 82.9596:4787 85.02789:44521 87.00707:48391 88.03819:14594 89.02258:34755 94.02871:3646 96.95869:44753 97.02843:7159 99.00725:28293 99.04354:4491 101.02283:18935 109.0279:5427 111.00768:8964 112.93593:5483 113.02249:16724 115.00254:24869 11…	C15H18O8	Glycosyl compounds	GVRIYIMNJGULCZ-ZMKUSUEASA-N	C05158	---	HMDB0033581	Organic oxygen compounds	Organooxygen compounds	76909064	8214199	16441116	6167250	7636392	788738	1.93595e+07	0	3067281	4352027	21349432	0	76088	4.80747e+06	187259680	198402784	190824320	1.92162e+08
Loratadine	19935	6.011	383.149	8.61277	[M+H]+	68.59098:73831 69.03436:19198 71.04996:56862 105.03398:114952 119.08569:20307 133.02951:19217 141.07007:41132 153.05482:21650 165.05441:20570 167.0697:56971 169.06583:44262 170.07312:23626 177.05435:61574 186.06726:47547 187.0751:23431 191.0717:45505 200.08295:43541 201.091:125333 202.07866:20768 205.08696:52190 217.08466:42398 219.10066:21015 220.08824:69894 229.08731:350205 230.09065:48873 231.…	C22H23ClN2O2	Benzocycloheptapyridines	JCCNYMKQOSZNPW-UHFFFAOYSA-N	---	3957	HMDB0005000	Benzocycloheptapyridines	Benzocycloheptapyridines	0	0	0	0	0	0	0	0	0	0	0	0	0	0	170546368	194324336	196827840	187232848
Artemisinin	11537	8.082	265.143	0.4903	[M+H-H2O]+	55.05505:16380 57.03431:5930 62.06102:66182 67.05503:50807 68.7502:20160 69.03436:15554 69.07047:29166 70.06576:8687 71.04996:20425 71.08633:12572 79.05461:21311 81.03425:15560 81.07045:78247 83.04987:27133 83.08663:25193 85.06533:24350 86.06064:5612 87.04424:14039 91.05489:16005 93.07059:35196 95.05:30961 95.08597:91341 97.06482:16235 97.10201:14679 98.06007:14107 99.04478:62419 99.08102:7755 10…	C15H22O5	Terpene lactones	LUAFEHZUWYNDE-NNWCWBAJSA-N	C09538	---	HMDB0242246	Lipids and lipid-like molecules	Prenol lipids	0	0	0	0	0	0	0	0	0	0	2183206	0	0	363868	186980432	178026464	187712944	1.8424e+08
Trans-Oleic Acid	12858	20.271	283.263	0.21182	[M+H]+	55.0551:77460 56.05843:2946 57.03439:16029 57.0708:307081 58.07406:11138 59.04988:4296 60.0452:11124 67.05496:48839 69.03436:7985 69.07037:220487 69.80672:5290 70.0741:12907 71.04992:20857 71.0864:234329 72.08927:11179 73.06501:11149 79.05476:24651 81.07034:133552 82.07426:5343 83.04968:15427 83.08638:216716 84.08942:21540 85.06545:15644 85.10191:138826 86.10532:9858 87.04423:5439 88.07613:4623 8…	C18H34O2	Long-chain fatty acids	ZQPPMHVWECSIRJ-MDZDMXLPSA-N	C01712	637517	HMDB0000573	Lipids and lipid-like molecules	Fatty Acyls	99173592	144936016	144252304	168228960	107680152	123626584	131316268	122644128	107430376	135008384	87003336	111720712	114881632	1.13115e+08	180975552	191681904	173124816	181927424
Schisanhenol	22484	9.899	425.195	2.93984	[M+Na]+	55.01864:21777 59.04988:42650 67.05493:89643 67.51603:122906 69.07079:87165 70.06575:14735 81.03429:454440 81.07092:49177 82.03761:13456 83.04968:17702 83.0863:19453 93.07037:23364 95.01367:1291378 95.04972:762322 95.08544:72235 96.01676:43233 96.05247:22476 97.02943:37512 97.0648:17280 105.0705:54110 107.04896:16658 107.08573:55619 109.06541:94048 109.10112:18467 111.08062:62603 119.08568:57872 …	C23H30O6	Hydrolyzable tannins	FYSHYFPJBONYCQ-UHFFFAOYSA-N	---	13844278	HMDB0258169	Phenylpropanoids and polyketides	Tannins	0	0	0	0	0	0	0	0	0	0	0	0	0	0	182920944	181523536	178524192	1.8099e+08
gamma-linolenic acid	16254	18.454	277.217	2.88582	[M-H]-	55.63018:1067 59.01211:6399 63.52438:1241 69.81048:2769 83.04853:1244 90.93195:1367 104.88596:1191 119.10226:1351 119.52623:1253 147.15048:1091 148.52283:1229 158.1929:1186 221.07797:1484 249.04372:1259 259.20758:1514 277.21695:385379 278.22232:63664	C18H30O2	Lineolic acids and derivatives	VZCCETWTMQHEPK-QNEBEIHSSA-N	C06426	5280933	HMDB0003073	Lipids and lipid-like molecules	Fatty Acyls	26347914	28601008	33388612	34195528	19577040	27756212	2.83111e+07	25832162	19736992	27280632	7628554	16425233	20146836	1.95084e+07	176508656	205987040	159314272	1.80603e+08
Betulin	22516	20.305	425.377	1.43402	[M+H-H2O]+	55.05508:25175 57.07071:29406 67.05482:25092 67.7407:38897 69.07079:110021 71.08633:7360 79.05528:18300 81.07088:131123 83.08625:79306 85.06534:4538 87.85081:3779 91.0549:8621 93.07021:67905 95.08571:256557 96.0891:12510 96.73553:5313 97.06573:5789 97.10178:41835 99.08102:4017 105.07024:51228 107.0856:156346 108.08907:5315 109.10201:258386 110.10449:5590 111.08065:14336 111.1172:32611 113.09626:5…	C30H50O2	Triterpenoids	FVWJYYTZTCVBKE-ROUWMTJPSA-N	C08618	44656670	HMDB0036838	Lipids and lipid-like molecules	Prenol lipids	0	0	0	0	0	0	0	0	0	0	0	0	0	0	193948864	189425120	154226960	1.792e+08
Gibberellin A3	23651	5.182	345.133	3.99844	[M-H]-	57.0327:48499 59.01212:17990 61.9865:12318 67.27972:168391 71.04875:11831 79.9557:36065 80.96325:43076 83.04854:15191 87.00692:21354 87.04388:51352 97.06379:12973 107.08485:21332 125.09489:12910 137.09567:15362 143.10504:12021 153.09071:13102 171.1003:88829 171.34901:10411 173.09601:52162 197.11642:50476 199.11287:312293 201.11301:516338 202.1152:13014 211.11192:17776 213.12691:112937 215.12775:4…	C19H22O6	C19-gibberellin 6-carboxylic acids	IXORZMNAPKEEDV-QTWFBFKQSA-N	C01699	6466	HMDB0003559	Lipids and lipid-like molecules	Prenol lipids	0	0	0	0	0	0	0	11602319	3107744	5713058	7039636	6462964	8027420	6.99219e+06	168270752	175795552	185036624	1.76368e+08
Carnitine	3876	0.887	162.112	0.4318	[M+H]+	57.0343:514163 58.0665:1565378 59.07398:397169 60.08182:50752944 61.08492:1310861 68.93382:617431 68.93708:519400 85.02878:11217795 102.09145:14142382 103.03911:64592096 104.04221:2313544 162.09027:2663023 162.11172:331027520	C7H15NO3	Carnitines	PHIQHXFUZVPYII-ZCFIWIBFSA-N	C00318	10917	HMDB0000062	Organic nitrogen compounds	Organonitrogen compounds	15964522896	15415807440	20608092672	15923608640	16812160928	16610343392	16889089328	12708835336	20440415808	15879555328	15012531564	15699803144	12617357120	15393083050	161079760	191191600	176456288	1.76243e+08
beta-carboline	4410	3.799	169.076	0.29573	[M+H]+	67.05489:48768 67.86607:110317 69.03437:21437 70.0659:461253 71.04996:69287 72.04519:19894 72.08174:22022 79.05528:16826 80.04986:25940 81.03438:104553 81.07052:96604 83.0497:14922 85.0656:88525 86.06064:55399 93.07039:25337 94.06545:90248 95.04976:50688 95.0858:41811 96.08106:55145 98.06023:190144 99.04455:22173 105.07052:40847 106.06526:54098 107.08575:53490 109.02865:116344 109.06549:58035 109…	C11H8N2	Beta carbolines	AIFRHYZBTHREPW-UHFFFAOYSA-N	C20157	64961	HMDB0012897	Organoheterocyclic compounds	Indoles and derivatives	0	0	0	0	0	0	0	0	0	0	0	0	0	0	170285216	163298768	189077376	1.7422e+08
Methyl Jasmonate	10236	8.065	247.133	9.63054	[M+Na]+	55.01866:5947 57.07069:2314 67.7132:18651 69.03444:13281 69.07084:1866 72.08117:1868 79.05462:1588 81.07024:6600 83.04971:5322 86.09701:2246 91.05491:2364 93.0704:2239 95.08581:2967 96.72923:2092 98.09694:2728 101.06042:1305 105.07053:4661 107.08588:9984 109.0655:2028 110.07273:1581 115.05481:2169 117.07066:2997 119.08572:2525 121.10142:1545 123.08062:2912 125.09687:65213 126.09934:5505 129.07042…	C13H20O3	Jasmonic acids	GEWDNTWNSAZUDX-UHFFFAOYSA-N	C11512	6450295	HMDB0036583	Lipids and lipid-like molecules	Fatty Acyls	24187056	5413658	20870318	4313536	3040766	6744988	1.07617e+07	0	0	0	2942795	0	0	490466	169638256	157864784	186845088	171449376
Pentosalen	11967	13.506	271.097	0.66397	[M+H]+	55.05505:15469 57.07067:6979 67.05487:14685 69.07081:718398 70.07408:37755 71.04995:5308 74.06069:5046 79.0546:4113 81.03423:11109 81.07087:22996 83.08627:37914 85.02961:3816 93.07037:4520 95.04973:4173 95.08578:14972 97.0648:5844 97.102:5049 107.08573:16812 109.02875:6266 109.10104:20619 111.08062:3647 119.08568:4840 121.10138:3461 123.04433:4451 123.11685:5889 125.09676:3762 127.03922:16274 127…	C16H14O4	Psoralens	OLOOJGVNMBJLLR-UHFFFAOYSA-N	C09269	10212	HMDB0034376	Phenylpropanoids and polyketides	Coumarins and derivatives	0	0	0	0	0	0	0	0	0	0	0	0	0	0	165034384	173651424	175111360	1.71266e+08
Alitretinoin	14172	11.969	301.216	1.62674	[M+H]+	55.05519:25113 57.07068:13088 67.05487:5712 67.60081:24996 67.60503:8442 69.07093:60337 70.06575:4654 79.0546:4175 81.07022:15219 83.08646:40432 85.06532:3861 93.07037:12949 95.08594:22261 97.1013:35055 99.081:5685 105.0705:10690 107.05001:10548 107.08573:14195 109.10136:24420 119.08569:14563 121.06474:4387 121.10138:10665 123.04433:14070 123.11734:19948 131.08656:4888 133.10083:6057 135.07996:54…	C20H28O2	Retinoids	SHGAZHPCJJPHSC-ZVCIMWCZSA-N	C15493	449171	HMDB0002369	Lipids and lipid-like molecules	Prenol lipids	0	0	0	0	0	0	0	0	0	0	0	0	0	0	160190048	177676608	170666448	1.69511e+08
Dihydro-alpha-ionone	5079	14.153	177.164	1.97557	[M+H-H2O]+	55.05499:58163 57.07069:13002 67.0548:40908 69.03437:5794 69.07079:86765 69.21478:9352 79.0546:54370 81.03425:15273 81.07024:267409 82.07428:15316 83.08632:137539 91.05489:21449 93.0704:167658 95.08582:1296823 96.08913:76434 97.10204:144259 105.07051:17446 107.08577:633418 108.08896:41738 109.10121:106692 110.10448:6225 117.03342:14075 117.06945:6075 118.06564:20538 119.08571:5833 121.06476:13254…	C13H22O	Sesquiterpenoids	JHJCHCSUEGPIGE-UHFFFAOYSA-N	---	35821	HMDB0038026	Lipids and lipid-like molecules	Prenol lipids	0	0	0	0	0	0	0	0	0	0	0	0	0	0	173171840	171597936	162260400	1.6901e+08
PC(16:1/16:1)	45639	20.359	730.537	2.17648	[M+H]+	55.05503:10307 56.05045:3605 57.07066:11525 58.06355:7823 58.06649:34796 59.07396:6229 60.04518:11365 60.08149:133054 67.05505:25633 67.75127:27079 69.07077:17031 71.07388:30135 71.0864:21248 79.05524:10836 81.07023:41082 83.08651:18257 85.10176:4159 86.09699:579876 87.10058:17119 89.06027:12496 91.05485:11613 93.0705:23727 95.0859:38565 96.72826:4472 97.10212:17791 98.98402:21829 99.08096:11992 …	C40H76NO8P	Phosphatidylcholines	GPWHCUUIQMGELX-VHQDNGOZSA-N	---	24778764	HMDB0008002	Lipids and lipid-like molecules	Glycerophospholipids	470718432	413910240	459693792	758171632	476106208	609761184	5.31394e+08	192996080	169078464	414490592	389732864	662944208	202627040	3.38645e+08	133898664	95781616	272572536	1.67418e+08
Corynoxine	21435	3.613	407.189	12.9668	[M+Na]+	68.75291:101187 70.06577:84326 85.0289:89584 120.08037:28999 148.04346:46046 157.13213:21269 185.08191:94426 238.8535:20091 333.18295:24453 407.19083:11446339	C22H28N2O4	Indolizidines	DAXYUDFNWXHGBE-NRAMRBJXSA-N	---	---	---	Organoheterocyclic compounds	Indolizidines	139502256	125976064	228222416	111004928	172361424	171928912	158166000	37456136	22414400	173894800	77681152	124466536	266142672	1.17009e+08	148024528	177954704	176188384	1.67389e+08
Encecalin	9285	13.538	233.117	0.38607	[M+H]+	67.0554:21285 67.96602:20472 67.96974:12648 69.07083:6644 72.08173:16633 79.05527:6806 81.07092:24380 84.0812:42095 93.07038:14813 95.08667:20293 107.0868:14861 109.10222:6870 114.09175:8261 119.0857:13174 121.06602:18556 121.1014:18935 128.06253:6272 129.0704:13441 131.08516:5376 135.11722:15421 137.05943:18783 143.05002:34577 143.08578:22515 145.06543:37693 145.10182:24150 149.06006:8679 149.13…	C14H16O3	2,2-dimethyl-1-benzopyrans	WXVLCNREBFDEKS-UHFFFAOYSA-N	C09005	114703	---	Organoheterocyclic compounds	Benzopyrans	0	0	0	0	0	0	0	0	0	0	0	0	0	0	162110192	172120944	157917248	1.64049e+08
3-Hydroxybutyric acid	188	1.501	103.038	16.4014	[M-H]-	57.03321:315429 59.01213:5650490 60.01577:19979 68.77386:41728 68.7771:30831 82.21786:13996 88.16839:15046 103.03824:1386616	C4H8O3	Beta hydroxy acids and derivatives	WHBMMWSBFZVSSR-GSVOUGTGSA-N	C01089	92135	HMDB0000011	Organic acids and derivatives	Hydroxy acids and derivatives	244062712	753984876	748284572	2313851276	395783080	659230856	8.52533e+08	1661237480	2971104640	1513408036	1309966648	1798812950	1101297594	1.72597e+09	183629348	152631124	155775756	164012076
Tectochrysin	13382	13.814	291.065	7.93643	[M+Na]+	55.05466:17229 57.07027:6209 67.05487:19296 68.41675:12868 69.07077:27068 71.04939:6154 79.0551:21707 81.07077:34809 83.08605:24934 85.06532:16629 91.05405:18599 93.07001:29143 95.04886:12778 95.08621:36068 97.10109:6790 105.07001:26685 107.04896:10909 107.08643:33169 109.06496:23504 109.10131:32663 111.08122:27783 117.06943:5664 119.08619:40252 121.06474:14714 121.10138:19114 123.08058:16617 123…	C16H12O4	7-O-methylated flavonoids	IRZVHDLBAYNPCT-UHFFFAOYSA-N	C11621	5281954	---	Phenylpropanoids and polyketides	Flavonoids	0	0	0	0	0	0	0	0	0	0	0	0	0	0	159975520	144557984	182766704	1.62433e+08
3-O-Methylquercetin	20335	6.145	315.051	1.17441	[M-H]-	68.08453:71226 80.96255:93135 96.95776:10806 100.43889:8304 113.02135:11989 133.92421:7494 135.04242:36532 136.9846:42807 157.063:10744 161.57886:8440 164.03166:10689 179.03304:49054 199.0732:9379 200.91602:8158 202.0253:10815 211.07411:31728 215.03201:10445 216.04039:11722 223.11014:51131 225.09119:34966 225.12642:9134 227.03503:8450 227.10643:9293 229.05019:10595 243.10248:27617 253.08482:22179…	C16H12O7	3-O-methylated flavonoids	WEPBGSIAWZTEJR-UHFFFAOYSA-N	C04443	5280681	HMDB0002655	Flavonoids	Flavonoids	0	0	0	0	0	0	0	0	0	76095	0	0	0	12682.5	142650768	172377328	167030464	1.60686e+08
Sinapaldehyde	9265	5.036	207.065	5.89183	[M-H]-	59.01218:284894 67.77419:194781 71.01185:78167 73.02782:599237 83.01195:36227 85.02775:93348 89.0226:105360 94.02785:22276 96.72277:22778 97.02753:31972 101.02296:167739 131.03358:143907 133.04951:81284 161.04446:1836654 162.04741:70337 177.01683:223102 192.00528:27733 192.04054:820321 193.04404:32669 207.02943:33833 207.0658:270529	C11H12O4	Methoxyphenols	CDICDSOGTRCHMG-ONEGZZNKSA-N	C05610	119216	HMDB0258301	Benzenoids	Phenols	1545405	0	0	1156959	62857	254428	503275	210381	552429	244453	75369	0	1497626	430043	184666312	194460232	100091800	159739448
MGMG 18:3	43017	15.127	559.311	0.87608	[M+FA-H]-	59.01227:34437 61.98658:32086 67.82729:39917 71.01185:14401 73.02769:5988 79.95502:3423 89.02254:18925 101.02283:21606 113.02249:7294 114.00549:3588 119.03326:7482 123.80582:3316 161.04449:7626 179.05577:4237 235.08142:20396 253.09206:213510 254.09554:12214 275.20117:7089 277.21698:1494812 278.22198:174634 279.23279:5470 513.30145:5376 529.3526:4375 559.18011:5385 559.35858:60460 560.36084:16094	C27H46O9	MGMG	HUSISCNTLUEZCN-UHFFFAOYNA-N	---	---	---	---	---	0	0	0	0	0	0	0	0	0	0	0	0	0	0	175986754	160246143	138325002	1.58186e+08
Brassinolide	27849	9.578	503.338	6.61588	[M+Na]+	69.0703:4896 70.06582:108644 71.04998:5275 71.06929:16299 81.07025:13009 85.0289:4636 91.05574:5695 93.0704:6242 95.08582:17595 97.06574:3791 107.08577:19606 109.10117:14843 113.09607:27679 119.08573:11618 121.06605:10219 121.10146:26859 123.08063:6262 123.1169:5673 125.09681:5599 127.03927:4043 133.10234:13964 135.0815:13426 135.11725:11983 136.06209:7744 143.08582:4651 145.10185:20904 147.11679…	C28H48O6	Brassinolides and derivatives	IXVMHGVQKLDRKH-KNBKMWSGSA-N	C08814	---	HMDB0034081	Lipids and lipid-like molecules	Steroids and steroid derivatives	0	0	0	0	0	0	0	0	0	0	0	0	0	0	153769200	155499648	156300832	1.5519e+08
Epiafzelechin	15845	6.045	273.076	1.31831	[M-H]-	59.01212:6808 65.03806:8127 69.80495:8384 79.9557:7831 81.03277:55253 93.03311:54543 94.02784:7307 106.04082:43663 109.02798:31227 123.04402:626135 124.0387:34738 124.04657:25420 125.04182:10433 137.02261:8547 138.03062:18240 149.02228:190972 150.02597:9744 157.10069:147228 158.10426:7601 167.03305:10793 173.09599:17084 174.07642:5831 185.05957:35068 185.09706:272631 186.0992:20915 187.07578:6699…	C15H14O5	Catechins	RSYUFYQTACJFML-UKRRQHHQSA-N	C12128	443639	HMDB0030822	Phenylpropanoids and polyketides	Flavonoids	115746	148346	0	0	0	92952	59507.3	278297	153030	308878	0	0	198915	156520	157345296	155684096	152460896	1.55163e+08
4-Nitrophenol	2702	5.514	138.018	10.7231	[M-H]-	62.18089:5603 94.02871:9341 94.03649:10707 108.02007:371032 109.02359:8494 111.00657:18341 138.01834:1223338 139.02165:40020 139.03893:11489	C6H5NO3	Nitrophenols	BTJIUGUIPKRLHP-UHFFFAOYSA-N	C00870	980	HMDB0001232	Benzenoids	Phenols	119296856	133073792	146044640	104725680	108573744	131292896	1.23835e+08	80675520	105556008	114042568	109750552	90037456	113499064	1.0226e+08	138473152	170423216	155954400	154950256
Dihydroresveratrol	9134	8.102	231.101	0.47598	[M+H]+	55.05505:5766 57.07068:5098 67.05488:5560 69.03451:33094 69.07082:12777 69.74812:11939 70.0658:41184 71.04939:12276 72.08173:13539 81.03424:20557 81.07092:5709 83.04969:8324 85.02888:18313 86.06063:7989 86.09698:5285 91.05489:13799 93.07037:7410 95.04974:13079 95.08578:14048 96.04533:6027 97.02854:16615 98.06007:15020 99.04454:14457 99.06417:6616 105.03374:15266 105.0705:17752 106.07353:5179 107.…	C14H14O3	Stilbenes	HITJFUSPLYBJPE-UHFFFAOYSA-N	C10255	185914	HMDB0240498	Phenylpropanoids and polyketides	Stilbenes	0	0	0	0	0	0	0	6652870	1632905	0	3109806	3194256	6552293	3.52369e+06	146278304	144773264	168057040	1.53036e+08
Alliin	5130	4.737	178.05	19.8817	[M+H]+	53.03942:8366 55.01891:45733 55.05505:8237 57.03445:55905 67.05488:11894 68.69454:29807 69.03436:11550 69.07043:38935 71.04996:20169 77.03942:12144 79.0546:19931 80.0501:61429 81.03424:33623 81.07023:20583 82.06581:18101 83.04969:8157 91.05489:26676 93.07037:12071 94.0289:20417 94.06548:69425 95.05006:50813 98.06007:10688 104.04962:363409 105.03374:27642 105.04498:24287 105.07061:53024 106.06562:…	C6H11NO3S	Amino acids and derivatives	XUHLIQGRKRUKPH-DYEAUMGKSA-N	C08265	---	HMDB0301759	Organic acids and derivatives	Carboxylic acids and derivatives	0	0	0	0	533676	0	88946	0	0	0	0	0	0	0	139888976	146649696	171512928	1.52684e+08
3,4-Dihydroxyphenylacetate	5175	4.167	167.033	9.69857	[M-H]-	56.70933:6141 66.03281:11308 69.03261:7888 81.03308:27268 93.03271:7345 95.0118:11605 95.0487:71259 96.95776:18878 97.02752:30747 107.01237:27723 108.0202:80816 108.04343:12603 121.02747:8105 121.84483:6807 122.05941:11005 123.0075:30689 123.04374:212723 123.05409:34767 123.07999:12488 124.01547:69190 124.03871:7055 125.02325:404673 126.02628:7599 139.03885:45332 149.02367:11632 150.05386:7609 15…	C8H8O4	Catechols	CFFZDZCDUFSOFZ-UHFFFAOYSA-N	C01161	547	HMDB0001336	Benzenoids	Phenols	28452746	23234002	8177881	13272963	15083295	6027134	1.5708e+07	11900633	5298222	3320432	7031847	4238620	3945933	5.95595e+06	153116160	148961872	149126784	1.50402e+08
Talatisamine	22318	14.103	422.291	1.72867	[M+H]+	55.05506:16368 57.07069:5524 61.02928:3955 67.05498:53024 69.0137:8394 69.01751:7103 69.03437:5393 69.07092:27192 71.04996:3438 79.05461:16087 81.03426:4012 81.07024:46042 83.08632:18260 85.02889:13814 91.0549:14924 93.07039:19607 95.08583:49108 96.04446:5786 97.10202:6716 105.07052:14206 107.08611:21619 108.04539:4890 109.10111:43495 112.03947:14423 114.41955:3830 119.08572:13914 121.10141:15274…	C24H39NO5	Aconitane-type diterpenoid alkaloids	BDCURAWBZJMFIK-UHFFFAOYSA-N	C08713	---	HMDB0258689	Lipids and lipid-like molecules	Prenol lipids	0	0	0	0	0	0	0	0	0	0	0	0	0	0	171577424	153971280	124077488	1.49875e+08
5-Hydroxy-4',7-dimethoxy-6-methylflavone	18530	10.487	361.092	0.60926	[M+H]+	57.07068:3022 67.05488:9650 68.32507:4092 68.3278:21640 69.07027:4390 70.06576:3292 71.08632:4560 80.04984:3949 81.07023:10283 83.08559:4184 85.02888:5529 87.04423:4385 88.07613:12846 93.07037:10614 94.02889:16473 95.08578:14715 97.10201:3845 102.09148:3069 107.08574:10707 109.10165:21568 119.08569:5219 121.06474:14259 121.10139:5566 125.09564:23108 127.03923:10713 129.01895:9478 133.10085:6453 1…	C18H16O5	Flavonoids	QPWOSZAYIILLKU-UHFFFAOYSA-N	C07587	15715157	HMDB0036411	Phenylpropanoids and polyketides	Flavonoids	0	0	0	0	0	0	0	0	0	0	0	0	0	0	140130208	154045792	154972368	1.49716e+08
Linalyl acetate	8273	8.014	219.138	10.5871	[M+Na]+	55.05544:6831 57.03431:13182 57.07068:6752 59.04988:5702 67.05485:63702 69.03436:14760 69.07074:51522 69.74094:15631 71.04984:37528 79.0546:17495 81.03424:14617 81.0702:52790 83.04969:20125 83.08631:17814 85.06533:8338 91.05463:50017 93.07034:126773 95.04967:89065 95.08572:205171 97.06565:68738 99.04405:31095 105.07048:88911 107.05002:13714 107.08568:80846 109.06548:21557 109.10107:39518 111.0805…	C12H20O2	Acyclic monoterpenoids	UWKAYLJWKGQEPM-LBPRGKRZSA-N	C09863	---	HMDB0039522	Lipids and lipid-like molecules	Prenol lipids	0	0	0	0	0	0	0	0	0	0	0	0	0	0	138512496	161158288	148149856	1.49274e+08
Geranylacetone	8135	13.986	217.159	10.5454	[M+Na]+	60.96603:7394 67.05541:10149 70.06586:61794 71.04996:9778 72.08174:23149 81.03426:30257 83.05042:27194 84.08148:57708 95.05064:10745 97.02946:24479 100.07619:9881 105.07052:12876 108.04539:7493 110.09682:11331 119.08571:8891 126.09193:72791 127.09485:106953 128.10756:105362 129.05511:13537 131.08659:12523 133.10086:8538 143.08578:9888 147.08124:9952 147.11676:14814 152.10748:37316 156.10164:58202…	C13H22O	Acyclic monoterpenoids	HNZUNIKWNYHEJJ-FMIVXFBMSA-N	---	1549778	HMDB0031846	Lipids and lipid-like molecules	Prenol lipids	0	0	0	0	0	0	0	0	0	0	0	0	0	0	148347856	156511968	137310464	147390096
Magnocurarine	16817	5.013	337.154	17.7364	[M+Na]+	68.3922:78075 70.06578:57494 72.08118:72639 81.03426:21676 92.75613:11698 95.04977:13995 105.07053:18584 112.08787:14320 116.07159:10188 122.06007:13779 127.03927:11826 134.05994:12845 136.11177:42463 144.07953:10619 150.05576:19927 161.09677:10719 164.07135:10432 164.10732:10898 177.0544:17479 178.0867:14490 189.0909:12991 190.09361:51406 192.06503:37892 192.10039:11667 206.08226:16659 265.52362…	C19H24NO3+	Benzylisoquinolines	CLWOXNLVWMXBRD-QGZVFWFLSA-O	C16991	53266	---	---	---	0	0	0	0	0	0	0	0	0	0	0	0	0	0	133586080	162284512	145792128	1.47221e+08
Corosolic acid	35796	16.695	471.347	1.6124	[M-H]-	59.01212:4288 61.9865:5865 67.79031:39131 79.9557:5427 80.96324:4487 96.72276:6353 105.87294:3901 279.23279:14511 325.1857:25952 336.0451:3572 423.32022:3384 463.67831:3582 471.3479:3311540 472.34915:569456	C30H48O4	Triterpenoids	HFGSQOYIOKBQOW-UHFFFAOYSA-N	---	6918774	HMDB0250454	Lipids and lipid-like molecules	Prenol lipids	173197	22809126	19408262	294564	16028552	130724	9.8074e+06	304648	170406	222976	189253	11421020	168221	2.07942e+06	141590976	154860992	144469248	1.46974e+08
Ligustilide	6122	5.177	191.106	1.5698	[M+H]+	55.0186:151396 57.03471:23886 67.05489:154773 67.81745:45747 69.03489:25997 69.07037:33351 73.02914:42385 79.05475:175887 80.04996:35800 81.03378:46173 81.07041:154445 82.0658:18007 83.04985:55811 85.0296:20400 87.04498:11666 91.05442:241051 93.07072:288661 94.06607:30729 95.04935:71016 95.08665:24348 97.02943:23693 97.06529:106812 99.04452:29301 103.05459:85449 105.07013:137093 106.06592:55853 1…	C12H14O2	Isobenzofurans	IQVQXVFMNOFTMU-DHZHZOJOSA-N	C16987	5319022	HMDB0302720	Organoheterocyclic compounds	Isobenzofurans	0	0	0	0	0	0	0	0	0	0	0	0	0	0	151126608	144666592	143458720	1.46417e+08
Ganoderic acid F	35079	14.587	593.271	1.3316	[M+Na]+	55.56534:3760 57.42192:3295 69.22244:9474 79.05463:5012 80.03968:3224 81.07095:3578 89.06034:13819 93.0704:7619 95.08582:4761 101.05947:5047 104.10685:4001 105.06952:3930 107.08578:3477 117.07068:4034 117.29565:3337 119.08573:3812 133.08487:6017 135.11575:4538 159.11783:7157 181.94618:3437 221.49469:3214 235.11346:4617 265.12195:4534 276.96835:3656 277.08643:6857 279.10077:17900 293.11719:3428 29…	C32H42O9	Triterpenoids	BWCNWXLKMWWVBT-AIMUVTGPSA-N	---	23247895	HMDB0035988	Lipids and lipid-like molecules	Prenol lipids	0	0	0	0	0	0	0	0	0	0	0	0	0	0	140335920	148846688	145965824	1.45049e+08
5-Methoxysalicylaldehyde	3159	28.218	153.055	0.39202	[M+H]+	55.01866:23739 55.05506:17252 57.03446:36625 57.07069:4727 59.05013:27879 65.03933:40816 67.05489:30936 68.05006:20127 68.93004:17493 69.03448:118861 69.07044:81428 70.06597:31791 70.94228:32839 70.9586:4432 71.05003:31691 71.94091:17976 72.08116:5294 77.03879:4867 79.05466:80410 80.04993:36537 81.03433:44622 81.07031:56747 82.03759:31774 82.06586:33316 83.04983:64199 83.07339:19628 83.08632:7640…	C8H8O3	Methoxyphenols	FZHSPPYCNDYIKD-UHFFFAOYSA-N	---	95695	---	Benzenoids	Phenols	0	0	0	0	0	0	0	0	0	0	0	0	0	0	205682000	228291680	0	1.44658e+08
Ginsenoside Ro	61742	15.201	955.489	1.78966	[M-H]-	68.16881:75818 71.01191:69756 71.71799:8111 73.02771:14070 81.26604:10071 83.01196:11144 85.0285:14244 89.02262:67397 95.01269:9825 96.72278:11178 101.023:72108 113.02251:44898 119.03329:42667 161.04453:14136 179.05351:9058 209.62166:9106 300.0531:9830 365.53577:10071 502.23389:9901 528.29163:9206 745.39282:12025 754.9408:10720 807.44031:11558 867.47528:41654 909.48163:98956 910.49756:15371 955.4…	C48H76O19	Triterpenoids	NFZYDZXHKFHPGA-QQHDHSITSA-N	C17543	---	HMDB0034534	Lipids and lipid-like molecules	Prenol lipids	0	0	0	0	0	0	0	0	0	0	0	0	0	0	167526864	134723648	129916232	1.44056e+08
PC(16:0/18:1)	47819	20.059	760.585	0.39443	[M+H]+	56.05041:72730 57.03424:25852 58.06351:83582 58.06644:405355 59.04982:106987 59.07435:155100 60.08142:1675657 61.08485:34403 67.0548:30440 69.07074:39487 71.07362:378786 73.02881:34019 80.97469:40982 83.08621:32568 85.06523:78944 86.09692:7616707 87.0449:35304 87.10026:312864 89.06029:256999 95.08568:36601 98.98412:262977 101.06028:66454 103.07577:27175 104.10764:844643 124.99973:3501429 126.0038…	C42H82NO8P	Phosphatidylcholines	WTJKGGKOPKCXLL-VYOBOKEXSA-N	---	5497103	HMDB0007972	Lipids and lipid-like molecules	Glycerophospholipids	4164972032	2734215808	2612775168	2019298176	2459005056	2877899648	2.81136e+09	2531987072	2423334656	2103187456	1752537472	1730529216	844914816	1897748448	430529328	0	0	143509776
Tremulacin	31784	7.092	551.153	0.78018	[M+Na]+	67.89752:65350 69.03445:122249 70.06576:30995 71.04996:8832 85.02888:43989 86.09699:34979 87.04501:9713 95.04975:12221 97.02855:27584 99.04455:12497 104.10794:84190 105.03381:1769452 106.03722:79502 107.05008:197300 109.02876:12035 123.04435:30318 124.99997:9532 127.03934:237457 128.04329:12014 129.03108:49110 130.03958:38721 133.02661:40115 135.00557:15247 135.04128:224200 145.05045:13434 151.07…	C27H28O11	Glycosyl compounds	RCKCYCDBDYUIGM-LFMHJWGUSA-N	C09973	442544	---	Organic oxygen compounds	Organooxygen compounds	0	0	0	0	0	0	0	0	0	0	0	0	0	0	136807888	147427824	145799664	1.43345e+08
Benzothiazole	1852	6.321	136.022	0.36759	[M+H]+	65.03929:1519 67.05489:1796 69.18422:6159 80.05054:1531 81.07036:9123 91.05492:59389 92.05773:2461 94.04102:6140 95.04977:1805 95.08568:10603 109.01152:19590 109.0655:2287 109.0763:5843 110.03551:1461 118.06566:8197 119.03486:9199 119.04875:1731 136.02145:333895 136.03951:8194 136.06207:140100 136.07562:25151 136.11176:2352	C7H5NS	Benzothiazoles	IOJUPLGTWVMSFF-UHFFFAOYSA-N	---	7222	HMDB0032930	Organoheterocyclic compounds	Benzothiazoles	0	54481776	57794304	50648872	52032200	67177800	47022492	55369612	0	43996744	0	55015708	49441132	3.39705e+07	124376040	142461616	157567952	141468536
Visamminol	12380	8.584	277.107	1.76827	[M+H]+	55.05508:41921 57.0343:20927 57.07068:24583 67.05486:118922 68.96152:21192 69.03436:8035 69.07079:72536 71.04976:37666 71.08653:42691 79.05457:106246 81.03423:10425 81.07026:161897 83.04968:18386 83.08629:50195 85.06532:30844 91.05481:48110 93.07035:249454 95.04974:11709 95.08575:143363 97.0648:31806 97.10181:43438 99.08107:66377 105.07036:83343 107.08571:161227 109.06547:25118 109.10113:72110 11…	C15H16O5	Chromones	LJSWMDKKEBOERP-UHFFFAOYSA-N	C17838	3083595	---	Organoheterocyclic compounds	Benzopyrans	0	0	0	0	0	0	0	0	0	0	0	0	0	0	141704144	139205632	137732240	1.39547e+08
Neolicuroside	31786	5.859	551.177	1.88687	[M+H]+	83.08633:1438 85.0289:2778 86.06065:1579 87.04481:14810 89.06011:43032 95.04977:3028 99.04456:2782 103.0392:2481 109.06551:2055 111.04404:5443 113.02445:1468 113.05978:5129 114.06866:2185 117.05505:7478 131.06953:1638 133.08572:28618 137.06038:222783 138.06264:10948 155.07153:2063 175.09563:3080 177.1125:8433 195.12291:1423 199.09888:1534 201.11082:22964 224.06799:3243 236.07028:5206 237.07797:24…	C26H30O13	Flavonoid O-glycosides	VMMVZVPAYFZNBM-FPYGCLRLSA-N	---	6475724	HMDB0040728	Phenylpropanoids and polyketides	Flavonoids	0	0	0	0	0	0	0	9508548	5381400	4719850	8648796	8764524	12191409	8.20242e+06	153880080	129825816	132330640	1.38679e+08
4-Hydroxybenzoylcholine	8641	3.582	224.128	2.54319	[M]+	58.06615:458835 60.08146:314184 67.81429:84340 70.06579:67001 74.0607:10299 77.03943:12795 79.05466:306609 80.05868:9521 84.08134:12424 91.05487:76815 93.07043:904992 94.07388:40707 103.05505:8905 105.04498:8171 110.07162:42343 119.0498:61788 121.06477:751385 122.06771:44816 145.05045:11862 147.04402:7263 155.97466:35120 156.98276:34498 165.0544:1871226 166.05841:141784 177.95599:15211 178.08646:…	C12H18NO3	Benzoic acid esters	BAPAICNRGIBFJT-UHFFFAOYSA-O	---	151252	HMDB0029559	Benzenoids	Benzene and substituted derivatives	174362816	161771184	153104576	155776928	153413264	135720208	155691496	203740864	217097136	141749392	208637280	160025424	139106320	178392736	0	411891072	0	137297024
Columbamine	16973	10.431	339.134	18.0751	[M+H]+	57.07069:5080 59.04989:5031 62.061:42104 67.05489:14278 68.06734:35528 69.07029:7377 79.17474:4090 81.07024:16819 81.48233:3863 83.08633:6338 93.07039:16687 95.0858:14569 97.10202:6388 105.0695:4705 107.08576:7585 109.10115:5882 119.08572:4317 121.10141:8743 125.09679:6765 133.10088:5654 145.10017:4358 147.11678:5586 149.13086:4471 151.11073:5672 177.05438:6533 189.05389:6280 197.13127:4171 251.1…	C20H20NO4+	Protoberberine alkaloids and derivatives	YYFOFDHQVIODOQ-UHFFFAOYSA-O	C01795	72310	---	Alkaloids and derivatives	Protoberberine alkaloids and derivatives	0	0	0	0	0	0	0	0	0	0	0	0	0	0	132775488	141884288	136509328	137056368
Linarin	35065	5.571	593.185	1.85439	[M+H]+	63.35022:9833 68.10227:60402 68.10654:36597 70.06577:46012 71.04996:63190 72.08116:24400 83.04971:11627 85.02904:104203 86.097:16324 104.49072:10162 116.07158:18038 117.07426:14972 119.08572:11872 127.03925:14446 129.05511:19083 153.01894:10547 177.05438:13806 207.06494:24106 207.11299:10301 242.05724:45733 270.05225:70088 273.06247:17824 285.07645:11722974 286.07883:1542592 287.05881:12658 287.2…	C28H32O14	Flavonoid O-glycosides	YFVGIJBUXMQFOF-PJOVQGMDSA-N	---	5317025	HMDB0254097	Organooxygen compounds	Flavonoids	0	0	0	0	0	0	0	0	0	0	0	0	0	0	143783760	138318096	128420520	136840792
8-Gingerol	17454	15.607	345.206	5.67781	[M+Na]+	57.07028:5957 60.04524:28470 67.05489:7091 68.68645:9016 68.69023:6266 69.03437:5002 69.07084:22854 79.05528:3708 81.07041:36765 83.08632:16050 88.0401:3996 91.0549:4950 93.07039:5895 95.08585:34968 97.10202:3660 105.07052:12545 106.05089:48894 107.08569:20566 109.10114:33247 111.1173:4068 119.08571:6656 121.06477:7148 121.10141:16620 123.11695:24013 129.05511:4399 133.10086:6062 135.08148:4267 1…	C19H30O4	Gingerols	BCIWKKMTBRYQJU-UHFFFAOYSA-N	C17495	168114	HMDB0033615	Benzenoids	Phenols	0	0	0	0	0	0	0	0	0	0	0	0	0	0	136375536	128170944	140732208	135092896
Mulberrin	31077	3.91	421.162	9.71114	[M-H]-	59.01212:13667 67.90533:51489 67.90958:13672 71.01242:7719 72.99162:6675 79.9557:30136 80.83145:5746 80.96335:51160 85.02775:6928 87.00693:12143 89.02256:22733 94.02785:5562 96.95858:44315 111.00665:94435 112.03867:6002 113.02251:9956 121.02747:49034 124.03873:29503 124.70039:6056 125.02328:8400 128.03455:6555 130.08556:8428 135.04361:42037 173.00751:9374 178.37601:5898 179.03302:130076 180.03694…	C25H26O6	8-prenylated flavones	UWQYBLOHTQWSQD-UHFFFAOYSA-N	---	5481958	HMDB0029507	Phenylpropanoids and polyketides	Flavonoids	16744	541136	0	175158	0	0	122173	0	0	0	0	0	34771	5795.17	159982368	123678784	120327840	1.34663e+08
Oxypeucedanin Hydrate	14430	5.955	305.102	1.01605	[M+H]+	57.07088:52896 59.05007:207038 67.05489:9503 69.8643:10229 70.06577:33282 81.03426:11100 81.07024:10720 85.0655:62412 91.0549:7507 93.07039:9441 95.0858:11101 97.02946:7039 99.08009:5881 107.08576:10906 109.0655:7553 109.10115:8733 111.08065:8281 120.08035:7555 121.06477:11385 121.10141:13306 126.05503:6198 127.03925:12114 131.04817:7625 131.08659:6565 135.08:7140 135.11723:8111 136.07562:9771 13…	C16H16O6	Psoralens	PEWFWDOPJISUOK-UHFFFAOYSA-N	---	483513	HMDB0256020	Phenylpropanoids and polyketides	Coumarins and derivatives	0	0	0	0	0	0	0	0	0	0	0	0	0	0	144579392	130734744	127768544	1.34361e+08
Nordihydrocapsaicin	15302	3.956	316.187	4.04822	[M+Na]+	56.05022:1695764 57.05352:45135 67.05489:18876 68.84653:48207 69.03437:22727 69.07083:13520 70.06589:184804 71.04996:16405 71.08633:13168 72.04527:139097 72.08116:42926 72.41371:10965 74.06071:16690 81.0343:160244 81.07024:11991 83.04957:120596 84.04481:22904 84.08135:12086 86.06065:13715 86.09715:200874 89.07148:24188 93.07039:59112 94.06524:21887 95.04976:14750 95.0858:16288 97.04034:22719 98.0…	C17H27NO3	Methoxyphenols	VQEONGKQWIFHMN-UHFFFAOYSA-N	C20216	168836	HMDB0036328	Benzenoids	Phenols	8633006	76297232	5678684	69259616	54871612	33619808	4.13933e+07	92471808	90188752	36038488	132131992	24762764	15477060	6.51785e+07	0	0	399767776	1.33256e+08
Ginkgolide A	22894	10.142	431.133	3.52561	[M+Na]+	51.33246:4729 69.07029:7842 69.18094:19928 81.07024:7601 95.08492:7734 107.08471:6560 119.08448:6164 134.04373:5496 136.06119:40337 201.17992:4926 269.07965:5663 313.07156:18950 327.08475:6086 328.09131:5970 340.05319:6746 342.10831:5133 343.11871:5043 353.10248:7606 355.08005:59929 356.08514:17460 358.06894:4902 368.04681:9189 369.10043:7368 370.10452:7574 371.11273:10793 373.09427:43532 374.093…	C20H24O9	Ginkgolides and bilobalides	FPUXKXIZEIDQKW-CIEJKTFESA-N	C07601	138404339	HMDB0036862	Lipids and lipid-like molecules	Prenol lipids	0	0	0	0	0	0	0	0	0	0	0	0	0	0	135315264	125249392	134817680	131794112
Decursinol angelate	16239	14.785	329.139	0.54688	[M+H]+	55.05507:48918 57.18208:4917 67.05489:6292 68.80159:13868 68.80538:13460 69.07029:5040 74.06071:5929 81.07024:5025 83.05011:101152 83.0856:19383 93.07039:5300 95.0858:21554 96.68232:4827 96.72832:5741 98.98382:27284 105.0695:4767 107.08576:16108 109.0655:5793 109.10115:20829 119.08572:8103 121.10141:8112 125.09547:4813 129.01897:16308 135.04427:21625 139.1123:5162 145.10017:16886 149.13086:5015 1…	C19H20O5	Linear pyranocoumarins	AGABNGOXUSXQDD-UHFFFAOYSA-N	---	776123	HMDB0250925	Phenylpropanoids and polyketides	Coumarins and derivatives	0	0	0	0	0	0	0	0	0	0	0	0	0	0	126504216	126150912	141164112	131273080
Medicarpin	11966	10.065	271.097	0.44265	[M+H]+	55.05505:12953 57.03431:14464 57.07069:5963 67.05489:19353 67.84927:18550 67.8535:18643 69.07041:27787 71.04996:6463 81.03425:21304 81.0702:36089 83.08632:16527 85.06533:5281 93.07038:12829 95.04975:5467 95.08589:76942 97.06573:6489 97.10201:20144 99.08102:6706 105.06949:15577 107.04897:7052 107.08575:8057 109.02876:18305 109.0654:39611 109.10138:44046 111.08073:32120 113.09625:8244 119.0857:6083…	C16H14O4	Pterocarpans	NSRJSISNDPOJOP-UHFFFAOYSA-N	C10503	623060	HMDB0254403	Phenylpropanoids and polyketides	Isoflavonoids	0	0	0	0	0	0	0	0	0	0	0	0	0	0	124147312	132131592	137162640	1.31147e+08
Cocaine	14379	8.427	304.154	1.31512	[M+H]+	55.05506:4088 57.03432:3869 59.04989:3798 67.05489:18444 67.8551:28518 67.85934:7836 69.03437:6122 69.07052:75114 73.0295:4907 73.06586:31699 79.05462:6739 81.03426:4711 81.07053:26484 83.04971:6275 83.08633:6780 93.07039:15704 95.04976:14283 95.0858:18543 97.06483:15819 97.10202:6789 105.07052:15128 107.08576:22459 109.06441:8012 109.10115:17263 111.04402:7755 115.07587:6045 119.08572:5926 120.0…	C17H21NO4	Benzoic acid esters	ZPUCINDJVBIVPJ-LJISPDSOSA-N	C01416	446220	HMDB0015043	Benzenoids	Benzene and substituted derivatives	0	0	0	0	0	0	0	10145094	11997065	9858491	17689540	11368926	8975318	1.16724e+07	130059896	129236720	131143528	1.30147e+08
Gibberellin A4	22145	6.372	331.154	2.295	[M-H]-	59.01212:8853 60.99148:33613 61.98698:43417 67.60434:65620 80.96318:41586 96.95776:6483 121.02747:5776 151.05074:5519 165.98969:7255 171.10251:8226 173.09599:5423 195.07462:5068 225.16486:6123 227.14212:11432 241.12305:30627 241.15857:6648 243.17435:1156522 244.17717:120855 245.15367:7366 251.10658:6360 259.13242:5240 261.18582:69978 262.18567:6511 269.1167:7351 281.52591:5201 287.16434:1168182 2…	C19H24O5	Gibberellins	RSQSQJNRHICNNH-APIITOPLNA-N	C11864	92109	HMDB0303447	Lipids and lipid-like molecules	Prenol lipids	0	0	0	0	0	0	0	272381	0	0	114913	0	0	64549	130852088	139241552	116545664	128879768
Honokiol	11662	17.139	267.138	0.2246	[M+H]+	55.05505:5703 57.07079:26370 67.05488:17408 68.31061:22837 69.07027:19346 71.04996:4646 71.0865:27864 81.03424:3823 81.07034:31830 83.08624:24185 88.07623:85578 89.0603:14298 93.06952:6332 95.08615:23994 97.1011:4381 99.081:4819 105.03374:5982 105.0705:5750 107.08574:4725 109.06548:4140 109.10113:18657 121.06474:3715 121.10139:4840 123.11686:4856 131.04958:4480 133.10085:6563 136.06213:54473 141.…	C18H18O2	Biphenyls and derivatives	FVYXIJYOAGAUQK-UHFFFAOYSA-N	C10630	72303	HMDB0253212	Benzenoids	Benzene and substituted derivatives	0	0	0	0	0	0	0	0	0	0	0	0	0	0	127923632	137643424	118835336	1.28134e+08
peucedanol	14852	4.442	263.092	3.6109	[M-H]-	67.66186:93986 75.26854:10095 78.17094:9634 79.9557:57158 80.96325:22486 108.02001:38051 115.0751:50545 124.01513:23772 147.0439:17935 151.07541:22826 159.04321:100099 160.05112:223245 175.02789:44272 175.03888:2668027 175.07573:480183 176.04237:208645 176.08015:39979 187.03938:10875 192.06584:40741 204.04198:50160 219.06546:607744 220.06824:59651 227.07072:20840 233.07068:10253 245.04451:17172 2…	C14H16O5	7-hydroxycoumarins	WRTWKAQFZYXAEJ-GFCCVEGCSA-N	---	5374451	---	Phenylpropanoids and polyketides	Coumarins and derivatives	724544	193399	190983	316017	233607	140839	299898	1543073	1168097	2409694	222188	1924160	5692980	2160032	98367176	147539728	138434800	1.28114e+08
Pterosin B	8272	8.115	219.138	0.86703	[M+H]+	55.0551:25123 57.0343:13602 57.07079:43750 67.055:39906 67.51019:42637 69.03436:14059 69.07092:64166 70.06575:14217 71.0501:35270 79.05473:24076 80.04984:13750 81.0703:116745 83.04993:26303 83.0863:17880 84.04478:7083 85.06528:43128 87.04499:5285 91.05459:41731 93.0704:72631 95.04957:31868 95.08587:241820 96.08908:13528 97.06578:29391 99.04453:18831 99.081:5820 105.07051:148053 107.05001:12588 10…	C14H18O2	Indanones	SJNCSXMTBXDZQA-UHFFFAOYSA-N	---	115049	HMDB0030759	Benzenoids	Indanes	0	0	0	0	0	0	0	0	0	0	0	0	0	0	118883320	128405344	136745136	1.28011e+08
DGMG 18:3	52599	13.536	721.365	3.38249	[M+FA-H]-	55.01746:6777 59.01231:387118 71.01203:279874 73.02802:49712 79.9557:8540 83.01195:24078 85.02774:37437 87.00699:61226 89.0227:329998 90.02594:6540 95.0118:24974 97.02751:54260 99.0071:12607 101.02293:300610 113.02255:158081 119.03337:123444 125.02335:104435 131.03349:13267 133.0495:12085 139.03893:6605 143.03383:71671 149.04439:6401 161.04468:104812 179.05626:64591 185.04428:8310 217.07104:8246 …	C33H56O14	DGMG	MPSGDHOYFIUPSO-UHFFFAOYNA-N	---	---	---	---	---	0	0	0	0	0	0	0	0	0	0	0	0	0	0	130572886	124436617	123959875	126323126
Cyanidin chloride	15761	5.878	323.031	1.98123	[M+H]+	69.03439:3922 69.07085:3853 70.06579:15491 73.19553:2973 83.04973:7598 84.08138:3685 86.09702:4452 87.04427:6058 93.07127:4611 93.40941:3119 95.04978:6732 97.06576:3506 99.04458:4585 100.41796:3557 101.06045:13382 102.06415:3991 105.07055:4955 109.10226:6221 111.04405:4264 121.0648:4333 121.10145:4157 137.05949:14489 139.075:3087 161.05995:7357 167.06978:3378 175.07588:2981 177.05443:3087 185.132…	C15H11ClO6	7-hydroxyflavonoids	COAWNPJQKJEHPG-UHFFFAOYSA-N	C05905	68247	HMDB0002708	Phenylpropanoids and polyketides	Flavonoids	0	0	0	0	0	0	0	0	0	0	0	0	151325	25220.8	107308840	126332952	144116800	1.2592e+08
Riboflavin	19574	3.751	377.144	2.91665	[M+H]+	53.03943:23063 57.0345:99073 61.02929:24798 69.03455:139241 69.825:18617 70.06586:271953 71.01364:15773 71.04996:73656 72.08175:60134 73.02892:16936 75.04482:42457 79.95621:11262 81.03442:109052 82.06513:11712 84.08136:65549 86.06065:15744 86.09702:100154 87.04425:13589 95.04977:14162 97.02857:13197 99.04478:114178 108.08056:12075 110.06069:16157 111.04411:111774 112.07549:19918 112.08674:19652 1…	C17H20N4O6	Flavins	AUNGANRZJHBGPY-UHFFFAOYSA-N	C00255	493570	HMDB0000244	Organoheterocyclic compounds	Pteridines and derivatives	62003296	29414304	61476152	34687640	40323816	54138636	4.70073e+07	33641664	13784123	30239828	36531232	45743308	45372608	3.42188e+07	137854000	115928952	122763312	1.25515e+08
Rubiadin	13811	5.73	253.05	3.5566	[M-H]-	59.01212:34924 68.34002:60299 71.01241:27679 89.02254:34714 91.01838:7258 95.23794:7399 96.72276:8559 101.02283:12995 113.02248:13978 128.03316:13880 139.11203:37099 141.09053:7396 165.127:14573 191.10759:7806 209.05858:10397 209.11838:123635 210.12048:8094 214.22385:8323 224.04749:9576 225.05275:9282 253.05005:4723698 254.0533:651084 254.09554:31784	C15H10O4	Hydroxyanthraquinones	IRZTUXPRIUZXMP-UHFFFAOYSA-N	C10402	124062	HMDB0257354	Benzenoids	Anthracenes	9012434	7969270	2538463	4148060	4026770	5091975	5.4645e+06	3972798	2590911	4860624	3059145	2952608	7902204	4.22305e+06	128277936	122875464	124642640	1.25265e+08
Pratol	15263	6.321	267.071	18.3101	[M-H]-	57.03311:3725 59.01228:68820 67.54377:16905 67.54745:12389 71.01199:40330 73.02762:17640 74.63466:2261 75.00725:5142 83.01195:4036 83.04854:3597 85.02774:15119 85.06419:2661 87.00699:122673 88.00294:3331 89.02264:43286 94.02785:3062 95.0118:2295 96.95867:4321 97.02752:5384 99.0071:2892 101.02278:44611 109.0279:9070 113.02251:47391 121.02747:2386 124.03871:8815 125.02326:4517 125.09621:12907 129.0…	C16H12O4	4'-O-methylated flavonoids	SQVXWIUVAILQRH-UHFFFAOYSA-N	---	5320693	---	Phenylpropanoids and polyketides	Flavonoids	69705032	28745126	25972318	13349730	10600329	12082946	2.67426e+07	5292982	6627492	6952705	6821924	5008972	3610272	5.71906e+06	126791192	148869024	97146176	1.24269e+08
Tetrahydrocoptisine	15846	6.27	324.122	1.60433	[M+H]+	55.01904:8090 55.05505:11662 57.03431:25154 59.04989:7524 67.05489:24427 69.03436:21184 69.07082:10792 69.81724:12103 70.06576:35220 71.04996:13727 79.0546:7334 81.07024:36683 83.04969:31667 83.08631:8055 85.02903:71176 91.05489:13997 93.07038:24260 95.04975:12807 95.08579:14335 97.02855:33189 97.06481:12175 97.10201:30579 99.04454:23829 105.07051:21516 107.08575:27740 109.06548:22197 109.10114:1…	C19H17NO4	Protoberberine alkaloids and derivatives	UXYJCYXWJGAKQY-UHFFFAOYSA-N	C05175	697545	HMDB0258897	Alkaloids and derivatives	Protoberberine alkaloids and derivatives	0	0	0	0	0	0	0	0	0	0	0	0	0	0	121411104	132821120	114545392	122925872
4-Hydroxyacetophenone	2444	4.46	135.044	10.515	[M-H]-	58.93351:1450 69.04729:1572 69.0511:7679 69.96009:1400 92.02396:1789 93.03292:19845 108.02:3677 128.9129:1458 134.86426:42091 134.89259:24206 135.04387:129631 136.03914:5459	C8H8O2	Ketones	TXFPEBPIARQUIG-UHFFFAOYSA-N	C10700	7469	---	Organic oxygen compounds	Organooxygen compounds	60583132	70952080	73652208	48167476	58056816	68656368	63344680	47510044	59652792	58862120	64150320	55536400	70447560	5.93599e+07	57625836	76761032	230289584	1.21559e+08
Di-n-propylphthalate	10530	6.732	251.125	11.9063	[M+H]+	55.01866:8527 55.05512:32460 57.03431:6353 59.04989:9224 67.05489:39496 68.09308:37253 69.03437:22429 69.07082:28228 70.06577:16056 71.04996:27087 79.05461:23614 81.03425:18000 81.07037:90002 83.0497:17932 83.08632:14707 85.06534:15503 90.0554:7053 91.0549:18864 93.0705:48726 95.04975:24264 95.08585:66397 97.02855:9574 97.06516:30929 97.10196:33786 99.04455:22369 99.08102:6986 101.02284:5309 102.…	C14H18O4	Benzoic acid esters	MQHNKCZKNAJROC-UHFFFAOYSA-N	C14469	8559	---	Benzenoids	Benzene and substituted derivatives	3941501	0	4367754	0	0	0	1.38488e+06	0	9017110	0	0	0	0	1.50285e+06	118216272	116577576	125883616	1.20226e+08
Dihomo-gamma-linolenic acid	13295	14.902	289.252	1.69402	[M+H-H2O]+	55.05518:45052 57.07069:9126 67.05489:23964 67.78702:54361 69.07052:113265 71.04996:10419 71.08633:9971 79.05461:16069 81.03426:18876 81.07042:127503 83.08646:89551 85.06534:6818 91.0549:20959 93.07069:41982 95.08591:147814 97.02856:9773 97.06573:6853 97.10126:67776 99.04455:6744 99.08126:33664 105.07079:46856 107.08606:82838 109.10133:140235 110.10449:7676 111.04401:5276 111.11758:55621 119.0855…	C20H34O2	Long-chain fatty acids	HOBAELRKJCKHQD-QNEBEIHSSA-N	C03242	5280581	HMDB0002925	Lipids and lipid-like molecules	Fatty Acyls	0	0	0	0	0	0	0	0	0	0	0	0	0	0	108897816	124761632	125201848	119620432
Vanillyl alcohol	3896	3.62	153.054	10.1924	[M-H]-	50.85571:2076 52.63718:2159 67.02919:2006 69.40675:8935 70.48358:1987 81.03307:9415 82.02799:4624 83.01265:2514 83.04853:1998 107.0482:74910 109.02789:28487 109.06465:353534 110.02259:7980 110.06747:14209 110.09595:2827 120.26457:2137 123.04372:18597 125.02325:10191 135.04388:4729 137.99371:4376 151.03874:30561 153.01744:31775 153.05475:352643 154.0582:11918	C8H10O3	Methoxyphenols	ZENOXNGFMSCLLL-UHFFFAOYSA-N	C06317	62348	HMDB0032012	Benzenoids	Phenols	2950211	17166900	3073881	58327204	23120200	16410231	2.01748e+07	20082326	4362725	4691359	4773080	16788358	4259565	9.15957e+06	93784296	157622304	105326568	118911056
Quercitrin	38842	4.283	507.114	0.6113	[M+CH3COO]-	59.01255:48715 69.33551:11829 69.3388:37155 71.01241:18665 72.99143:108897 79.9557:9569 80.96394:17584 85.02774:10107 87.00692:12615 89.02255:20445 99.0071:16276 101.02283:15982 108.72944:11806 111.00768:11155 113.02249:9398 129.01709:21131 135.0439:9671 157.11716:11287 189.05708:32626 223.06158:10256 253.27164:9620 281.0874:95389 286.00925:93058 287.01685:33792 293.08835:36187 301.03696:121490 3…	C21H20O11	Flavonoid O-glycosides	OXGUCUVFOIWWQJ-HQBVPOQASA-N	C01750	5359430	HMDB0033751	Phenylpropanoids and polyketides	Flavonoids	1487882	0	600412	0	203022	423948	452544	1888172	2059566	5061994	6450697	826329	7461260	3958003	122717560	109646488	121989304	118117784
PC(18:3/18:3)	48718	20.224	778.537	1.10463	[M+H]+	55.05466:32014 56.05007:9523 57.03431:20340 57.07068:21251 59.05012:148479 60.08167:70599 67.05507:68468 69.07047:54862 71.07406:33672 73.02917:66320 73.04724:23174 73.06561:21868 79.0546:24571 81.07038:100736 82.07356:7828 83.08656:47811 85.06568:46576 86.09721:665471 87.0445:73912 87.08121:21718 87.10047:19239 89.06055:296489 90.06349:20074 91.05735:25830 93.07037:31127 95.08599:82946 96.72829:…	C44H76NO8P	Phosphatidylcholines	XXKFQTJOJZELMD-JICBSJGISA-N	---	24778990	HMDB0008206	Lipids and lipid-like molecules	Glycerophospholipids	156797568	189573736	138135020	63020436	87017424	232836592	1.44563e+08	133835412	54245312	172077296	0	40717908	83552080	8.0738e+07	85339536	77818268	190808000	1.17989e+08
Melatonin	9287	10.825	233.128	1.84448	[M+H]+	55.05505:12305 67.05489:3633 67.87444:33544 69.03437:4285 69.07028:15288 71.04996:4790 72.08115:17398 79.05461:7260 81.07029:22461 84.08156:34721 91.05489:6287 93.07037:27993 95.04975:5506 95.08598:52632 97.06482:3760 105.07061:36872 107.08575:26415 109.02877:4447 109.06548:3726 109.10114:19051 112.07659:5216 114.09175:5088 119.08576:27926 121.06476:11412 121.10131:62374 122.10482:4214 126.09127:…	C13H16N2O2	3-alkylindoles	DRLFMBDRBRZALE-UHFFFAOYSA-N	C01598	896	HMDB0001389	Organoheterocyclic compounds	Indoles and derivatives	0	0	0	0	0	0	0	0	0	0	0	0	0	0	116910328	117881152	115883824	116891768
Vitamin D2	20834	25.553	397.347	0.98151	[M+H]+	55.05507:4539 57.0708:33085 62.06092:9000 67.05483:19073 67.72383:29585 69.0709:23927 71.08646:42271 79.05463:4259 81.07034:99232 83.04971:12409 83.08659:28048 85.10205:23227 87.04502:3369 93.07044:22604 95.08596:76476 97.06499:29141 97.10204:35937 105.07053:6241 107.08583:31645 109.06551:6236 109.10126:45397 111.11733:22648 119.08572:10304 121.10138:36237 123.08063:9718 123.11652:22929 125.13264…	C28H44O	Vitamin D and derivatives	MECHNRXZTMCUDQ-DAZNFBTHSA-N	C05441	5280793	HMDB0000900	Lipids and lipid-like molecules	Steroids and steroid derivatives	0	0	0	0	0	0	0	0	0	0	0	0	0	0	127017664	118197104	104374480	1.1653e+08
Pinocembrin	10967	5.483	257.081	1.16695	[M+H]+	55.05505:8307 67.05489:19374 67.52657:23997 67.53078:52376 69.07083:12548 70.06632:32294 71.04996:12364 79.05527:20194 81.03425:19865 81.07093:35150 83.08632:9195 85.06533:8812 86.06064:23446 86.09699:9422 91.05463:42169 93.07038:7144 95.08559:42433 97.06573:23684 97.10201:9486 99.04455:10314 99.08102:7431 103.05454:46851 105.03375:19893 105.07055:54302 107.0499:42017 109.06548:7084 109.10114:114…	C15H12O4	Flavanones	URFCJEUYXNAHFI-CYBMUJFWSA-N	C09827	667544	HMDB0030808	Phenylpropanoids and polyketides	Flavonoids	0	0	0	0	0	0	0	0	0	0	0	0	0	0	125050392	109149904	108828624	1.14343e+08
Serotonin	5060	3.585	177.102	2.08919	[M+H]+	69.78074:132766 115.05479:131973 132.08134:325555 133.06592:39793 148.0759:36058 160.07578:31098844 161.07938:2602086 177.10353:135831	C10H12N2O	Serotonins	QZAYGJVTTNCVMB-UHFFFAOYSA-N	C00780	5202	HMDB0000259	Organoheterocyclic compounds	Indoles and derivatives	505420352	540227968	554066112	592883904	637581952	458106144	5.48048e+08	694148736	1216775040	975716096	704388416	1088763648	747417536	904534912	98009064	112049456	126646352	1.12235e+08
Corynoline	19000	5.103	368.148	2.82494	[M+H]+	55.05505:6418 57.03431:19728 60.05634:116633 67.05496:22770 68.85357:14597 69.03436:12122 69.07082:19914 70.06578:52728 71.04996:15539 72.08115:14900 73.02949:4715 79.0546:14153 81.03424:17827 81.07033:30728 83.04969:6106 85.02888:7676 85.06533:16975 86.09698:21382 87.04423:6194 90.0554:7435 91.05489:5779 93.07038:19839 95.04974:6692 95.08593:24825 97.06481:18133 97.10201:5669 99.04454:5388 99.08…	C21H21NO5	Hexahydrobenzophenanthridine alkaloids	IQUGPRHKZNCHGC-TYPHKJRUSA-N	---	177014	HMDB0250479	Alkaloids and derivatives	Benzophenanthridine alkaloids	0	0	0	0	0	604305	100718	0	0	0	0	0	650385	108398	121188168	106697032	108591072	1.12159e+08
Andrographolide	16552	15.995	333.205	1.74066	[M+H-H2O]+	55.05506:17274 57.07069:20461 59.0499:9371 67.05489:21495 67.36372:17285 67.36792:44953 69.07043:90335 71.0494:6220 81.07024:17348 83.08647:51272 85.06535:17685 93.07021:34976 95.08598:109079 96.08911:6636 97.06483:6207 107.08586:45645 109.10126:137297 110.1045:8575 111.04415:183506 111.11731:8597 121.10142:8392 123.11689:26755 125.13266:70178 127.11263:5271 135.11728:95844 137.05984:37900 139.03…	C20H30O5	Gamma butyrolactones	BOJKULTULYSRAS-OTESTREVSA-N	C20214	5318517	HMDB0248395	Organoheterocyclic compounds	Lactones	0	0	0	0	0	0	0	0	0	0	0	0	0	0	114351192	111918648	108452272	1.11574e+08
17alpha-Estradiol	10835	9.364	255.174	0.19594	[M+H-H2O]+	55.05504:18096 57.03389:5749 57.07079:39070 59.04987:5389 67.05486:13113 69.07044:24181 70.06574:15055 71.04994:11943 71.08631:11565 74.06083:53875 75.0639:15115 79.05459:12368 81.03426:21977 81.0703:45455 82.0376:6963 83.04967:11474 83.08624:27847 85.02886:7063 88.07612:17497 91.05487:15675 93.07036:17113 95.04972:4944 95.08599:32658 96.04442:6707 97.02852:5687 97.06479:17492 97.10199:12763 99.0…	C18H24O2	Estrogens and derivatives	VOXZDWNPVJITMN-SFFUCWETSA-N	C02537	68570	HMDB0000429	Lipids and lipid-like molecules	Steroids and steroid derivatives	0	0	0	0	0	0	0	0	0	0	0	0	0	0	108365920	110237552	113335400	1.10646e+08
9-Oxononanoic acid	5570	5.929	171.101	8.12378	[M-H]-	57.0328:27495 59.01212:11511 71.01184:10575 71.04884:149014 73.02769:3303 83.04858:27758 85.02774:4552 97.02752:5929 97.0647:5318 99.00709:12591 99.04354:9769 99.08002:405256 100.08279:5222 109.06462:3937 111.00656:4359 125.09622:169937 127.07417:22966 127.11074:574416 128.11415:19689 130.08569:32833 153.09064:79575 170.99643:3888 171.01744:80834 171.06432:13065 171.10043:509630 172.03821:6001 17…	C9H16O3	Medium-chain fatty acids	WLGDDELKYAWBBL-UHFFFAOYSA-N	C16322	75704	HMDB0094711	Lipids and lipid-like molecules	Fatty Acyls	8070634	3625928	2445743	6874164	2807861	2031609	4.30932e+06	1901037	2153016	6949636	2241467	2073751	5748873	3.5113e+06	104325736	110206448	114621152	1.09718e+08
Bergaptol	7047	13.506	203.034	0.09851	[M+H]+	60.04522:1212920 61.02928:10436 67.34589:66602 68.05007:37246 69.07083:24561 71.04996:12123 81.07093:29539 84.04476:171940 85.02885:105487 91.0549:10260 93.07039:10150 95.0858:36795 96.04533:198279 96.73553:11832 97.0286:132413 98.061:27561 99.04456:28496 105.07052:36678 107.08575:33859 109.10115:25600 110.06046:44075 114.05477:201523 117.05504:23804 119.08571:29776 121.10141:31927 126.05503:4874…	C11H6O4	Linear furanocoumarins	GIJHDGJRTUSBJR-UHFFFAOYSA-N	C00758	5280371	HMDB0013679	Coumarins and derivatives	Coumarins and derivatives	0	0	0	0	0	0	0	0	0	0	0	0	0	0	111850064	111411704	102999368	108753712
DEHP	20452	21.558	391.283	2.17233	[M+H]+	57.07082:116052 58.07407:2949 65.03928:2161 69.79622:2166 71.08643:159068 72.08929:5373 113.13261:11498 125.05965:2003 149.0238:1040141 150.02621:72095 167.03485:124612 168.03789:10528 190.04921:9397 279.15823:2211 391.23303:9064	C24H38O4	Benzoic acid esters	BJQHLKABXJIVAM-UHFFFAOYSA-N	C03690	8343	HMDB0249243	Benzenoids	Benzene and substituted derivatives	91541005	21922061	82750062	38259454	88446164	57905394	63470690	104304054	28802174	28603250	36940786	66234014	234972244	8.33094e+07	106743448	118948608	98074256	107922104
Methionine	2923	1.77	150.058	1.33282	[M+H]+	56.05048:27554254 57.05352:637243 61.01162:10301911 69.34933:304430 74.02445:1184516 74.06072:2258945 74.99059:204002 84.04483:795730 85.02878:956172 87.02724:2963819 102.05534:9637275 103.05903:145796 104.05347:38851224 105.0011:176783 105.03683:546589 105.05669:754610 133.03242:24223896 134.03491:769350 150.05754:4506780	C5H11NO2S	Amino acids and derivatives	FFEARJCKVFRZRR-BYPYZUCNSA-N	C00073	6137	HMDB0000696	Organic acids and derivatives	Carboxylic acids and derivatives	13250724688	9356567800	12079501312	11745959680	8064325888	10757498880	1.08758e+10	10235088720	9815601664	10872477952	11999341056	10085084928	10571132160	1.05965e+10	76910912	132820200	111111256	106947456
Narcissin	47172	4.258	623.162	0.09628	[M-H]-	53.05253:14278 59.01212:16203 71.92176:18279 96.72096:35981 177.00342:15788 226.36169:61696 268.03931:125599 269.04535:1705073 270.04788:191597 300.02844:22799 315.05185:145591 317.06522:26656 486.96307:17905 577.15973:1207658 578.15967:268806 623.1626:19982 623.32489:18385	C28H32O16	Flavonoid O-glycosides	UIDGLYUNOUKLBM-UHFFFAOYSA-N	---	6223069	HMDB0037746	Phenylpropanoids and polyketides	Flavonoids	0	0	0	0	0	0	0	0	0	0	0	0	0	0	96200512	15754440	205414784	105789912
Galantamine	14815	8.261	310.143	5.90054	[M+Na]+	55.01904:19959 55.05502:35644 57.03472:14727 57.07109:16447 67.05502:60357 69.07033:35909 70.04129:20324 71.05023:38229 71.08689:22339 79.05491:43288 81.03424:7845 81.07046:116363 83.04967:28899 83.08582:53842 85.06563:34570 89.06031:7250 91.05442:31004 93.07072:61863 95.05004:28757 95.08618:92671 97.06516:32281 97.1015:57319 99.08041:27861 105.07003:43608 107.05002:8994 107.0863:120573 109.06548…	C17H21NO3	Galanthamine-type amaryllidaceae alkaloids	ASUTZQLVASHGKV-UHFFFAOYSA-N	C08526	24207710	HMDB0014812	Alkaloids and derivatives	Amaryllidaceae alkaloids	0	0	0	0	0	0	0	0	0	0	0	0	0	0	0	155241904	160455408	1.05232e+08
1,3,4,5,6,7-hexahydroxyheptan-2-one	9474	27.588	209.065	5.40498	[M-H]-	54.71068:1128 59.01221:25778 66.96992:1546 68.63668:1282 68.68417:2787 68.68794:5747 71.01199:9977 73.02763:10073 75.03191:1359 83.01196:1223 85.02776:2903 89.02262:19900 94.02785:2631 97.02753:1520 101.02284:1310 106.03951:1765 115.03883:1729 120.05474:1639 123.04376:1200 124.03877:53285 125.02196:1435 135.04243:1529 137.05916:6493 141.01747:1494 142.04909:2146 150.05389:1467 156.0542:5240 161.0…	C7H14O7	Monosaccharides	HSNZZMHEPUFJNZ-UHFFFAOYSA-N	C08236	102926	HMDB0254327	Organic oxygen compounds	Organooxygen compounds	47327444	66273072	86087272	58575520	55491304	39861436	58936008	56763844	51889080	34529740	65833684	58522600	24314896	4.86423e+07	66544396	93985336	151983600	1.04171e+08
Flavokawain B	14570	13.604	307.096	7.457	[M+Na]+	55.05505:12403 57.03431:13136 57.07068:11095 67.05487:18890 67.34588:32777 67.34955:16052 69.03436:5994 69.07027:13690 71.08632:7355 79.0546:12314 81.07027:27679 83.04968:13247 83.0863:4836 85.02887:5120 91.05488:4710 93.07037:17937 95.08582:31702 96.72829:5101 97.06571:5426 97.102:16140 99.081:7264 105.0705:7345 107.04896:5709 107.08573:11424 109.06547:6081 109.10113:18796 111.04399:17832 119.08…	C17H16O4	2'-Hydroxychalcones	QKQLSQLKXBHUSO-CMDGGOBGSA-N	---	5356121	HMDB0033691	Phenylpropanoids and polyketides	Linear 1,3-diarylpropanoids	0	0	0	0	0	0	0	0	0	0	0	0	0	0	107320896	100298720	104783632	104134416
Karacoline	19654	8.612	378.262	5.65743	[M+H]+	67.4435:36473 67.4477:15862 70.06577:6443 71.04941:4158 72.08117:6251 74.097:6049 81.07025:12164 83.08561:4139 86.06065:3886 93.0704:6895 94.02892:3903 95.08581:5875 96.73554:8318 105.07053:4971 107.08577:3976 109.0655:4691 109.10224:5374 121.10142:5599 125.09547:4847 127.03926:17073 133.10234:5652 134.05994:4328 144.08279:3659 145.10019:4947 157.10037:4085 163.11287:3599 172.07426:4048 187.11156…	C22H35NO4	Aconitane-type diterpenoid alkaloids	HKQZUYOVMYOFIT-UHFFFAOYSA-N	C08693	---	---	Lipids and lipid-like molecules	Prenol lipids	0	0	0	0	0	0	0	0	0	0	0	0	0	0	112518648	104008824	95159008	1.03895e+08
Isoquercitrin	25034	4.048	465.103	0.19351	[M+H]+	61.02929:10196 67.27729:106314 67.28095:68048 69.03438:60185 70.06577:89954 71.04997:18272 72.08182:196956 81.03426:53424 85.02898:236995 86.09705:212088 87.04425:16302 91.03925:18822 97.02866:75404 99.04456:13071 102.05533:13035 107.08577:10086 109.02879:18748 110.07164:47847 111.04514:16875 120.0806:78759 123.04437:11428 127.03929:69945 134.09674:11458 135.11723:16841 136.07562:39544 137.05946:…	C21H20O12	Flavonoid O-glycosides	OPJZLUXFQFQYAI-GNPVFZCLSA-N	C05623	5484006	HMDB0037362	Phenylpropanoids and polyketides	Flavonoids	1108455	0	0	0	0	501681	268356	14910157	18595368	17713244	18217820	24082556	24842674	1.9727e+07	113928560	95068088	101978752	1.03658e+08
Catechin	15051	10.181	313.068	0.86243	[M+Na]+	55.05504:17003 57.07067:22675 67.05495:47461 69.03437:31195 69.07097:27580 69.82497:7019 71.04995:16233 71.0864:86092 79.05459:24210 81.03423:7611 81.07028:65891 83.04967:21274 83.08627:41791 85.06537:27486 85.10187:48685 91.05487:8007 93.07053:42354 95.04973:8869 95.08573:70126 97.0648:13918 97.10104:30063 99.08105:88406 105.07049:14627 107.08571:46513 109.10121:48136 111.08054:27783 113.09615:5…	C15H14O6	Catechins	PFTAWBLQPZVEMU-DZGCQCFKSA-N	C06562	9064	HMDB0002780	Phenylpropanoids and polyketides	Flavonoids	0	0	0	0	0	0	0	0	0	0	0	0	0	0	97118064	103376880	110066720	1.03521e+08
Peonidin 3-glucoside	24902	5.517	463.123	0.66937	[M]+	61.02884:11511 67.62246:17693 67.62668:59707 69.03445:47555 70.06577:11641 71.04997:6414 72.08175:10249 73.02892:7359 78.94141:6550 81.03426:12946 81.07025:8222 84.04482:6992 85.02899:139374 86.09701:10107 96.08108:7620 96.73464:10944 97.02856:30806 99.04362:6149 102.05531:65703 105.03384:63448 106.03731:23766 107.049:6132 109.02879:24638 109.06551:6186 114.09177:6263 115.09461:9321 116.0704:1193…	C22H23O11	Flavonoid O-glycosides	ZZWPMFROUHHAKY-OUUKCGNVSA-O	C12141	443654	HMDB0013689	Phenylpropanoids and polyketides	Flavonoids	0	0	0	396257	0	0	66042.8	0	0	0	0	0	0	0	105198360	107148240	97694208	103346936
Monoolein	18283	19.483	357.3	0.83963	[M+H]+	53.03942:3459 55.0552:54817 57.03443:19995 57.07082:77716 67.05499:86057 68.05805:3169 69.0704:145220 69.82498:4012 70.07411:2561 71.04996:11742 71.08641:64402 72.08131:135119 73.08459:32454 75.04482:8503 79.05473:32044 81.07034:145042 82.07358:5203 83.0497:4383 83.0864:141228 84.08939:4583 85.06534:5557 85.1019:39091 86.06064:2310 91.0549:2478 93.0705:58473 95.04975:2259 95.08589:180396 96.0891:…	C21H40O4	Monoacylglycerols	RZRNAYUHWVFMIP-QJRAZLAKSA-N	---	5283468	HMDB0011567	Lipids and lipid-like molecules	Glycerolipids	5888567	0	9849306	0	0	7018262	3.79269e+06	0	0	0	0	2846631	2597134	907294	106269128	102355496	96000576	1.01542e+08
Carnosine	8845	1.267	227.114	0.44031	[M+H]+	55.01904:14089 68.05112:35017 68.05539:33455 86.07188:54364 95.06094:72516 110.07156:1933385 111.0752:85703 112.08672:11090 114.06629:4533150 115.06767:70450 122.07144:274232 138.06606:60514 146.07143:12670 152.08241:162871 153.08536:10392 156.07629:1692331 157.07997:97881 164.08122:412676 165.08459:28883 169.98482:11413 180.07747:199277 181.08334:11181 181.10857:473466 182.1116:33226 192.07733:1…	C9H14N4O3	Hybrid peptides	CQOVPNPJLQNMDC-ZETCQYMHSA-N	C00386	439224	HMDB0000033	Organic acids and derivatives	Peptidomimetics	116706650	13869152	11829753	2834364	87743676	113182422	5.76943e+07	0	1431213	65789712	19935838	2900359	213881510	5.06564e+07	133397296	0	169733120	101043472
Monomethyl phthalate	6303	4.725	179.034	6.1999	[M-H]-	52.9932:5958 55.97612:5718 58.51566:6090 59.01218:634644 59.21211:5836 68.98421:14186 71.01246:399977 72.99159:7873 77.03822:14164 85.02773:27473 87.00691:14204 87.92391:9935 89.02254:349501 90.92283:43279 90.99696:12479 93.03269:9217 95.01266:12252 101.02283:80840 103.91875:8142 104.92672:22749 105.03281:35260 106.93471:7871 107.04906:1161255 108.0516:49147 113.02242:64513 119.03325:9131 121.027…	C9H8O4	Benzoic acid esters	FNJSWIPFHMKRAT-UHFFFAOYSA-N	---	20392	HMDB0002130	Benzenoids	Benzene and substituted derivatives	236059840	453007616	450661120	214209856	340257824	335257120	3.38242e+08	178463808	315091200	221260000	234115952	186898528	185259392	220181480	105463848	45495816	151456096	1.00805e+08
N-Benzoylalanine	7675	4.245	192.066	5.72718	[M-H]-	59.01254:4224 61.98695:9708 69.4693:9628 69.47314:5260 74.02316:20062 80.96323:4083 85.02773:3549 90.93189:18659 91.05378:721559 92.05656:29284 99.00707:9141 102.93214:11846 103.05309:5578 110.94002:10564 111.94196:3015 112.93703:88758 119.04926:11724 129.01845:5017 135.04379:55449 145.8605:12820 146.05952:5250 146.92218:3880 147.03033:13807 147.04385:493866 148.04721:25114 148.07568:149467 149.0…	C10H11NO3	Amino acids and derivatives	UAQVHNZEONHPQG-UHFFFAOYSA-N	---	71002	HMDB0255085	Organic acids and derivatives	Carboxylic acids and derivatives	1476138240	678340864	1939359232	602930176	93914344	118854912	8.18256e+08	482483456	1291959680	1990075008	2510899200	184119232	975643968	1.2392e+09	116947256	86923600	95324520	99731792
Quinidine	17594	3.894	347.168	14.5749	[M+Na]+	67.89275:71943 71.19332:6638 89.06026:63578 126.71262:6205 130.26633:7397 133.08632:14516 181.01175:12531 182.08133:7512 199.0211:85069 226.08551:9460 259.05417:7224 261.13077:15676 275.11093:31519 287.10495:15399 289.12714:312156 289.15979:280386 290.12753:30448 290.16501:33221 291.73233:7419 301.12106:7954 346.948:39070 347.13196:1713567 347.16876:2558299	C20H24N2O2	Cinchona alkaloids	LOUPRKONTZGTKE-LHHVKLHASA-N	C06527	441074	HMDB0015044	Alkaloids and derivatives	Cinchona alkaloids	120847808	4098818	134115304	82143440	117466752	116048592	9.57868e+07	2127884	18957858	10853731	4468336	84347624	8216600	2.14953e+07	135230480	162592912	0	99274464
Caffeine	8110	0.879	217.068	7.55518	[M+Na]+	53.17487:1626 61.04014:6626 62.9827:12538 69.73434:5106 70.06598:12529 72.08117:9999 74.06072:6723 80.94867:264951 84.04482:3645 84.08137:8506 90.05542:1675 90.97684:70875 98.91942:1892 101.05947:2438 111.04404:3162 113.07119:2623 114.0548:7186 115.08759:3105 116.07048:16214 128.95091:2831 129.05513:3660 130.04962:17771 130.08603:3576 132.07744:10945 135.00262:1854 142.04935:10147 142.08629:2184 …	C8H10N4O2	Xanthines	RYYVLZVUVIJVGH-UHFFFAOYSA-N	C07481	2519	HMDB0001847	Organoheterocyclic compounds	Imidazopyrimidines	54325304	28996916	42230752	0	19688624	81101040	3.77238e+07	48337924	116979736	50775872	174902048	70613872	191415616	1.08838e+08	114658360	92358240	89910984	9.89759e+07
2,6-Di-tert-butylphenol	7390	11.776	207.174	0.67576	[M+H]+	55.01865:6293 55.05508:32564 57.03431:15661 57.07084:23134 58.0661:11430 67.05499:162758 67.47817:19816 67.48185:23518 68.05859:5297 69.03437:11782 69.07042:53160 71.05012:33072 71.08633:11511 79.0547:96008 81.03425:19282 81.07034:290352 82.03762:6276 82.07357:10788 83.0498:33430 83.0864:39643 85.06551:41044 91.05495:62419 93.07052:173560 94.07389:12597 95.04975:15774 95.0859:308556 96.0891:17549…	C14H22O	Phenylpropanes	DKCPKDPYUFEZCP-UHFFFAOYSA-N	---	31405	---	Benzenoids	Benzene and substituted derivatives	0	0	2952611	0	0	0	492102	0	0	0	0	0	0	0	99424600	95702608	99932496	9.83532e+07
Phebalosin	11105	5.42	259.096	1.19647	[M+H]+	55.05545:9294 57.03473:6998 67.05541:10000 68.05278:42741 69.03438:15702 69.07084:7101 70.06577:7621 71.04997:8003 73.0295:5841 79.05528:8724 81.03385:47449 81.07094:16565 83.05042:5849 83.08633:7435 85.06535:6884 86.0614:5632 91.05491:7688 93.0704:10802 95.08669:20856 97.02905:32896 97.06573:7286 99.04456:7303 99.08102:6104 105.07008:91909 107.05004:10240 107.08681:8234 109.10223:8481 111.08066:…	C15H14O4	Coumarins and derivatives	YTDNHMHONBWCBV-UKRRQHHQSA-N	---	5320515	---	Phenylpropanoids and polyketides	Coumarins and derivatives	3271596	3321252	3957522	3830738	2283022	3676848	3390163	2307429	6242922	3332957	3766780	3075417	3729452	3.74249e+06	96088480	101237424	90757936	9.60279e+07
Napelline	18488	14.747	360.25	8.66057	[M+H]+	55.05506:13300 59.04989:21858 60.04522:7297 67.05504:28212 67.71114:15259 67.71484:31520 69.03437:7459 69.07083:18830 79.05461:8599 81.03425:5206 81.07046:32948 85.02898:49209 85.06534:4813 87.04501:21423 91.05489:4183 93.07039:22015 95.08583:39706 97.02946:18735 97.1011:6476 105.07052:6126 107.08575:19784 109.06549:4802 109.10106:43694 110.10558:5372 111.04513:4796 113.02329:5391 119.08571:22255…	C22H33NO3	Kaurane diterpenoids	AZAZKLKDEOMJBJ-UHFFFAOYSA-N	C08700	441749	---	Lipids and lipid-like molecules	Prenol lipids	0	0	0	0	0	0	0	0	0	0	0	0	0	0	101593144	94988704	91323328	95968392
Glycycoumarin	19062	11.627	369.133	0.48763	[M+H]+	55.05506:5359 59.0499:4376 67.05489:16102 68.70536:4088 68.70914:7882 69.07096:20171 71.08633:5895 72.08117:12153 79.05529:8845 81.0703:20118 83.08633:5527 85.0289:3715 89.06033:3564 91.05491:5216 93.0704:13059 95.08595:22637 97.06573:3344 97.10203:7801 99.08103:4924 105.07053:10934 107.08577:14321 109.10116:12857 111.04403:3545 113.09628:5286 119.08572:4066 121.10142:8868 123.04458:22406 123.080…	C21H20O6	Hydroxyisoflavonoids	NZYSZZDSYIBYLC-UHFFFAOYSA-N	---	5317756	HMDB0038225	Phenylpropanoids and polyketides	Isoflavonoids	0	0	0	0	0	0	0	0	0	0	0	0	0	0	89343488	91297352	106570736	95737192
Protolichesterinic acid	21217	15.882	323.222	1.23754	[M-H]-	53.95632:1381 68.78793:7458 70.21497:1391 115.90615:1404 128.72849:1284 134.42096:1261 143.93671:1368 178.91951:1363 237.22224:4694 261.22205:5918 279.233:364275 280.23584:54600 305.21078:6259 323.16507:4301 323.22049:92950 324.22501:17038	C19H32O4	Gamma butyrolactones	WZYZDHVPSZCEEP-UHFFFAOYSA-N	---	221373	---	Organoheterocyclic compounds	Lactones	30617698	18031712	39630556	18816992	14976822	15699746	2.29623e+07	18471792	20794298	18434898	31207960	24862944	25192770	23160777	102878552	92681584	91119240	95559792
3-Aminophenol	496	7.63	110.06	1.09031	[M+H]+	53.03943:6720 55.01866:7480 55.05512:120157 65.03922:39715 67.04238:32771 67.05489:6835 68.05011:66309 68.99414:12041 69.03438:15456 69.54968:6416 69.55299:5523 72.93785:6428 77.99937:147014 80.04987:13831 82.03764:15353 82.06582:160500 83.04975:112113 83.06909:6652 87.00495:682124 87.5061:35758 88.00469:106315 89.50759:40109 90.9487:11942 92.05019:16767 94.02886:25280 96.00964:77679 97.01031:666…	C6H7NO	Aniline and substituted anilines	CWLKGDAVCFYWJK-UHFFFAOYSA-N	C05058	11568	HMDB0245818	Benzenoids	Benzene and substituted derivatives	0	0	0	0	0	0	0	0	0	0	0	0	0	0	0	0	285793696	9.52646e+07
Sissotrine	37497	4.037	491.119	0.93664	[M+FA-H]-	54.60987:11972 59.01212:20833 68.25375:23979 68.25803:53079 80.96326:45008 89.02256:21221 109.02802:139054 121.02749:24087 123.04375:16500 124.03873:15890 135.04391:22383 151.03844:19502 159.04364:62445 179.03307:19187 191.03436:86013 203.03401:62831 215.03503:24954 216.0374:14992 227.03505:18133 229.05022:15443 243.06656:48873 253.05008:28005 255.06639:44156 266.05719:28791 267.06433:46513 268.0…	C22H22O10	Isoflavonoid O-glycosides	LFEUICHQZGNOHD-UHFFFAOYSA-N	C05376	---	HMDB0033990	Phenylpropanoids and polyketides	Isoflavonoids	199780	0	0	0	423557	514247	189597	664000	1637420	2494463	5401252	556504	2143242	2.14948e+06	90391136	103329376	91239760	9.49868e+07
Verbascose	57190	3.519	827.267	0.08462	[M-H]-	59.01229:393115 66.13573:8522 67.92241:84048 71.01201:313384 73.02769:46335 85.02774:31261 87.00692:30244 89.02262:746035 99.04355:10596 101.02296:733938 102.026:7823 107.03338:12504 113.02263:221600 119.03353:93242 125.02326:27654 131.03307:65186 143.03366:136425 149.04439:43196 161.04449:307468 179.05574:1713160 180.05783:53883 203.05595:9045 251.07642:8336 281.0874:7644 323.09933:51628 341.108…	C30H52O26	Oligosaccharides	FLUADVWHMHPUCG-SWPIJASHSA-N	C08252	441434	HMDB0259784	Organic oxygen compounds	Organooxygen compounds	56818	0	0	0	0	0	9469.67	30993	0	0	0	0	53888	14146.8	43985508	121735120	116025816	9.39155e+07
Diacetyl	3268	3.638	145.049	12.2715	[M+CH3COO]-	60.28433:1754 64.1479:1603 68.46387:8068 68.46764:3827 75.91053:1511 83.04858:31459 96.72817:2429 101.05949:43699 104.13813:1885 127.03871:2920 145.04883:25629 145.0685:3318	C4H6O2	Ketones	QSJXEFYPDANLFS-UHFFFAOYSA-N	C00741	650	HMDB0003407	Organic oxygen compounds	Organooxygen compounds	189165472	126516552	127119656	124796151	85945428	154793544	1.34723e+08	100907700	164359120	74836712	88857778	168908592	88287524	114359571	88407628	93394408	96614724	9.28056e+07
7,3',4'-Trimethoxyisoflavone	16649	6.325	335.089	1.01466	[M+Na]+	67.3688:87643 69.07085:6909 70.06578:20730 71.04998:5836 73.02892:11120 81.07026:9416 85.06535:5380 91.05492:6828 93.0704:10366 95.04977:7883 95.08582:18348 96.72833:9809 97.10022:4454 99.04457:6281 105.07054:7517 107.08578:21610 109.10117:7683 111.04404:6167 119.08573:8175 121.06479:7013 121.10143:6813 123.11691:6034 126.0555:39744 127.03928:7432 131.08662:6634 133.10089:10438 137.09601:8279 138…	C18H16O5	7-O-methylated isoflavonoids	UKWLNMIPRJLYGH-UHFFFAOYSA-N	---	628528	HMDB0030679	Phenylpropanoids and polyketides	Isoflavonoids	0	0	0	0	0	0	0	0	0	0	0	0	0	0	91443328	93253192	90460488	9.1719e+07
1,3-Dicaffeoylquinic acid	39553	4.208	515.117	4.98913	[M-H]-	52.15482:9526 67.28861:192494 80.96325:11264 85.02774:9420 87.00692:12117 93.03271:19670 135.04402:251565 137.02263:44845 155.03355:87721 161.02332:142443 163.82663:10712 173.04427:963901 174.04811:61096 179.03313:901980 180.03691:43068 191.05498:400906 203.034:13392 335.07745:178946 353.08414:690589 354.09265:68777 487.68747:10087 508.64575:10752 515.11505:441565 516.12506:75504	C25H24O12	Quinic acids and derivatives	YDDUMTOHNYZQPO-PSEXTPKNSA-N	C10445	6474640	HMDB0029279	Organic oxygen compounds	Organooxygen compounds	0	0	0	0	0	0	0	0	0	0	0	0	163494	27249	90971600	96585448	87498104	9.16851e+07
Bayogenin	28510	13.451	511.339	1.48629	[M+Na]+	51.62708:3374 55.05507:6552 59.0499:5397 68.13961:7311 68.14334:23552 70.06577:6024 76.06188:3601 81.07025:4012 83.04971:17205 89.06033:5655 96.73554:4465 101.06042:5245 107.08577:4950 109.10224:4803 121.10143:7099 147.11679:4352 157.10037:3560 167.06975:3555 171.11708:4121 175.11101:4465 179.87845:3340 186.19012:3488 200.12863:4222 207.11867:3922 350.87915:3896 370.34103:5364 396.60138:3557 449.…	C30H48O5	Triterpenoids	RWNHLTKFBKYDOJ-JEERONPWSA-N	---	12305221	---	Lipids and lipid-like molecules	Prenol lipids	0	0	0	0	0	0	0	0	0	0	0	0	0	0	89250184	89144528	92446128	90280280
Retinoic Acid	14177	15.532	301.216	1.22835	[M+H]+	55.05517:21379 57.07068:6512 67.05505:74707 67.37577:57975 69.07055:25726 71.04996:10711 79.05469:66271 81.07033:98636 83.08559:12909 85.06533:4918 86.09698:4949 91.05499:122962 93.07054:112037 95.08593:83751 97.1011:4534 99.08101:4369 101.0604:13975 104.10682:12390 105.07059:87364 106.07354:3895 107.0859:75646 108.09013:4595 109.10136:51385 117.06955:119398 118.07294:5613 119.08584:132838 120.08…	C20H28O2	Retinoids	SHGAZHPCJJPHSC-YCNIQYBTSA-N	C00777	444795	HMDB0001852	Lipids and lipid-like molecules	Prenol lipids	60057036	67834344	42035024	81162064	44901028	41366112	5.62259e+07	17901446	13973081	38425204	16705275	28159956	23395480	23093407	164159728	0	106479864	9.02132e+07
Meperidine	10320	5.095	248.165	1.81331	[M+H]+	55.05505:8888 57.03431:7607 67.24798:62696 67.25164:35351 69.03436:24073 69.07083:23462 70.06576:12120 72.08173:6836 79.05461:8954 81.03425:22464 81.07024:17405 83.0497:27388 83.08631:25661 85.02888:8768 86.06064:11600 91.05489:8747 93.07038:25506 95.01373:10483 95.04975:23430 95.08579:17651 97.06481:9738 97.10201:9848 98.061:18604 99.04454:9061 105.07046:37185 107.05003:19665 107.08575:31804 108…	C15H21NO2	Phenylpiperidines	XADCESSVHJOZHK-UHFFFAOYSA-N	C07128	4058	HMDB0014597	Organoheterocyclic compounds	Piperidines	0	0	0	0	0	0	0	0	0	0	0	0	0	0	94586096	93893024	81079840	8.9853e+07
7,4'-Dimethoxyisoflavone	14424	8.646	305.078	2.09782	[M+Na]+	55.05545:7803 57.07151:22214 57.5542:6308 67.05541:10763 69.07138:37443 69.17166:20748 70.06632:9006 81.07162:22484 85.06609:7278 87.04501:7341 93.07124:9872 95.08669:11541 107.08681:10025 107.13517:6528 109.0655:8776 109.10223:12054 123.11818:8695 126.09128:9339 127.03925:9397 131.04898:71393 133.06592:7146 133.10088:9640 135.08148:9451 147.11678:9165 149.13258:10513 153.12851:6432 159.04504:810…	C17H14O4	7-O-methylated isoflavonoids	LPNBCGIVZXHHHO-UHFFFAOYSA-N	---	136419	---	Phenylpropanoids and polyketides	Isoflavonoids	0	0	0	0	0	0	0	0	526027	0	0	0	0	87671.2	0	136231232	133115816	8.97823e+07
Acetylglycine	1020	1.36	116.034	14.9954	[M-H]-	60.84534:2371 69.72813:5562 72.04398:3407 73.02769:30036 74.02342:47367 88.03819:3425 97.05381:2889 99.92448:38114 115.91922:54393 116.03406:13772 116.07066:18762 116.92709:281431 117.01707:4067	C4H7NO3	Amino acids and derivatives	OKJIRPAQVSHGFK-UHFFFAOYSA-N	---	10972	HMDB0000532	Organic acids and derivatives	Carboxylic acids and derivatives	154356660	117242668	123623004	111421000	86386470	83415632	1.12741e+08	122061760	116932540	217681904	227707728	89412800	163214248	1.56168e+08	100939284	90815048	77156290	89636874
7-O-Methylaloeresin A	33843	18.607	577.162	11.3139	[M+Na]+	55.05506:10891 57.07078:30702 67.05483:19081 68.91268:14986 69.07095:24262 71.08643:23351 81.07039:32126 83.0863:29305 84.04553:5786 85.10181:11788 89.06033:5294 93.07039:4456 95.08593:37662 97.10202:17243 104.10784:4720 107.08576:3697 109.10133:26479 121.10141:5975 123.11688:9455 135.11723:13062 184.07355:24122 235.07582:9893 235.11002:11533 236.07713:4329 236.11499:4086 239.23555:5054 249.08949…	C29H30O11	Glycosyl compounds	WRLXHKDQSQMWSH-ZTUNSOAWSA-N	---	637110	---	Organic oxygen compounds	Organooxygen compounds	0	0	0	0	0	0	0	0	0	0	0	0	0	0	84310736	85446200	96297768	8.86849e+07
PC(O-18:1/20:4)	49531	20.254	794.604	1.98841	[M+H]+	56.05006:6861 57.0343:8577 57.07089:36743 58.0665:31098 59.04988:25275 59.07441:6877 60.08149:166745 67.05487:8442 67.75341:34232 69.07027:19215 71.07383:40537 71.0863:34880 73.02948:20489 79.05526:6703 81.07022:25237 83.0863:8133 85.10201:28670 86.09701:770152 87.04499:9274 87.10059:30095 89.06033:45776 95.08579:27290 96.7355:5136 98.98426:26836 103.07587:5738 104.10766:109796 119.08568:5053 121…	C46H84NO7P	1-alkyl,2-acylglycero-3-phosphocholines	VJNPDLZENXBRLB-MQEDXBOASA-N	---	---	HMDB0013432	Lipids and lipid-like molecules	Glycerophospholipids	122120480	107461320	0	0	145107264	39349472	6.90064e+07	33088152	17421018	18334466	16940876	480969888	556433984	187198064	165709104	57706260	41837960	8.84178e+07
Rhodioloside	18566	4.996	299.113	1.63817	[M-H]-	57.03311:7234 59.01213:30450 67.51009:38140 67.51429:14385 71.01241:15545 73.02769:4482 79.95578:46125 80.96349:34476 83.0122:49407 85.02804:41269 89.02287:24684 97.06469:13227 101.02238:29075 113.02351:22205 119.03326:18544 121.02873:4103 125.09621:5582 128.03453:16262 129.01846:14217 129.03792:7306 135.0439:4564 137.02261:5149 137.05913:6364 137.09566:6619 139.11047:5943 143.06909:40650 146.205…	C14H20O7	Glycosyl compounds	ILRCGYURZSFMEG-RKQHYHRCSA-N	C06046	159278	HMDB0257463	Organic oxygen compounds	Organooxygen compounds	3972390	1568234	6820671	1315082	1856135	2194247	2.95446e+06	185055	0	1543426	284318	1259708	4155434	1.23799e+06	88820888	88536832	84828640	8.73955e+07
Papaverine	18597	17.469	362.138	5.66085	[M+Na]+	67.85722:49238 71.08577:6048 89.06033:22532 95.08581:6544 102.05532:5281 110.13519:5518 121.49037:5058 165.23962:5264 167.52945:5439 195.12289:9093 215.10837:7790 223.60109:5724 233.09612:70200 234.10126:6963 235.11343:26956 259.10165:5649 261.09042:492903 262.0979:577183 263.10233:100816 273.42233:5451 274.08817:8577 274.12259:52442 275.12393:6541 287.0957:5551 288.1041:20505 288.1412:6701 298.1…	C20H21NO4	Benzylisoquinolines	XQYZDYMELSJDRZ-UHFFFAOYSA-N	C06533	4680	HMDB0015245	Organoheterocyclic compounds	Isoquinolines and derivatives	0	0	0	0	0	0	0	0	0	0	0	0	0	0	88464912	89916552	83744904	87375456
Clindamycin	22480	10.164	425.182	12.324	[M+H]+	59.0499:10734 67.05498:19851 69.0703:5041 70.06578:12795 74.3943:2912 78.98667:2753 81.07056:23411 83.08633:4606 84.04482:4165 85.06535:3008 86.09702:2986 87.04503:4866 89.06033:14721 91.05409:4066 93.0704:6162 95.01287:14282 95.04977:6012 95.08592:31110 97.10113:3191 99.04457:4986 101.05947:3105 107.08578:15927 109.02879:3809 109.06551:3428 109.10117:12875 111.08067:2954 116.07041:4957 119.08573…	C18H33ClN2O5S	Amino acids and derivatives	KDLRVYVGXIQJDK-AWPVFWJPSA-N	C06914	29029	HMDB0015321	Organic acids and derivatives	Carboxylic acids and derivatives	0	0	0	0	0	0	0	0	0	0	0	0	0	0	91657792	78719888	87000856	8.57928e+07
Asarone	7524	5.936	209.117	0.52602	[M+H]+	55.01876:77749 55.05542:10994 57.03469:11844 57.07088:25741 59.04986:5552 65.03975:4668 67.05508:39805 68.33415:17499 69.0341:68118 69.07051:35631 70.06621:26392 71.04972:28132 72.0817:14087 75.04478:9334 77.04003:4515 79.05491:27635 80.05049:10670 81.03395:58838 81.07061:64388 82.06578:11196 83.01378:13575 83.05017:59443 83.08628:13102 84.04549:9423 85.02934:19582 85.06511:47320 89.06027:5372 91…	C12H16O3	Anisoles	RKFAZBXYICVSKP-AATRIKPKSA-N	C10430	636822	HMDB0031469	Benzenoids	Phenol ethers	18499396	11462078	16836906	14962722	14021529	15396428	1.51965e+07	9945288	14583976	13992242	10861822	16633390	0	1.10028e+07	82130952	83217272	87834952	84394392
Vaccenic acid	16670	20.272	281.248	3.05779	[M-H]-	59.0121:3385 74.79696:1898 78.85048:2098 96.95864:3011 99.92437:2531 100.93137:7639 101.0228:4141 102.71459:1851 113.02246:1930 115.91913:4695 123.07996:2170 144.92274:4269 168.11313:1820 178.39627:2440 224.88309:4075 235.08136:3232 281.24832:2806018 282.25293:433377	C18H34O2	Long-chain fatty acids	UWHZIFQPPBDJPM-BQYQJAHWSA-N	C08367	5281127	HMDB0003231	Lipids and lipid-like molecules	Fatty Acyls	137152128	180869792	194135376	296466464	152407296	162650144	187280200	218244592	185174368	224496688	106447736	140185104	171460048	174334756	77827696	80081568	92468752	8.34593e+07
Forsythoside B	54144	4.092	755.24	0.72824	[M-H]-	59.01212:22952 67.61701:130173 67.62123:95906 80.96325:22135 107.01133:24587 120.05472:17846 125.0223:171084 134.036:22198 151.00146:193699 164.00974:88829 170.71896:16934 174.0307:33675 199.03857:60513 201.01599:19332 202.0253:22598 215.03203:37078 217.04982:36799 233.08081:20483 241.04851:35189 242.05598:149217 251.05756:22790 257.07953:153814 258.05179:82900 268.03552:25356 283.05927:162156 28…	C34H44O19	Oligosaccharides	JMBINOWGIHWPJI-UHFFFAOYSA-N	---	23928102	HMDB0252461	Organic oxygen compounds	Organooxygen compounds	0	0	0	0	0	349570	58261.7	0	0	0	0	0	0	0	89288072	77317912	78492296	8.16994e+07
Arabinose	3608	27.567	149.044	11.8085	[M-H]-	52.43279:1112 59.0123:43692 68.57227:8893 71.01208:33408 72.67916:1277 73.02771:1565 85.02776:5626 89.02284:10417 90.93198:1810 92.92728:2026 93.03272:4864 95.04871:2205 101.02284:2076 108.04346:1351 121.02781:14880 136.07379:1124 143.2318:1196 149.02232:29041 149.05994:2815 150.05408:11859	C5H10O5	Monosaccharides	SRBFZHDQGSBBOR-KLVWXMOXSA-N	C00259	66308	HMDB0000646	Organic oxygen compounds	Organooxygen compounds	57603664	43675928	61975444	30610716	26580148	26697366	4.11905e+07	10465327	8461082	8784888	16274064	14768318	8722379	1.1246e+07	31125530	69549960	142977296	8.12176e+07
GlcNAc	9997	0.869	244.079	0.53261	[M+Na]+	83.02244:41751 104.10712:76010 107.96662:49712 125.03201:119972 134.01872:49914 143.03221:153741 176.02888:67473 177.02534:46677 185.04076:101024 203.05211:40037 226.0686:91798 244.08043:504351	C8H15NO6	Aminosaccharides	OVRNDRQMDRJTHS-RTRLPJTCSA-N	C00140	439174	HMDB0000215	Organic oxygen compounds	Organooxygen compounds	314584056	185804104	295177536	225256504	238320848	291771024	2.58486e+08	311613024	261442080	236681116	248841612	327432200	325791340	2.853e+08	74598896	76620736	89380104	80199912
Andrograpanin	15554	17.145	319.224	8.52059	[M+H]+	67.0549:2707 67.67377:37874 69.0703:5059 71.08635:5392 78.29684:2462 79.43934:2521 81.07026:9460 83.08634:3490 84.08138:2748 91.05492:2744 93.07041:5287 95.04978:4280 95.08582:12252 97.10204:5155 100.8392:2451 107.08578:3777 107.70219:2686 109.10117:4982 117.91617:2436 121.06479:2992 121.10144:10237 123.11691:3978 124.12061:2775 135.11725:3643 138.95685:2830 147.11681:2682 151.07553:2839 159.1159…	C20H30O3	Diterpene lactones	WKKBRRFSRMDTJB-JYBIWHBTSA-N	---	11666871	---	Lipids and lipid-like molecules	Prenol lipids	28026966	14152702	30291542	15238588	19483726	33310862	2.34174e+07	46309612	40515880	42574288	15079323	22176276	33241570	3.33162e+07	94316280	82972160	61910208	7.97329e+07
Gentiopicroside	29121	3.615	401.108	1.3712	[M+FA-H]-	57.03271:5739 59.0122:139860 68.06065:46453 71.01199:76043 72.99161:10953 75.00728:46733 85.02782:182291 87.00693:22136 89.02255:18730 93.21255:4437 95.01189:61185 96.72277:5826 99.00719:85012 100.00877:5210 101.02283:6626 103.00154:26220 103.03526:4831 113.02257:381267 114.02628:10552 115.00138:9304 116.90552:11285 117.01691:34418 119.80808:5180 129.01848:28909 130.08696:5766 149.05992:8505 165.…	C16H20O9	Glycosyl compounds	DUAGQYUORDTXOR-GPQRQXLASA-N	C09782	---	HMDB0252696	Organic oxygen compounds	Organooxygen compounds	12000251	4629908	8311016	14346038	10588313	20163682	1.16732e+07	16341111	5008195	3588050	45317652	23061794	6219224	1.65893e+07	39408632	115536944	79348776	7.80981e+07
Heraclenin	13108	9.193	287.09	3.10006	[M+H]+	55.05467:5569 57.07028:16893 67.05484:27684 69.03382:5132 69.07028:12315 69.16838:5005 70.06521:8418 71.04939:10545 79.05461:8501 81.03355:9734 81.07068:39201 83.08559:10537 85.06533:7870 86.09624:10445 87.09972:5058 91.05407:5168 93.07013:15353 95.04887:12382 95.08631:46083 96.0891:3999 97.02855:3990 97.06482:4146 97.1011:11190 100.07524:3298 105.06949:11451 107.08602:19443 108.04432:5674 109.06…	C16H14O5	Psoralens	CTJZWFCPUDPLME-NSHDSACASA-N	---	182251	HMDB0302533	Phenylpropanoids and polyketides	Coumarins and derivatives	0	0	0	0	0	0	0	0	0	0	0	0	0	0	87425792	64156716	76822960	76135156
Maslinic acid	39777	15.751	517.353	0.57987	[M+FA-H]-	61.98655:43971 69.80884:7061 79.9557:6050 80.96326:8381 92.69322:3752 96.95867:6415 115.59081:3806 127.15015:4010 137.82631:3707 182.24504:3948 355.08737:5489 471.34821:480312 472.35022:123548 481.33691:30009 482.33862:4789	C30H48O4	Triterpenoids	MDZKJHQSJHYOHJ-UHFFFAOYSA-N	C16939	9934519	HMDB0002392	Lipids and lipid-like molecules	Prenol lipids	0	0	0	0	0	0	0	0	0	199214	207651	0	0	67810.8	76351424	80583848	68867888	75267720
Levulinic acid	937	3.087	115.038	14.6036	[M-H]-	51.64876:1039 52.99796:976 59.01212:1336 68.56822:7703 71.04874:1991 74.02324:1569 78.49245:1010 87.16879:1103 88.03897:1211 97.93025:1384 114.93233:26567 115.0388:6340 115.91927:10410 116.03406:4679 116.06963:4459	C5H8O3	Gamma-keto acids and derivatives	JOOXCMJARBKPKM-UHFFFAOYSA-N	---	11579	HMDB0000720	Organic acids and derivatives	Keto acids and derivatives	118173384	527804480	472035840	592778432	441161408	293852192	4.07634e+08	549706688	411769120	358840064	507088160	647251840	435427232	4.85014e+08	77614328	55267220	90407984	74429844
Neomycin	38413	19.629	637.304	3.45206	[M+Na]+	55.05493:33453 57.07055:774912 58.07404:13169 65.03925:7714 67.05485:9368 68.90884:17552 68.91264:10464 69.07024:23220 71.08629:7035 81.07019:20564 83.04994:461299 83.08555:8262 84.05279:10746 89.06026:8459 91.05509:80944 93.06948:8586 95.08574:23116 105.0707:30718 107.08569:19073 109.10108:17041 117.06938:8014 119.08609:31562 121.10133:15977 129.07033:7256 131.0851:7420 133.10158:49531 141.06984…	C23H46N6O13	Aminosaccharides	PGBHMTALBVVCIT-UHFFFAOYSA-N	C01737	---	HMDB0015129	Organic oxygen compounds	Organooxygen compounds	16193826	14858777	10390364	15374586	15104268	13105074	1.41711e+07	12296066	9791498	10719702	9572341	11035234	9334544	1.04582e+07	87149272	51033392	84586232	7.42563e+07
Lobeline	18477	22.202	360.195	3.97009	[M+Na]+	55.01865:2019 68.19083:10428 69.03436:6322 70.06576:1913 85.02905:44472 97.02882:13602 127.03919:46687 129.01895:7053 145.04887:36237 146.05299:5841 163.05942:11728 180.08679:1916 220.08826:2345 235.07579:3679 235.11339:3363 247.07721:1747 248.08212:1975 249.12653:21326 250.1292:1848 262.09787:2081 263.10626:13566 264.11353:2570 277.12119:33046 278.12598:7905 288.09943:2781 289.10843:2259 290.118…	C22H27NO2	Ketones	MXYUKLILVYORSK-HBMCJLEFSA-N	C07475	101616	HMDB0039531	Organoheterocyclic compounds	Quinolines and derivatives	0	0	0	0	0	0	0	0	0	0	0	0	0	0	70779864	78501112	70785992	73355656
Glycyrrhizin	51075	9.602	823.411	0.30362	[M+H]+	69.07029:12898 69.81281:7177 70.06577:5089 81.07038:27796 83.08632:5532 85.02889:20626 86.097:4186 93.07039:12224 95.08591:74785 97.10202:5528 105.07052:6073 107.08591:41291 109.10098:34154 113.02444:6697 119.08601:29549 121.1014:58255 123.11696:54894 131.08517:4991 133.10115:30945 135.07999:11496 135.11731:46410 137.13252:12253 141.0177:31934 141.09074:4409 145.10184:15529 147.11678:19001 149.09…	C42H62O16	Triterpene glycosides	LPLVUJXQOOQHMX-UHFFFAOYSA-N	C02284	45783115	HMDB0029843	Lipids and lipid-like molecules	Prenol lipids	0	51504	151930	0	0	0	33905.7	0	0	0	0	492136	44502	89439.7	82298448	69254192	67877072	7.31432e+07
Citraconic acid	1996	10.079	129.018	13.2538	[M-H]-	55.01708:6819 57.60562:1694 59.01256:1851 69.14427:8622 70.69566:1847 73.02771:2553 81.49651:1744 85.02778:37994 86.05952:2093 88.03899:6832 101.02281:16982 111.00769:2085 129.01717:26838 129.0367:39955 129.05325:8017 130.03914:1895 130.04898:2228 130.08556:2919	C5H6O4	Branched fatty acids	HNEGQIOMVPPMNR-IHWYPQMZSA-N	C02226	643798	HMDB0000634	Lipids and lipid-like molecules	Fatty Acyls	25275596	25788956	26400192	35846856	29978996	35903240	2.98656e+07	11359237	8170910	12296447	9994553	12857313	8616367	1.05491e+07	50663156	79022704	89564240	7.30834e+07
3-(Indol-3-yl)propionic acid	6049	6.177	190.086	2.31474	[M+H]+	55.0188:1744632 69.23227:229462 75.82964:57997 87.73224:59883 95.16853:60375 123.04179:64883 130.06494:15888606 131.06807:734951 144.08116:92515 172.07622:3317840 173.07846:129938 190.08589:2259878	C11H11NO2	Indolyl carboxylic acids and derivatives	GOLXRNDWAUTYKT-UHFFFAOYSA-N	C22236	3744	HMDB0002302	Organoheterocyclic compounds	Indoles and derivatives	2381200342	812245750	2215315030	1006080322	757724051	1544730788	1.45288e+09	772466974	2515407714	1392211046	2722148563	1492824498	1664868751	1.75999e+09	87660768	519816	126349247	7.15099e+07
Rauwolscine	19580	3.929	377.177	16.093	[M+Na]+	51.48593:19502 52.75809:21016 53.03613:21619 54.20267:18500 67.28094:419157 67.28461:134702 89.06032:31039 101.76456:19886 102.25018:20190 105.07154:22837 171.33592:22510 192.92375:21437 319.16943:35207 377.17993:18720840	C21H26N2O3	Yohimbine alkaloids	BLGXFZZNTVWLAY-DIRVCLHFSA-N	C09256	643606	HMDB0015464	Alkaloids and derivatives	Yohimbine alkaloids	215751328	324909568	209404960	328973504	319850560	218483632	2.69562e+08	229612432	109855240	358113152	364843104	230263616	342225056	2.72485e+08	211880992	0	0	7.0627e+07
Catalposide	36640	4.109	481.134	1.33019	[M-H]-	51.71784:6532 59.01236:46241 69.79888:12692 71.01228:42540 79.9557:14316 80.96328:46790 83.01195:8255 85.02775:13596 87.00693:6999 89.02255:10498 95.0118:7772 99.0071:6287 101.02283:34017 111.00657:32989 113.0225:32010 121.02748:15157 123.00763:179513 124.01539:89300 125.02327:7018 127.00206:10797 128.03317:24761 137.02263:10316 138.03082:346611 139.00162:14260 139.03925:230156 146.04449:12811 15…	C22H26O12	Glycosyl compounds	UXSACQOOWZMGSE-RWORTQBESA-N	C09775	93039	---	Organic oxygen compounds	Organooxygen compounds	0	0	0	0	0	0	0	0	0	0	0	0	142438	23739.7	78986216	63994288	66373312	6.97846e+07
Asperulosidic acid	24363	11.777	455.116	0.19775	[M+Na]+	53.42583:15606 68.05753:122876 70.66532:15192 75.38695:14815 77.19488:15159 78.66411:20593 86.55418:17004 93.0704:17614 95.08582:32569 96.73194:80257 98.23901:15202 104.23895:16208 109.10117:16775 111.816:18773 119.08573:24253 121.10143:21403 133.10089:28565 145.1002:27492 147.11679:29201 149.13261:22938 160.1546:16691 161.05994:26138 161.13168:37459 163.14845:28664 165.28801:18611 171.1171:23426…	C18H24O12	Iridoid O-glycosides	DGDWCRWJRNMRKX-DILZHRMZSA-N	---	11968867	HMDB0248668	Lipids and lipid-like molecules	Prenol lipids	0	0	0	0	0	0	0	0	0	0	0	0	0	0	0	102810464	104904680	6.92384e+07
Shikonin	17261	8.318	287.091	3.83152	[M-H]-	57.0327:6403 59.01168:2832 67.7686:13433 67.77283:7964 71.01184:2960 72.991:2081 79.95501:2779 92.0248:3798 93.03269:2698 96.72907:3501 106.04082:34297 107.04868:26837 113.02248:2747 121.02799:225314 121.06409:3055 122.0361:69320 125.02192:8099 125.09487:2572 136.05161:16189 137.0226:2752 146.1282:2044 150.02945:9573 151.00145:2203 151.03665:2178 211.0741:3634 215.14268:2626 225.1264:2271 228.076…	C16H16O5	Naphthoquinones	NEZONWMXZKDMKF-SNVBAGLBSA-N	C17412	479503	---	Benzenoids	Naphthalenes	316431	263286	409983	159730	723774	180910	342352	267548	110091	108799	286472	115543	252758	190202	74946368	69942736	62523896	6.91377e+07
Arctiin	41060	5.951	533.202	1.36909	[M-H]-	57.03276:26123 59.01212:13077 61.98697:5687 68.99642:20402 69.80663:4837 71.01185:11596 74.98939:3756 75.00725:5264 79.9557:4169 80.96326:5616 83.01187:21434 84.01955:13227 85.02785:20625 89.02255:3490 96.95867:4310 99.04355:13574 101.02283:12488 109.02791:3087 111.00658:16101 111.04319:4975 112.01505:16959 113.02266:21391 117.05431:3844 123.04375:6160 125.02194:2860 125.05907:2802 129.01709:4095…	C27H34O11	Lignan glycosides	XOJVHLIYNSOZOO-JRDANZJGSA-N	C16915	100528	HMDB0248568	Lignans, neolignans and related compounds	Lignan glycosides	0	0	0	0	0	0	0	0	0	0	0	0	0	0	65863116	73271880	68078800	6.90713e+07
Palmitic acid	14052	20.064	255.232	3.13439	[M-H]-	55.82945:1835 68.77927:5573 68.78306:3785 75.00725:9931 76.42879:1615 89.11504:1713 96.70112:1810 99.94714:2325 102.08271:1523 134.36775:1684 143.93834:7179 187.92807:1867 201.66357:2047 255.23262:894314 256.1944:4238 256.23706:117390	C16H32O2	Long-chain fatty acids	IPCSVZSSVZVIGE-UHFFFAOYSA-N	C00249	985;135369651	HMDB0000220	Lipids and lipid-like molecules	Fatty Acyls	49676008	62178612	60154032	87618200	52919340	34045000	5.77652e+07	64494436	64251672	64369848	32985102	42705708	66002368	5.58015e+07	69247664	63454148	72006120	6.8236e+07
Phenyl acetate	7973	4.212	195.063	17.1737	[M+CH3COO]-	59.01211:11735 61.98649:8030 69.29883:7604 71.01183:8495 79.95569:3242 89.02264:15174 92.92733:41093 101.92343:2701 103.91875:8487 104.9277:17113 112.93591:4388 114.93359:25080 121.90607:2680 123.04372:3030 127.07532:26192 132.93312:4318 139.91534:3409 148.91711:15229 151.03841:7689 151.07538:3891 151.90298:3138 158.84595:2520 160.84114:236281 165.05455:2986 167.06776:26112 169.08279:19912 194.89…	C8H8O2	Phenol esters	IPBVNPXQWQGGJP-UHFFFAOYSA-N	C00548	31229	HMDB0040733	Benzenoids	Phenol esters	36135272	47143416	68518496	31464318	30586560	39552296	42233393	8420492	8701310	25832530	17559642	18050364	19387958	1.63254e+07	77398784	60954888	63456300	6.727e+07
Phytolaccoside B	49482	7.112	663.373	2.75862	[M-H]-	51.41475:2332 55.84171:2445 59.01212:5754 71.01241:15350 75.00723:44701 80.96325:3847 85.02778:52567 87.00692:5408 87.11015:2214 95.01268:2576 99.0071:3051 112.01504:2932 113.02258:59495 121.95205:2291 129.20074:2407 131.03491:2204 144.1794:2251 153.78111:2225 155.70163:2261 157.0126:4696 161.02318:2877 175.02347:3670 176.24426:2587 193.04912:2758 224.93753:4191 336.44861:2455 378.98676:2486 439.…	C36H56O11	Triterpenoids	SFZVDNKTWPZIJG-UHFFFAOYSA-N	C08968	5070782	HMDB0034636	Lipids and lipid-like molecules	Prenol lipids	0	0	0	0	0	0	0	0	0	0	0	0	0	0	66598870	67053580	63507579	6.572e+07
Spiraeoside	34976	5.016	463.087	3.62782	[M-H]-	55.01707:5004 55.6235:3633 57.03318:65894 59.01212:6682 68.68199:6561 68.68631:14743 71.01185:20383 72.99161:5611 73.02769:4566 75.00663:5677 79.9557:4491 80.96325:15470 83.01195:17207 85.02774:759716 86.03149:16766 87.00692:17382 89.02255:4301 96.72818:3960 101.02283:17753 111.00759:93354 121.0273:97955 123.04345:32199 129.01836:214207 133.06406:5674 135.0439:15192 147.02861:45335 161.04839:4022…	C21H20O12	Flavonoid O-glycosides	OIUBYZLTFSLSBY-HMGRVEAOSA-N	---	5320844	HMDB0037932	Phenylpropanoids and polyketides	Flavonoids	160642	0	0	426367	1043959	797413	404730	0	0	277068	0	551594	961687	298392	52363780	54333368	85859416	6.41855e+07
Salutaridine	17765	9.072	350.136	0.4284	[M+Na]+	55.05507:15516 57.03432:10843 57.0707:14609 67.05492:37590 69.07084:11278 69.81614:5594 71.08634:7121 72.05622:7446 72.08175:3405 79.05463:16919 81.07033:32564 83.04971:5477 83.08633:12291 85.06535:20167 87.04502:3496 90.05542:13533 91.05491:11770 93.07045:25747 95.04889:5490 95.08595:32602 97.06574:5368 97.10112:12006 99.08103:6671 105.07053:11851 107.08577:20429 109.06551:4338 109.10126:35527 1…	C19H21NO4	Phenanthrenes and derivatives	GVTRUVGBZQJVTF-ORAYPTAESA-N	C05179	821366	---	Benzenoids	Phenanthrenes and derivatives	0	0	0	0	0	0	0	0	0	0	0	0	0	0	66025052	59001100	67277688	64101280
2-Hydroxycinnamic acid	4826	3.795	163.038	9.44553	[M-H]-	59.01212:19924 118.90273:72721 119.04813:585457 120.05222:21723 147.04388:33867 162.83871:2708720 163.00243:16268 163.03795:770500 163.83798:40332 164.0421:36568 164.06955:39937	C9H8O3	Hydroxycinnamic acids	PMOWTIHVNWZYFI-AATRIKPKSA-N	C01772	637540	HMDB0002641	Phenylpropanoids and polyketides	Cinnamic acids and derivatives	29369532	18385228	18517088	15850299	11545860	11648278	1.75527e+07	124476944	12037365	79265336	120179160	94909496	87133192	8.63336e+07	25142822	116163720	41809480	61038674
Cycloastragenol	28681	18.537	513.357	3.56478	[M+Na]+	67.3087:33012 67.31289:32458 81.07024:21176 83.04971:14538 83.08633:5869 93.0704:7584 95.08575:52246 97.06573:5112 105.07067:26667 107.08578:36217 109.10103:30654 119.08569:54412 121.1015:31899 123.11688:19767 133.10083:30919 135.1171:76906 137.13254:17370 139.07497:13788 147.11682:28246 149.13258:6851 153.09077:6339 159.1178:19173 161.09676:14018 161.13318:32464 163.14842:14402 171.11707:5865 17…	C30H50O5	Triterpene glycosides	WENNXORDXYGDTP-ODAITAILSA-N	---	3664530	HMDB0250635	Lipids and lipid-like molecules	Prenol lipids	0	0	0	0	0	0	0	0	0	0	0	0	0	0	64970488	56349412	59724444	6.03481e+07
Homoarginine	5989	1.315	189.134	1.21607	[M+H]+	57.04536:12536 60.0564:201991 69.70176:43579 70.06596:207782 72.08176:15625 74.07174:193619 76.07635:13718 84.0815:600950 84.96053:14690 85.0847:19353 86.09699:111440 98.30553:11622 100.9911:20546 102.05534:13228 103.75314:11565 108.23204:13491 111.09177:23246 112.07549:11469 115.08643:65942 116.0706:202991 126.09264:13813 126.10217:217442 127.08681:26318 130.04945:24926 130.08618:510217 131.0894…	C7H16N4O2	Amino acids and derivatives	QUOGESRFPZDMMT-UHFFFAOYSA-N	C01924	9085	HMDB0000670	Organic acids and derivatives	Carboxylic acids and derivatives	324090080	261829904	185961008	125486792	172060592	281493440	225153636	142855472	174889008	329957208	415472960	118276032	289837056	2.45215e+08	0	92148424	88669848	6.02728e+07
Magnolol	15069	15.048	265.123	2.30082	[M-H]-	50.98287:2753 59.01212:13845 67.43548:43367 71.01184:4304 75.00673:24962 87.00692:2866 89.02254:3844 96.95868:69845 101.02282:3826 105.52458:2578 114.52447:2645 129.01707:3299 152.12164:2688 175.48555:2972 179.73715:2806 219.04984:66030 220.05275:4078 245.09467:25799 247.11282:108977 248.11447:6134 265.12122:1502218 266.12671:259797	C18H18O2	Biphenyls and derivatives	VVOAZFWZEDHOOU-UHFFFAOYSA-N	C10651	72300	HMDB0254305	Benzene and substituted derivatives	Benzene and substituted derivatives	0	0	0	0	0	0	0	0	0	0	0	0	155795	25965.8	63694992	57607712	57569116	59623940
Gomisin D	31971	21.032	553.201	5.63987	[M+Na]+	55.05465:3747 60.04431:14696 67.05434:11810 69.07025:4574 81.06951:20291 83.08556:7397 89.05948:5092 93.0695:12988 95.08488:26564 96.73548:11930 105.06945:6753 107.08571:10884 109.1011:4795 119.08442:6295 121.10008:5696 123.11682:4570 131.08511:6679 133.1008:13224 135.11566:13929 145.10176:5208 147.1167:4453 157.10028:4567 159.11581:6336 161.13158:3938 171.11697:4334 174.58466:3707 185.09373:4100…	C28H34O10	Hydrolyzable tannins	VLLFEMVDMFTBHG-KMIFWYFFSA-N	C17816	---	HMDB0252911	Phenylpropanoids and polyketides	Tannins	0	0	0	0	0	0	0	0	0	0	0	0	0	0	61295696	60248100	51467512	57670436
[truncated: 220 more rows]
