# Supplementary material for: Optimized New Shengmai Powder suppresses ferroptosis in ischemic cardiomyocytes via cGMP-PKG signalling
Source: Chin Med. 2026 Mar 6;21:78. doi: 10.1186/s13020-026-01364-6 (PMC12964781; doi:10.1186/s13020-026-01364-6)
Supplement: Supplementary file 2 — Supplementary Material 2. Table S2. ONSMP blood-entering components. [file 13020_2026_1364_MOESM2_ESM.xlsx]

## Sheet: 附录
NOTE	备注
Name	化合物名称
Alignment ID	代谢物比对号
Average Rt min	平均保留时间
Average Mz	平均荷质比
Mass error(ppm)	质量偏差
Adduct type	加合形式
MS MS spectrum	二级质谱碎片
FORMULA	化合物分子式									分类原则
ONTOLOGY	化合物本质
INCHIKEY	化合物索引								中药	模型组	给药组	入血成分判断
KEGGID	化合物KEGG号								+	-	+	成分入血
CID	化合物PUBCHEM号								+	+	+	成分可能入血
HMDBID	化合物HMDB号								+	-	-	成分不入血
Superclass	化合物超级分类（来源classyfire数据库）								-	-	+	可能的代谢产物
Class	化合物分类（来源classyfire数据库）
ZY-1	中药技术重复1
ZY-2	中药技术重复2
ZY-3	中药技术重复3
ZY_Mean	中药峰面积均值
Model-1	空白血清
Model-2	空白血清
Model-3	空白血清
Model-4	空白血清
Model-5	空白血清
Model-6	空白血清
Model_Mean	空白血清均值
ONSMP-H1	入药血清
ONSMP-H2	入药血清
ONSMP-H3	入药血清
ONSMP-H4	入药血清
ONSMP-H5	入药血清
ONSMP-H6	入药血清
ONSMP-H_Mean	入药血清均值
FC	FC值(ONSMP-H_Mean除以Model_Mean)
	FC>3

## Sheet: 入血成分
Name	Alignment ID	Average Rt min	Average Mz	Mass error(ppm)	Adduct type	MS MS spectrum	FORMULA	ONTOLOGY	INCHIKEY	KEGGID	CID	HMDBID	Superclass	Class	Model-1	Model-2	Model-3	Model-4	Model-5	Model-6	Model_Mean	ONSMP-H1	ONSMP-H2	ONSMP-H3	ONSMP-H4	ONSMP-H5	ONSMP-H6	ONSMP-H_Mean	ZY-1	ZY-2	ZY-3	ZY_Mean
PC(18:1/14:0)	45804	21.367	732.554	0.25937	[M+H]+	57.03428:43698 58.06355:26170 58.06648:138422 59.04988:284316 59.07181:13406 59.07439:39024 60.08146:632654 69.07024:15470 71.07385:94864 73.02888:133897 73.04721:15331 73.06557:27170 83.08627:16364 85.0652:77398 86.09695:2663335 87.04498:124346 87.08117:18525 87.10044:53565 89.06026:472882 91.05814:20672 95.08574:14516 96.73547:42432 98.98399:99435 101.06037:87977 103.07574:116223 104.10773:3119…	C40H78NO8P	Phosphatidylcholines	KIVAJCJTVPWSRJ-OQHNRNOKSA-N	---	24778931	HMDB0008097	Lipids and lipid-like molecules	Glycerophospholipids	791425280	0	0	0	0	0	1.31904e+08	1292081152	725229632	0	206780464	0	187692896	401964024	2178870784	1844892288	1573428352	1.86573e+09
Wogonoside	34627	4.311	459.093	0.26138	[M-H]-	55.01745:2285 57.03319:27329 59.01218:231037 67.01721:6779 68.86427:6530 68.9967:6353 69.03313:2235 71.01245:130735 72.99164:32454 73.0278:19324 75.00729:107608 83.01192:8219 84.02025:2450 85.02773:345105 86.03072:5563 87.00692:77547 89.02256:45818 95.01182:101236 96.01572:1976 99.00713:169444 101.0228:2475 103.00249:60904 111.0079:10804 113.02248:648798 114.02618:14695 115.00249:52634 117.01823:…	C22H20O11	Flavonoid O-glycosides	LNOHXHDWGCMVCO-NTKSAMNMSA-N	---	3084961	HMDB0259901	Phenylpropanoids and polyketides	Flavonoids	1139293	0	316400	0	0	0	242616	196925576	53744354	292933024	217208440	219685048	907155264	3.14609e+08	12694002	18297842	18616658	1.65362e+07
Nor-Dentatin	19894	15.528	311.128	1.44635	[M-H]-	69.60294:6885 183.00998:79887 240.11414:14623 249.22272:4266 254.13008:18890 255.1394:65211 256.13989:5675 268.11041:18392 283.13199:219185 284.13739:33404 293.11685:12811 293.21353:20346 296.10391:23391 300.10233:6163 311.12622:1320467 311.16788:1730259 311.22046:60506 312.13321:216626 312.1698:217971 312.22736:7060	C19H20O4	Linear pyranocoumarins	WYMMNGQSPNWCIK-UHFFFAOYSA-N	---	5495613	---	Phenylpropanoids and polyketides	Coumarins and derivatives	65380	0	0	0	0	0	10896.7	124626944	182434960	88020824	137392736	76340088	239758368	1.41429e+08	296309536	283663232	285618048	288530272
Decursinol	10228	8.986	247.096	1.53786	[M+H]+	69.19185:8267 115.05595:2354 128.29236:1866 135.1172:1968 143.04996:26928 157.1022:2558 167.08609:2226 179.70235:2121 185.09631:43336 186.09856:3054 187.03873:458953 188.04211:52623 201.05586:14171 201.09062:2282 205.05077:10313 211.07564:10788 224.92928:2558 229.08447:1235967 230.09059:180464 230.13643:31016 247.09569:917688 247.24304:7383	C14H14O4	Linear pyranocoumarins	BGXFQDFSVDZUIW-UHFFFAOYSA-N	C09259	600671	HMDB0033914	Phenylpropanoids and polyketides	Coumarins and derivatives	0	0	0	0	0	0	0	105485288	163173536	123048584	122506328	112775024	151461904	1.29742e+08	3359106816	3137206016	3183878656	3226730496
Camphor	3177	3.44	153.127	0.32653	[M+H]+	55.05505:13273 55.93537:136793 57.03431:16196 57.07069:10842 59.04998:46329 67.05505:18377 68.0618:26443 69.03448:80707 69.07041:106498 71.04996:14164 72.93781:28546 73.94546:22845 79.05475:31586 80.04985:10872 81.03425:4294 81.07038:28919 82.06582:4340 83.04979:38228 83.08631:13874 84.08134:6304 85.06533:3523 89.94033:23242 90.94803:52504 91.05489:4554 91.95644:4157 93.07051:99336 94.06523:5511 …	C10H16O	Bicyclic monoterpenoids	DSSYKIVIOFKYAU-XCBNKYQSSA-N	C18369	---	HMDB0059838	Lipids and lipid-like molecules	Prenol lipids	0	0	0	0	0	0	0	0	159822752	187305568	0	213630112	211773776	128755368	0	0	90392360	3.01308e+07
Eriosematin	15068	15.539	313.143	0.76642	[M+H]+	55.01865:11933 55.05505:14936 57.03431:43771 57.07083:128837 67.05489:35871 68.9219:21068 69.07083:40710 71.08643:120315 79.05461:9239 81.07013:61769 83.08646:70299 85.1018:51697 91.05489:16017 93.07038:13288 95.08588:100601 97.10201:24493 99.08102:28899 105.07051:10462 107.08575:28648 109.10114:41977 111.08064:45875 119.0857:9771 121.1014:25513 123.0806:9616 123.11687:26552 125.09679:8980 127.11…	C19H20O4	Pyranochromenes	NYFIMGDPCRCSAF-UHFFFAOYSA-N	---	10358150	---	Organoheterocyclic compounds	Benzopyrans	0	0	0	0	0	0	0	87264280	115991760	58106768	87122640	54330600	171553936	9.57283e+07	647706816	643785024	637142592	642878144
7,4'-dihydroxy-3'-(gamma,gamma-dimethylallyl)isoflavone	15774	10.67	323.125	10.027	[M+H]+	53.56015:20000 54.81295:18618 66.43382:17853 68.41731:119895 70.04076:30853 145.05214:21190 249.08952:30757 252.14482:21226 280.134:22731 288.1969:33556 306.1123:254644 306.20465:72232 323.12656:17621132	C20H18O4	Isoflavones	OBGPEBYHGIUFBN-UHFFFAOYSA-N	---	5320053	HMDB0255518	Phenylpropanoids and polyketides	Isoflavonoids	0	0	0	0	0	0	0	38831400	16113473	32854786	30584958	36279696	40717792	3.25637e+07	1030050048	1034175040	1072398336	1.04554e+09
Karanjin	13535	10.633	293.081	0.10236	[M+H]+	59.04989:4200 67.2663:24210 67.27048:18504 73.02891:2353 81.07024:2528 85.06534:4062 85.92754:1855 87.04501:4104 89.06052:14877 95.0858:1967 96.72831:6900 101.06042:3246 103.77718:1858 129.09128:2173 129.36714:1978 135.07851:1804 178.07814:14007 179.08255:2616 193.10098:14379 209.09744:3134 212.37292:1856 219.08224:2824 221.09502:3852 234.06728:2401 235.658:1923 237.09178:1908 249.08948:210146 25…	C18H12O4	Furanoflavones	JANBLZHPNGBWAO-UHFFFAOYSA-N	---	11208566	HMDB0253763	Phenylpropanoids and polyketides	Flavonoids	0	0	0	0	0	0	0	16785530	23356156	16848330	77387320	7026630	29149752	2.84256e+07	578276544	592019712	639079424	6.03125e+08
Masoprocol	18797	9.691	301.144	2.72295	[M-H]-	57.0331:1590 59.01211:1713 69.79887:2751 69.80329:1889 79.95569:2154 80.96393:1752 83.01193:2633 89.02334:2384 96.95852:16092 98.95385:1845 107.01237:1934 115.07509:1996 121.02747:1792 122.0236:2455 125.02325:22672 134.03598:8128 136.01506:6554 149.05991:9494 151.00137:39770 158.03639:1739 159.06453:1766 164.00966:59415 165.01434:7038 174.02986:13468 177.01903:1812 196.0004:9349 199.03828:14848 2…	C18H22O4	Dibenzylbutane lignans	HCZKYJDFEPMADG-TXEJJXNPSA-N	C10719	4534	HMDB0014325	Lignans, neolignans and related compounds	Dibenzylbutane lignans	274760	0	0	0	0	105566	63387.7	26917952	27183090	24039892	41660945	22012032	21825377	2.72732e+07	45385935	45396396	52486656	47756329
poricoic acid B	26437	15.701	485.326	0.37088	[M+H]+	55.05506:12087 68.14227:9785 68.146:31291 69.07072:38856 81.07022:46227 83.08633:28285 85.06535:11100 93.07025:43762 95.0859:75640 97.06573:22730 97.10112:10560 99.04456:22216 105.07053:20992 107.08576:78151 109.10114:43325 111.08066:9809 119.08552:41363 121.10148:63472 123.08062:19968 123.11689:10170 125.0968:18487 131.08661:22030 133.10075:37890 135.11723:21777 139.07497:8902 143.0858:26594 145…	C30H44O5	Triterpenoids	NXAZWYWJZDFISF-KXGBKNTBSA-N	---	5471852	---	Lipids and lipid-like molecules	Prenol lipids	0	0	0	0	0	0	0	14944830	13726327	15209779	18752738	13456353	70628704	2.44531e+07	3917710912	3932203904	3568312512	3806075776
Calceolarioside A	36284	5.409	477.138	3.64673	[M-H]-	57.0327:6718 59.01233:56423 71.01216:44388 72.991:5597 73.02769:8181 75.00691:21009 85.02795:101561 87.007:17764 89.02263:9852 95.01208:30171 99.00735:40997 103.00158:20591 109.02817:13602 111.00655:2098 113.02271:224245 114.02626:6836 115.00172:12050 117.01732:20284 121.02746:7816 129.01718:11956 135.0441:36570 136.04666:1840 147.04387:2385 153.05298:1994 157.01259:6548 175.02388:44322 179.07027…	C23H26O11	Coumaric acids and derivatives	UHIGZYLCYRQESL-VJWFJHQPSA-N	---	5273566	---	Phenylpropanoids and polyketides	Cinnamic acids and derivatives	0	0	0	0	0	0	0	21266294	13324079	21015144	24446146	19108738	43376000	2.37561e+07	441250	183576	150859	258562
Isoquercitrin	25034	4.048	465.103	0.19351	[M+H]+	61.02929:10196 67.27729:106314 67.28095:68048 69.03438:60185 70.06577:89954 71.04997:18272 72.08182:196956 81.03426:53424 85.02898:236995 86.09705:212088 87.04425:16302 91.03925:18822 97.02866:75404 99.04456:13071 102.05533:13035 107.08577:10086 109.02879:18748 110.07164:47847 111.04514:16875 120.0806:78759 123.04437:11428 127.03929:69945 134.09674:11458 135.11723:16841 136.07562:39544 137.05946:…	C21H20O12	Flavonoid O-glycosides	OPJZLUXFQFQYAI-GNPVFZCLSA-N	C05623	5484006	HMDB0037362	Phenylpropanoids and polyketides	Flavonoids	1108455	0	0	0	0	501681	268356	14910157	18595368	17713244	18217820	24082556	24842674	1.9727e+07	113928560	95068088	101978752	1.03658e+08
Isoxanthohumol	18112	8.26	355.151	8.081	[M+H]+	50.05005:5997 55.01828:5761 62.06093:24510 67.05491:7415 68.03625:63000 70.06579:15164 81.07026:9246 89.06034:8390 93.07041:9518 95.08582:12699 99.08105:6339 99.77875:6554 105.07055:6608 107.08578:10582 109.10118:11665 113.56084:6018 116.07161:6924 121.0648:8179 121.10144:6951 135.11726:9180 137.05948:10712 153.12854:9350 161.1317:7527 163.03784:34048 175.07368:6568 177.05443:7368 185.01985:14484…	C21H22O5	8-prenylated flavanones	YKGCBLWILMDSAV-UHFFFAOYSA-N	C22606	513197	---	Phenylpropanoids and polyketides	Flavonoids	0	0	0	0	0	0	0	7385282	7794962	14470346	12987553	9893758	30075770	1.37679e+07	534161600	515764352	537051968	528992640
Sinapine	14830	3.755	310.165	2.74048	[M]+	68.91529:1591482 86.09687:1607863 91.05477:1852712 115.05518:1861964 119.04979:4434543 119.08554:504100 121.06459:502306 145.06351:385870 147.04395:8527797 147.08102:1184459 151.03831:598738 164.04694:2110889 174.03012:608936 175.03827:52052448 176.04192:3845526 179.07092:1457126 181.08542:1015108 190.06349:553676 191.03387:661446 192.04201:1004209 207.06468:75371160 208.03732:602795 208.06816:71…	C16H24NO5	Coumaric acids and derivatives	HUJXHFRXWWGYQH-UHFFFAOYSA-O	C00933	5280385	HMDB0029379	Phenylpropanoids and polyketides	Cinnamic acids and derivatives	0	0	0	0	0	0	0	24566582	5307398	11738762	9503474	22000334	4310774	12904554	89967165440	88398536704	90614013952	8.96599e+10
Tanshinone	12368	15.891	277.086	0	[M+H]+	169.0658:7049212 178.07721:26301506 179.0825:3413502 193.10176:48969804 194.10577:3952880 202.07864:1397703 203.08487:12347508 206.07376:4020032 207.08185:4094714 221.09506:42042440 222.09921:4560902 231.08009:45979240 232.0833:6234761 234.06741:11522326 235.07234:3152461 249.08949:543747904 250.09532:80700216 259.07419:11480349 260.08133:1822114 262.06152:18491140 277.08633:1065609408	C18H12O3	Tanshinones, isotanshinones, and derivatives	AIGAZQPHXLWMOJ-UHFFFAOYSA-N	---	114917	HMDB0258714	Lipids and lipid-like molecules	Prenol lipids	0	0	0	0	0	0	0	13751492	19980102	13003021	11832743	11072602	6893265	1.27555e+07	70674363904	72708800512	73225797632	7.2203e+10
Apigenin dimethylether	13975	9.152	299.092	0.90273	[M+H]+	50.22648:64396 51.72079:54705 53.20357:55242 69.19023:252433 74.56622:56997 85.51283:59794 124.24529:54320 126.33875:59769 184.03566:80119 239.07074:250584 243.10065:511654 253.08539:251325 256.07086:98497 281.11932:337227 284.06564:1823865 285.07196:343677 299.08978:28711836	C17H14O5	7-O-methylated flavonoids	LZERJKGWTQYMBB-UHFFFAOYSA-N	C10019	5281601	HMDB0132454	Phenylpropanoids and polyketides	Flavonoids	0	0	1519820	0	0	0	253303	10309267	10868472	11804726	17779360	11170543	12063546	1.23327e+07	2088825088	2219587072	2186631936	2.16501e+09
Isorhamnetin 3-glucoside	25993	4.217	479.118	1.33579	[M+H]+	57.03432:21700 61.02946:119904 69.03443:133129 69.31374:38115 71.04997:18205 72.08131:394440 73.02892:21634 74.06083:114048 81.03429:90011 85.02901:571041 86.0972:301949 87.04425:42313 91.03931:86085 97.0287:191297 99.04456:41609 107.049:49624 109.02879:63710 116.07159:12948 120.08161:23187 127.03913:164766 137.05946:22034 139.0392:14669 145.04878:125195 153.01895:16149 166.08669:104320 173.12808…	C22H22O12	Flavonoid O-glycosides	CQLRUIIRRZYHHS-LFXZADKFSA-N	---	5318645	HMDB0302682	Lipids and lipid-like molecules	Prenol lipids	0	0	0	727507	321484	0	174832	18327332	8433349	1668743	8472621	16643462	18744348	1.20483e+07	406371168	331223488	299021408	345538688
Cocaine	14379	8.427	304.154	1.31512	[M+H]+	55.05506:4088 57.03432:3869 59.04989:3798 67.05489:18444 67.8551:28518 67.85934:7836 69.03437:6122 69.07052:75114 73.0295:4907 73.06586:31699 79.05462:6739 81.03426:4711 81.07053:26484 83.04971:6275 83.08633:6780 93.07039:15704 95.04976:14283 95.0858:18543 97.06483:15819 97.10202:6789 105.07052:15128 107.08576:22459 109.06441:8012 109.10115:17263 111.04402:7755 115.07587:6045 119.08572:5926 120.0…	C17H21NO4	Benzoic acid esters	ZPUCINDJVBIVPJ-LJISPDSOSA-N	C01416	446220	HMDB0015043	Benzenoids	Benzene and substituted derivatives	0	0	0	0	0	0	0	10145094	11997065	9858491	17689540	11368926	8975318	1.16724e+07	130059896	129236720	131143528	1.30147e+08
Betonicine	3709	0.72	160.097	0.37477	[M+H]+	58.0661:96363 69.40797:92306 70.06577:89127 74.06071:62637 86.06065:31626 87.04501:72541 88.07624:658937 97.02856:20517 100.05151:70568 100.07619:75112 102.05532:98786 114.09176:181118 124.07601:33740 142.06078:160937 142.08607:229902 144.06639:26746 160.09694:23298892	C7H13NO3	Amino acids and derivatives	MUNWAHDYFVYIKH-RITPCOANSA-N	C08269	164642	HMDB0029412	Organic acids and derivatives	Carboxylic acids and derivatives	0	0	0	0	25212206	0	4.20203e+06	26590484	22064484	21030240	0	0	0	1.16142e+07	647717504	694562368	681702656	6.74661e+08
Cimifugin	14581	4.298	307.117	1.88853	[M+H]+	59.04987:122701 68.83839:393583 164.06927:175330 177.05431:523793 205.0507:336587 207.06487:470171 208.03755:115879 217.04771:547755 218.05553:138955 221.04474:2334454 222.05211:363062 223.05974:129766 233.04433:1240524 234.05344:1975765 235.05858:15540052 236.06334:1756199 247.05873:154194 249.07481:598792 257.08032:1365632 258.08401:141428 259.06165:6773424 260.0643:667350 274.08344:839749 275.…	C16H18O6	Chromones	ATDBDSBKYKMRGZ-UHFFFAOYSA-N	C09000	---	HMDB0250254	Organoheterocyclic compounds	Benzopyrans	0	0	0	0	0	0	0	8684350	7259430	6692413	3767466	9203573	31447584	1.11758e+07	3658053632	3664222208	3673170176	3665148672
3-(2-hydroxy-3,4-dimethoxyphenyl)-3,4-dihydro-2H-1-benzopyran-7-ol	14300	5.509	303.122	0.69279	[M+H]+	55.01863:10604 67.05486:45456 68.1337:62007 69.0708:13974 70.06573:10175 79.05458:29681 81.07021:47772 91.05486:14009 93.07035:20099 95.04971:36379 95.08663:12363 97.02851:34466 99.04451:13963 103.05402:12667 105.03371:20129 105.07055:86469 107.04999:17728 107.08571:12342 109.1011:15501 111.00846:13411 111.04507:14649 115.05474:10660 119.08566:10762 120.0803:31477 121.06457:63465 123.04436:630191…	C17H18O5	4'-O-methylated isoflavonoids	NQRBAPDEZYMKFL-UHFFFAOYSA-N	---	602152	HMDB0033189	Phenylpropanoids and polyketides	Isoflavonoids	1472753	0	0	0	0	0	245459	9505957	4977816	9916548	0	10275836	20221104	9.14954e+06	418338240	405849472	435163712	419783808
Poricoic acid A	38040	16.3	497.327	1.3472	[M-H]-	68.14797:367674 71.01225:514605 73.02814:306538 211.14682:233335 213.12776:90260 215.14268:56222 293.18826:66224 297.22394:78716 351.23511:75350 363.26645:149248 379.30179:265208 381.31351:189454 395.29422:413980 396.26562:199601 409.27335:247798 413.30786:99160 423.28705:10267655 424.29648:3214916 425.30133:2055890 426.30875:323944 453.33426:190671 479.31863:232066 497.32727:50046460 498.32816:8…	C31H46O5	Triterpenoids	KVAQLXUMUVEKGR-SMFZDKLCSA-N	---	5471851	---	Lipids and lipid-like molecules	Prenol lipids	0	0	0	0	0	0	0	3872953	4152863	5230123	6410189	5081432	29713266	9.0768e+06	3078707200	2904338816	2885524480	2.95619e+09
Polyporenic acid C	26299	17.044	483.348	1.65513	[M+H]+	55.05507:43455 68.14876:325854 69.0703:59891 71.08635:72885 95.08582:69008 97.10114:149486 107.08578:53719 109.10226:189423 111.08068:42166 119.08575:50671 121.10144:166058 123.08064:76240 123.11691:42720 133.10091:74684 143.08583:58608 145.10187:213379 157.1004:219118 159.11594:184935 171.11711:182340 173.13248:66290 175.14841:57908 183.11569:82389 185.1321:86620 187.14799:73965 195.11777:40832 …	C31H46O4	Hydroxy bile acids, alcohols and derivatives	KPKYWYZPIVAHKU-UHFFFAOYSA-N	---	9805290	HMDB0256688	Lipids and lipid-like molecules	Steroids and steroid derivatives	0	0	0	0	0	0	0	4530769	4090052	6443494	9755650	6968992	18501044	8.38167e+06	2887500352	2749893248	2763717248	2.80037e+09
Neolicuroside	31786	5.859	551.177	1.88687	[M+H]+	83.08633:1438 85.0289:2778 86.06065:1579 87.04481:14810 89.06011:43032 95.04977:3028 99.04456:2782 103.0392:2481 109.06551:2055 111.04404:5443 113.02445:1468 113.05978:5129 114.06866:2185 117.05505:7478 131.06953:1638 133.08572:28618 137.06038:222783 138.06264:10948 155.07153:2063 175.09563:3080 177.1125:8433 195.12291:1423 199.09888:1534 201.11082:22964 224.06799:3243 236.07028:5206 237.07797:24…	C26H30O13	Flavonoid O-glycosides	VMMVZVPAYFZNBM-FPYGCLRLSA-N	---	6475724	HMDB0040728	Phenylpropanoids and polyketides	Flavonoids	0	0	0	0	0	0	0	9508548	5381400	4719850	8648796	8764524	12191409	8.20242e+06	153880080	129825816	132330640	1.38679e+08
Gibberellin A3	23651	5.182	345.133	3.99844	[M-H]-	57.0327:48499 59.01212:17990 61.9865:12318 67.27972:168391 71.04875:11831 79.9557:36065 80.96325:43076 83.04854:15191 87.00692:21354 87.04388:51352 97.06379:12973 107.08485:21332 125.09489:12910 137.09567:15362 143.10504:12021 153.09071:13102 171.1003:88829 171.34901:10411 173.09601:52162 197.11642:50476 199.11287:312293 201.11301:516338 202.1152:13014 211.11192:17776 213.12691:112937 215.12775:4…	C19H22O6	C19-gibberellin 6-carboxylic acids	IXORZMNAPKEEDV-QTWFBFKQSA-N	C01699	6466	HMDB0003559	Lipids and lipid-like molecules	Prenol lipids	0	0	0	0	0	0	0	11602319	3107744	5713058	7039636	6462964	8027420	6.99219e+06	168270752	175795552	185036624	1.76368e+08
1,2-Dihydrotanshinquinone	12530	12.085	279.101	0.96739	[M+H]+	57.07028:46829 67.05521:167475 68.2122:34626 68.21594:64070 69.07029:72150 71.08576:23999 81.0705:256177 83.0856:22554 93.06953:27539 95.08603:278962 105.07052:19855 107.08575:52033 109.1013:140055 121.1014:26495 123.11687:65769 137.13252:58399 145.10182:16858 147.11676:23786 149.02382:78735 149.13258:23165 169.06375:294172 170.06892:24057 179.0871:48403 181.10185:31135 190.07805:107072 191.08424…	C18H14O3	Diterpenoids	OYOSADAKNZWZGA-UHFFFAOYSA-N	---	11425923	HMDB0244078	Lipids and lipid-like molecules	Prenol lipids	0	0	0	0	0	0	0	4726051	7503044	3726520	11097545	0	10019261	6.17874e+06	841592512	859361088	810337984	8.37097e+08
Phenolphthalein	15526	9.851	319.093	10.5297	[M+H]+	52.04046:13757 63.57655:12556 67.84757:129103 69.0703:13190 95.08582:27655 96.97694:12165 109.10118:20838 120.08038:24058 137.09602:17327 155.10635:70837 158.58427:11934 166.08698:27885 177.05443:22301 193.43309:12684 247.20627:13600 274.17862:13492 301.1806:54525 302.17447:12988 319.09381:3422593 319.19223:574835	C20H14O4	Benzofuranones	KJFMBFZCATUALV-UHFFFAOYSA-N	C14286	4764	HMDB0256412	Organoheterocyclic compounds	Benzofurans	0	0	0	0	0	0	0	2972069	6956740	7935944	4020437	0	11948802	5.639e+06	651854144	672404224	622498048	6.48919e+08
Genipin	7515	4.989	209.081	2.10445	[M+H-H2O]+	55.01863:493925 57.03431:54178 65.03925:247218 67.05489:103920 68.39369:182226 68.39745:56600 71.04996:45914 75.04481:711684 77.03943:118460 78.04707:63101 79.05437:200394 81.03425:62364 85.02895:546713 89.06032:185705 91.05492:1022175 92.05856:47949 93.03378:2144667 93.07035:1110567 94.03755:122574 95.0497:602313 97.0657:426533 103.05495:641378 104.05748:62952 105.04498:134216 105.07052:163019 1…	C11H14O5	Iridoids and derivatives	AZKVWQKMDGGDSV-UHFFFAOYSA-N	C09780	442424	HMDB0035830	Lipids and lipid-like molecules	Prenol lipids	0	4467766	0	0	0	0	744628	6484370	12351790	9648894	4911710	0	0	5.56613e+06	2209920640	2271048896	2341101696	2274023744
Sinensetin	19326	9.683	373.127	1.87603	[M+H]+	68.92733:495058 68.93113:471600 151.03853:1006278 269.07965:336866 283.09653:881750 297.07385:945623 298.08163:417308 310.08282:389860 311.09045:2270156 312.09662:19985042 313.10236:3147172 315.08813:1096789 327.0845:3781950 328.09131:829960 329.10233:11844015 330.10721:1985946 339.08658:3930013 340.09445:6181056 341.10214:2487085 343.08228:26450356 344.08514:4121890 357.09409:10464640 358.10132:…	C20H20O7	7-O-methylated flavonoidsInChIKey	LKMNXYDUQXAUCZ-UHFFFAOYSA-N	C10186	145659	HMDB0036633	Phenylpropanoids and polyketides	Flavonoids	0	0	0	0	0	0	0	4312722	2733160	3552740	4320796	3272686	6633546	4.13761e+06	7920015360	7952127488	7823901184	7898681344
Anisocoumarin H	13856	8.16	297.149	1.44709	[M-H2O+H]+	55.05507:65368 67.0549:65915 69.0703:193774 69.56895:130114 79.05463:187430 79.60142:38107 81.07026:189999 91.05492:157142 93.07059:1582090 94.07391:82035 95.08591:260196 96.73465:40383 107.086:2173726 108.0891:67143 109.10155:302358 111.11732:137549 119.08574:44721 121.10143:130190 123.11725:280388 135.11742:2425446 136.11932:227035 147.04405:48237 163.03801:3048733 164.04147:207078 173.05904:58…	C19H22O4	Terpene lactones	VNADFOGBKXRWGC-RIYZIHGNSA-N	---	14376449	---	Lipids and lipid-like molecules	Prenol lipids	0	0	0	3309408	0	0	551568	0	0	0	7754219	14270813	1842471	3.97792e+06	2215702400	2260395520	2382859200	2286319040
Fraxidin	8519	4.865	223.06	0.26899	[M+H]+	67.61205:1995353 96.72833:272122 107.05005:548038 135.04428:864473 162.03171:1408650 163.03987:3720632 179.03259:765509 190.02657:7919374 191.03168:771908 195.06604:963695 207.02795:1737177 208.03777:11767933 209.04042:1262813 223.05983:76745704	C11H10O5	Hydroxycoumarins	QNFBKOHHLAWWTC-UHFFFAOYSA-N	C17479	3083616	---	Phenylpropanoids and polyketides	Coumarins and derivatives	0	0	0	0	0	0	0	1293550	1606270	3082603	0	0	17785212	3.96127e+06	23990067200	25618292192	25103175680	24903845024
Toddalolactone	16389	6.217	331.115	0.0906	[M+Na]+	60.04522:10796 68.15348:54675 68.15775:28949 69.0703:10109 74.82028:9774 81.07025:11373 83.04971:13060 95.08581:18144 127.03927:19091 134.05994:9676 137.05946:51979 149.06009:12129 151.07552:43831 161.05992:13023 163.03781:11626 175.07585:17187 177.0544:17107 181.04872:9808 189.0909:16187 211.07568:18654 212.10609:47389 213.09096:35274 219.06381:9534 225.09258:13204 227.10452:14665 230.1172:42759…	C16H20O6	Coumarins and derivatives	GLWPLQBQHWYKRK-CYBMUJFWSA-N	---	160485	---	Phenylpropanoids and polyketides	Coumarins and derivatives	0	0	0	0	0	0	0	4097539	2384060	3047441	0	4624621	8612053	3.79429e+06	384193728	406383744	376816704	389131392
Dihydroresveratrol	9134	8.102	231.101	0.47598	[M+H]+	55.05505:5766 57.07068:5098 67.05488:5560 69.03451:33094 69.07082:12777 69.74812:11939 70.0658:41184 71.04939:12276 72.08173:13539 81.03424:20557 81.07092:5709 83.04969:8324 85.02888:18313 86.06063:7989 86.09698:5285 91.05489:13799 93.07037:7410 95.04974:13079 95.08578:14048 96.04533:6027 97.02854:16615 98.06007:15020 99.04454:14457 99.06417:6616 105.03374:15266 105.0705:17752 106.07353:5179 107.…	C14H14O3	Stilbenes	HITJFUSPLYBJPE-UHFFFAOYSA-N	C10255	185914	HMDB0240498	Phenylpropanoids and polyketides	Stilbenes	0	0	0	0	0	0	0	6652870	1632905	0	3109806	3194256	6552293	3.52369e+06	146278304	144773264	168057040	1.53036e+08
Tangshenoside V	35559	3.92	469.135	0.06395	[M-H]-	59.01212:34544 67.35621:259544 67.3604:55763 71.01241:63619 79.9557:21468 80.96394:68237 89.02254:23038 96.95866:34460 99.04355:5165828 100.04656:123528 101.02283:24733 113.02248:30953 119.0491:182074 128.03316:22234 143.03346:1353247 145.02858:232341 161.05942:190956 163.03773:641445 177.05519:164947 187.03938:41726 205.04898:516136 206.05254:34404 235.06035:479323 236.06216:31631 265.07126:1179…	C21H26O12	---	---	---	---	---	---	---	0	0	0	0	0	0	0	1122440	0	6512534	7938480	3591447	1406173	3.42851e+06	189735184	200208208	202932752	1.97625e+08
Hederagenin	35792	16.085	471.347	2.46103	[M-H]-	60.10096:4799 60.99145:9264 66.31872:4366 79.95569:11051 80.96324:11545 97.06378:5162 104.40371:5270 127.15421:4842 166.19473:5193 185.84183:5217 196.61081:5104 225.30913:5439 232.40054:4825 234.70583:5410 245.70065:5073 325.18555:9256 407.33484:44528 453.33429:7020 471.34787:4942901 472.34915:979320	C30H48O4	Triterpenoids	PGOYMURMZNDHNS-MYPRUECHSA-N	---	73299	HMDB0253065	Lipids and lipid-like molecules	Prenol lipids	0	188537	0	148933	0	0	56245	780377	2431720	3259186	3059516	375798	6178364	2.68083e+06	612865416	636206240	627099752	6.2539e+08
Tectorigenin	14128	4.61	301.07	2.95612	[M+H]+	55.01865:15766 57.03431:57016 67.05493:86694 67.43246:101591 67.43613:66106 70.06576:43956 71.04996:26676 72.08173:17577 81.0344:373278 81.07023:66743 83.04969:63823 83.08631:17629 85.06533:15192 86.09698:70957 91.05489:20008 93.07038:53049 94.06609:14466 95.08578:39355 96.7283:28696 97.06572:14967 99.04454:15298 107.05002:23457 107.08575:24960 109.1011:109798 111.04414:298348 111.08064:63019 119…	C16H12O6	Isoflavones	OBBCRPUNCUPUOS-UHFFFAOYSA-N	C10534	5281811	HMDB0042024	Phenylpropanoids and polyketides	Isoflavonoids	0	0	0	0	4401114	0	733519	2858453	0	1989620	1657052	0	8699882	2.53417e+06	229768576	217356304	223134736	223419872
Glycyrrhetinic acid	35609	16.993	469.332	0	[M-H]-	52.98626:3544 61.9865:4812 79.9557:4193 80.96325:3928 96.72277:12811 116.29531:3728 119.90266:3098 125.16525:3112 156.64194:3524 216.13681:3659 225.26105:5412 225.38295:3386 255.23209:55863 263.69403:3162 299.20209:4019 304.21194:4439 323.23672:6179 395.94418:3875 420.81201:4149 423.32852:3982 451.24451:27937 469.33545:2194103 470.33032:374970	C30H46O4	Triterpenoids	MPDGHEJMBKOTSU-WFJWTYAKSA-N	C02283	9897771	HMDB0011628	Lipids and lipid-like molecules	Prenol lipids	0	0	0	0	177536	0	29589.3	3165435	4097757	2428056	1100341	3480938	233001	2417588	585582780	596464464	572115436	5.84721e+08
Asiatic acid	41072	13.226	533.348	0.80623	[M+FA-H]-	51.4725:2632 59.01212:5465 61.98664:28840 66.84067:2634 68.96086:2525 73.43842:2563 80.96326:3247 88.22968:2495 89.02267:112809 96.7309:4033 112.6451:2414 113.90051:2590 127.11617:2398 146.93742:3058 153.09972:2645 174.4998:2524 222.85951:2444 225.55635:3776 297.23859:4609 302.56305:2590 329.1763:2906 411.52072:3019 469.32596:3163 487.34042:804798 488.34219:175659 497.32761:4256 533.302:2605 534.…	C30H48O5	Triterpenoids	JXSVIVRDWWRQRT-UYDOISQJSA-N	C08617	119034	---	Lipids and lipid-like molecules	Prenol lipids	113070	0	630413	0	0	0	123914	0	709280	1286157	2369661	180421	4509180	1.50912e+06	5097563176	4970274928	4943135144	5.00366e+09
Baicalin	23856	4.997	447.093	1.72224	[M+H]+	69.0311:175984 73.0289:131439 85.02913:335432 113.0235:247867 123.0107:43374 129.98474:34770 131.03394:74748 253.04712:56263 270.04922:46081 271.01138:386456 271.05795:57410696 272.06378:7752154 285.07642:209259 298.65836:43145 447.09027:974365	C21H18O11	Flavonoid O-glycosides	IKIIZLYTISPENI-UHFFFAOYSA-N	C10025	64982	HMDB0041832	Phenylpropanoids and polyketides	Flavonoids	191233	0	0	0	0	0	31872.2	1589646	633220	616183	651297	608844	1031096	855048	1751635980	1790470268	1675121084	1.73908e+09
Arjugenin	38524	10.477	503.337	1.50992	[M-H]-	59.0122:13341 61.98661:59743 67.82558:20884 71.01183:11579 72.99159:9632 79.95569:3131 80.96323:4456 89.02254:15350 96.95775:2659 101.02281:8252 113.02248:2516 135.04388:10110 143.0336:2949 161.04448:2392 163.03793:8577 179.03352:14086 179.05582:12671 185.02277:3087 197.04552:27549 221.06862:3486 266.09418:3942 279.10446:10066 279.23276:2899 295.06342:3030 321.03839:25385 323.09341:2464 324.10373…	C30H48O6	Triterpenoids	IFIQVSCCFRXSJV-NWCCWSSZSA-N	---	23928125	HMDB0034501	Lipids and lipid-like molecules	Prenol lipids	0	0	0	0	0	0	0	854876	680660	471518	183726	0	1802835	665602	53943776	54218508	52861156	53674480
Cirsimaritin	15219	6.309	315.086	0.38085	[M+H]+	67.05483:12130 69.07024:12674 69.80833:11178 81.07018:27322 83.08553:11744 86.06057:8683 86.09617:24232 93.07031:18246 95.08572:23288 107.08462:11104 109.10106:10300 111.04393:11384 119.08562:19204 121.06467:19981 131.08507:6643 132.10155:6770 134.03627:19970 135.11711:7059 137.05934:9085 139.03908:8358 143.04836:7695 145.02715:11295 145.10005:11819 149.05823:8395 161.05978:30685 163.03804:45159 …	C17H14O6	7-O-methylated flavonoids	ZIIAJIWLQUVGHB-UHFFFAOYSA-N	C17785	188323	HMDB0250276	Flavonoids	Flavonoids	0	0	0	0	62368	0	10394.7	794971	528858	226682	178113	373918	1343524	574344	2964838904	2997742072	3012896904	2991825960
Styraxlignolide F	32289	19.151	557.196	5.36612	[M+Na]+	68.79076:73667 109.02876:93463 111.04401:55692 207.08188:93323 209.09767:156120 219.08221:42540 221.095:106870 223.07559:39243 223.11041:187509 227.06877:119949 233.09892:44431 235.07535:241332 236.08055:32405 237.09096:439642 239.07065:38909 239.10571:33236 245.09584:179149 247.07352:139282 247.11108:168529 249.09338:216194 251.07065:171409 251.10703:262803 253.08501:755743 254.09256:49374 255.1…	C27H34O11	Lignan glycosides	AEMJDNJKSCBKRL-ZYKRCLGOSA-N	---	11330069	---	Lignans, neolignans and related compounds	Lignan glycosides	0	0	0	0	834636	0	139106	1663169	518700	1123835	0	0	0	550951	1229475072	1197723776	992252736	1.13982e+09
Arctigenin	26284	7.345	371.149	4.09538	[M-H]-	63.96071:185288 67.80937:429394 67.81361:476786 79.95581:2922048 80.96325:162102 187.04181:188127 209.05859:111995 210.0685:1511686 225.05597:177547 226.06158:354343 253.05005:428841 254.05727:7422292 255.0625:822410 289.17804:367638 371.14749:28020892 372.15295:3905652	C21H24O6	9,9'-epoxylignans	NQWVSMVXKMHKTF-JKSUJKDBSA-N	C10545	64981	HMDB0030087	Lignans, neolignans and related compounds	Furanoid lignans	0	0	66635	0	0	0	11105.8	549859	533272	414454	421388	116853	180946	369462	3309209280	3160221728	3059536960	3176322656
Kaempferide	18541	7.574	299.056	1.7388	[M-H]-	69.15462:27959 69.15844:52118 79.95502:27211 80.96255:335700 183.08092:24925 227.03502:20246 253.09344:129886 255.02773:20974 255.1008:129884 256.035:21067 281.15442:57509 283.02371:34304 284.03336:4770600 285.03491:564367 299.05484:6365802 299.12845:329159 299.16278:149920 300.0578:941008 300.13193:63071	C16H12O6	Flavonols	SQFSKOYWJBQGKQ-UHFFFAOYSA-N	C10098	5281666	HMDB0037441	Phenylpropanoids and polyketides	Flavonoids	382952	143433	0	0	0	0	87730.8	0	0	10229	176827	0	105837	48815.5	8093777920	8161203328	8014569728	8.08985e+09

## Sheet: 可能入血成分
Name	Alignment ID	Average Rt min	Average Mz	Mass error(ppm)	Adduct type	MS MS spectrum	FORMULA	ONTOLOGY	INCHIKEY	KEGGID	CID	HMDBID	Superclass	Class	Model-1	Model-2	Model-3	Model-4	Model-5	Model-6	Model_Mean	ONSMP-H1	ONSMP-H2	ONSMP-H3	ONSMP-H4	ONSMP-H5	ONSMP-H6	ONSMP-H_Mean	ZY-1	ZY-2	ZY-3	ZY_Mean	FC
Ellagic acid	18755	3.765	301.001	7.30899	[M-H]-	68.40935:52535 79.01743:8020 89.02253:36192 89.0305:7721 106.4987:7282 124.00594:8852 163.0024:8362 190.99698:288722 192.00018:28123 206.02161:3755831 207.02374:250742 221.0437:8484020 222.04753:803001 222.07898:12308 276.85828:7583 298.93225:15909 301.00122:285583 302.0047:14482	C14H6O8	Hydrolyzable tannins	AFSDNFLWKVMVRB-UHFFFAOYSA-N	C10788	5281855	HMDB0002899	Phenylpropanoids and polyketides	Tannins	0	20143	0	0	210752	289440	86722.5	53055860	6722598	34288004	13258216	12630288	238870960	59804321	16402753	20600650	15249880	17417761	689.606
PC(16:0/20:4)	57739	17.638	840.576	2.31984	[M+CH3COO]-	59.01212:7277 64.68483:1389 69.72207:3208 71.0516:1573 78.95753:8748 90.84814:1508 104.78112:1643 112.9849:1693 134.75563:1487 168.04099:13320 179.12398:1438 205.19403:3197 224.06978:8553 255.2326:7119 259.24304:16660 269.24664:122927 270.25085:9710 303.23312:240171 304.23657:21851 324.4361:1440 327.23077:3525 331.26498:3232 333.42557:1512 384.16846:1660 388.03958:1472 494.32236:15100 599.48615:1…	C44H80NO8P	Phosphatidylcholines	JAVWFBAAZSHHAD-HCYAGMRRSA-N	---	138183174	HMDB0007983	Lipids and lipid-like molecules	Glycerophospholipids	0	71083	0	0	34562	238189	57305.7	734049	6259803	4767585	34541179	28283299	22653069	1.62065e+07	16668551	10392939	13334112	1.34652e+07	282.808
Kaempferol 7-O-glucoside	33495	4.547	447.093	0.1342	[M-H]-	57.03325:59278 59.01218:422246 68.77708:42712 71.0125:190142 72.99162:51502 73.02767:31895 75.00724:210120 83.01263:44229 85.02773:930791 87.00682:70073 89.02257:63983 93.03259:113849 95.0127:302725 99.0071:333239 103.00251:169234 107.01233:72736 113.02245:2519748 114.02616:66571 115.00258:78803 117.01817:141550 119.04903:318122 125.02322:45100 129.01843:108001 139.00313:15175 151.00313:1471864 1…	C21H20O11	Flavonoid O-glycosides	YPWHZCPMOQGCDQ-HMGRVEAOSA-N	---	10095180	HMDB0303599	Phenylpropanoids and polyketides	Flavonoids	3426100	262505	9513317	199807	422693	2407778	2.70537e+06	991006272	466888960	659198464	525970912	570523968	701561216	6.52525e+08	13585454	1836576	4846155	6.75606e+06	241.196
Estradiol	12111	14.353	273.185	0.14642	[M+H]+	55.05505:75316 68.0277:94004 69.07085:120418 81.07022:61155 83.08646:220283 95.08596:223120 97.10109:21014 105.0705:19003 109.10138:81891 113.96355:20067 119.08569:18755 121.06498:104701 123.11703:511877 124.12056:46384 135.04434:422395 135.07997:28090 147.04366:101619 147.08142:211628 153.01889:201585 159.07997:128119 161.09685:280656 162.10007:24783 163.07529:29721 171.08093:366088 172.08278:26…	C18H24O2	Estrogens and derivatives	VOXZDWNPVJITMN-ZBRFXRBCSA-N	C00951	5757	HMDB0000151	Lipids and lipid-like molecules	Steroids and steroid derivatives	245490	140630	161230	207132	0	0	125747	17232120	18248689	19176930	26579677	17041398	31778879	2.16763e+07	1801089312	1807905728	1810052032	1806349024	172.38
Quercetin 3-galactoside	34978	4.396	463.087	3.36869	[M-H]-	57.03311:29595 59.01255:27750 71.01241:46116 79.9557:10220 80.96394:15120 83.01266:6962 85.02817:177034 89.02335:31168 101.02283:42722 111.00768:24220 113.02248:11548 121.02805:73290 125.02325:10689 129.01817:78411 147.02867:26936 149.04437:11838 151.00322:43957 161.04449:29416 167.03511:34422 173.00748:14272 178.99634:54765 189.05461:8646 191.01993:8235 191.05498:6896 232.57538:7992 235.06091:91…	C21H20O12	Flavonoid O-glycosides	OVSQVDMCBVZWGM-DTGCRPNFSA-N	C10073	5281643	HMDB0030775	Phenylpropanoids and polyketides	Flavonoids	1877598	0	1235458	0	137470	0	541754	34519661	47390932	9286134	9821744	49948854	47393448	3.30601e+07	235350272	217700064	222304872	2.25118e+08	61.0242
Dihydrotanshinone I	12534	13.892	279.101	0.53744	[M+H]+	68.92244:1914635 68.9257:1438721 169.0636:23783378 170.06892:1749010 181.10184:1813924 189.06866:3060666 190.07845:9536215 191.08423:1313100 195.11769:1713894 203.08499:1192362 205.10088:59288192 206.10497:8580609 207.1158:1122072 209.09462:30295790 210.09892:4686382 215.0844:4474379 218.07359:7606199 219.07915:1233298 223.07607:9102061 223.11035:1217569 233.0956:200008592 234.09793:33711532 237.…	C18H14O3	Tanshinones, isotanshinones, and derivatives	HARGZZNYNSYSGJ-JTQLQIEISA-N	---	11425923	---	Lipids and lipid-like molecules	Prenol lipids	543988	763231	204076	213334	230560	192439	357938	5824023	14662563	5495084	11004252	7965770	9034325	8.99767e+06	93870939496	98331520320	96343059928	9.61818e+10	25.1375
Epinephrine	6636	4.19	182.081	6.37075	[M-H]-	74.02336:152115 94.91525:29845 102.23645:5607 122.0594:6040 131.22717:6576 133.59114:6946 136.07547:122089 136.8934:6923 138.05524:10381 138.09076:677549 138.90529:22423 139.09491:28836 143.03523:5303 145.14972:5925 162.54939:5917 164.0695:11030 182.08176:2539392 183.0858:120715	C9H13NO3	Catechols	UCTWMZQNUQWSLP-VIFPVBQESA-N	C00788	---	HMDB0000068	Benzenoids	Phenols	15838104	2676475	12845163	2734266	3126511	8903740	7.68738e+06	111209040	150006464	226541936	193983216	222606464	118872112	1.70537e+08	1509726	625926	803900	979851	22.184
Meranzin hydrate	13783	5.354	296.149	0.5065	[M+NH4]+	57.07069:3834 59.05007:17267 67.05488:3487 69.07082:6117 69.46998:6695 71.08575:2443 81.07023:8182 85.06533:5516 87.04424:3460 89.06052:17158 93.07038:2611 95.08579:6731 97.10201:1969 103.03918:3834 109.10114:3268 120.08067:13182 121.10139:2629 131.04942:14904 131.071:14468 133.08629:6007 149.02382:3657 159.04356:6848 161.05989:2441 173.05899:7020 175.03886:13116 177.05392:26343 187.03885:32773 1…	C15H18O5	Coumarins and derivatives	KGGUASRIGLRPAX-UHFFFAOYSA-N	---	5070783	HMDB0254461	Phenylpropanoids and polyketides	Coumarins and derivatives	3693969	3777260	13830690	3344654	4718370	7570941	6.15598e+06	25559826	34261385	60721992	13569983	71014521	330343734	8.92452e+07	12002699776	11748263168	12693183488	1.2148e+10	14.4973
Afromosin	18351	9.127	297.076	1.11082	[M-H]-	59.01168:4251 60.57393:3524 67.57431:28305 67.57853:15000 75.00601:3688 89.02174:26527 194.07071:14102 209.09709:166829 209.13103:187492 210.0988:22549 210.13579:23762 225.09171:94703 225.12642:14457 226.09383:6929 235.17032:6152 238.09789:21150 239.03474:48535 251.16321:5857 253.05003:6815 253.08441:148118 253.12259:82971 253.1799:18351 254.05711:96353 254.08784:18462 255.0625:6777 267.02722:931…	C17H14O5	4'-O-methylated isoflavonoids	KJGPBYUQZLUKLL-UHFFFAOYSA-N	C10199	5281704	---	Phenylpropanoids and polyketides	Isoflavonoids	3606225	2352585	2355063	1102878	922783	936225	1.87929e+06	27168431	21262334	23385226	33297044	20479209	28555012	2.56912e+07	312448864	287090408	268610784	289383352	13.6707
Sissotrine	37497	4.037	491.119	0.93664	[M+FA-H]-	54.60987:11972 59.01212:20833 68.25375:23979 68.25803:53079 80.96326:45008 89.02256:21221 109.02802:139054 121.02749:24087 123.04375:16500 124.03873:15890 135.04391:22383 151.03844:19502 159.04364:62445 179.03307:19187 191.03436:86013 203.03401:62831 215.03503:24954 216.0374:14992 227.03505:18133 229.05022:15443 243.06656:48873 253.05008:28005 255.06639:44156 266.05719:28791 267.06433:46513 268.0…	C22H22O10	Isoflavonoid O-glycosides	LFEUICHQZGNOHD-UHFFFAOYSA-N	C05376	---	HMDB0033990	Phenylpropanoids and polyketides	Isoflavonoids	199780	0	0	0	423557	514247	189597	664000	1637420	2494463	5401252	556504	2143242	2.14948e+06	90391136	103329376	91239760	9.49868e+07	11.3371
Stachydrine	2464	1.028	144.102	0.27758	[M+H]+	52.87679:39040 55.05507:42468 57.04291:42867 58.06617:1173433 61.73302:37640 68.90836:217896 71.04998:89774 84.08146:1199694 84.96053:34017 95.64668:34041 97.04127:39155 98.09695:136876 99.04457:247175 102.05534:184008 115.90929:40619 122.14965:42806 138.23111:36820 144.10246:13239924	C7H13NO2	Amino acids and derivatives	CMUNUTVVOOHQPW-LURJTMIESA-N	C10172	115244	HMDB0004827	Organic acids and derivatives	Carboxylic acids and derivatives	720683520	659949920	648960048	332365728	601260368	752498112	6.19286e+08	6152420608	3041040384	4851269248	5692040576	6541183232	10654398464	6.15539e+09	61884674048	60305539072	70391603200	6.41939e+10	9.93949
Scoparin	34811	4.182	461.108	1.73495	[M-H]-	59.01212:36426 71.01184:43194 79.9557:11874 80.96324:29811 89.02254:39148 101.02282:25406 111.00661:49402 131.03349:10942 149.02194:15477 179.03304:9286 191.03494:11223 193.03384:10494 225.51456:10280 285.03946:9430 296.03201:14796 297.03818:62597 298.04675:1080720 299.05026:107702 311.05341:36228 313.04001:10360 313.06958:79479 326.04352:85202 330.03891:11885 341.06653:3050970 342.06653:297813 3…	C22H22O11	Flavonoid C-glycosides	YXHFXGHAELQJGK-PGPONNFDSA-N	---	20055255	---	Phenylpropanoids and polyketides	Flavonoids	711418	371382	823605	226786	0	757296	481748	2997524	2574358	2780687	11135491	4586944	2051046	4.35434e+06	1115667216	1067992712	1066664608	1083441512	9.03863
Quercitrin	38842	4.283	507.114	0.6113	[M+CH3COO]-	59.01255:48715 69.33551:11829 69.3388:37155 71.01241:18665 72.99143:108897 79.9557:9569 80.96394:17584 85.02774:10107 87.00692:12615 89.02255:20445 99.0071:16276 101.02283:15982 108.72944:11806 111.00768:11155 113.02249:9398 129.01709:21131 135.0439:9671 157.11716:11287 189.05708:32626 223.06158:10256 253.27164:9620 281.0874:95389 286.00925:93058 287.01685:33792 293.08835:36187 301.03696:121490 3…	C21H20O11	Flavonoid O-glycosides	OXGUCUVFOIWWQJ-HQBVPOQASA-N	C01750	5359430	HMDB0033751	Phenylpropanoids and polyketides	Flavonoids	1487882	0	600412	0	203022	423948	452544	1888172	2059566	5061994	6450697	826329	7461260	3958003	122717560	109646488	121989304	118117784	8.74612
Gibberellin A5	21894	7.184	329.139	1.27605	[M-H]-	57.03311:11257 59.01211:29340 80.96324:30618 85.02773:7483 125.09621:8403 129.09077:15112 155.10631:10282 171.10039:33437 173.09599:25861 183.13731:23148 184.1404:10420 185.14218:10617 187.09518:8234 200.08398:58518 201.11302:50334 209.13313:7941 211.13228:28600 212.13676:25116 215.07089:12208 225.12665:61524 226.1019:46909 226.1356:227694 227.14201:52045 229.15871:34944 230.12906:9800 237.12868:…	C19H22O5	Gibberellins	ZOWHLBOPCIHIHW-KQBHUUJHSA-N	C11871	5281988	HMDB0303484	Lipids and lipid-like molecules	Prenol lipids	113680	0	297271	95260	0	0	84368.5	522190	674924	1194993	234351	842486	491864	660135	229457216	210306768	205266848	2.1501e+08	7.82442
peucedanol	14852	4.442	263.092	3.6109	[M-H]-	67.66186:93986 75.26854:10095 78.17094:9634 79.9557:57158 80.96325:22486 108.02001:38051 115.0751:50545 124.01513:23772 147.0439:17935 151.07541:22826 159.04321:100099 160.05112:223245 175.02789:44272 175.03888:2668027 175.07573:480183 176.04237:208645 176.08015:39979 187.03938:10875 192.06584:40741 204.04198:50160 219.06546:607744 220.06824:59651 227.07072:20840 233.07068:10253 245.04451:17172 2…	C14H16O5	7-hydroxycoumarins	WRTWKAQFZYXAEJ-GFCCVEGCSA-N	---	5374451	---	Phenylpropanoids and polyketides	Coumarins and derivatives	724544	193399	190983	316017	233607	140839	299898	1543073	1168097	2409694	222188	1924160	5692980	2160032	98367176	147539728	138434800	1.28114e+08	7.20255
Farrerol	18559	7.377	299.092	0.70212	[M-H]-	59.01211:23069 67.75639:47442 79.95569:18955 80.9634:202899 87.00691:5693 89.02254:25382 101.02281:9046 113.02248:9284 119.03326:17282 135.00668:14879 136.9861:17489 161.04448:7418 179.05574:6443 199.07591:134801 200.0786:19574 219.06537:18572 225.09117:5406 227.07071:16884 237.09058:6854 241.04848:24690 241.08745:144448 242.05612:67955 242.08827:16680 253.08871:131848 254.09167:7440 255.10159:73…	C17H16O5	Flavanones	DYHOLQACRGJEHX-UHFFFAOYSA-N	C09734	91144	---	Phenylpropanoids and polyketides	Flavonoids	843504	1206049	414800	86691	38722	27931	436283	1411006	812039	1557547	2004531	1252874	8348988	2.5645e+06	297379872	286291328	289346752	291005984	5.87806
Citrazinic acid	3972	3.592	154.013	10.1289	[M-H]-	52.01791:22251 54.03345:13930 66.03331:67090 67.01722:19317 68.89192:66770 68.89518:21235 82.02802:281806 83.04853:24430 93.0327:25698 110.02263:15133877 111.00655:52438 111.02658:360558 111.04317:58742 124.0387:14943 136.00153:17542 137.02261:49530 154.01288:1366871 154.04912:51200 155.03305:79106	C6H5NO4	Pyridinecarboxylic acids	CSGQJHQYWJLPKY-UHFFFAOYSA-N	---	7425	---	Organoheterocyclic compounds	Pyridines and derivatives	2514815	806255	1443038	965201	125592	548856	1.06729e+06	2305989	998727	2750406	4144756	1126073	26002060	6.22134e+06	302781728	335533632	303916704	3.14077e+08	5.82908
Corymbosin	24895	8.444	357.097	1.54019	[M-H]-	61.98649:3486 78.95685:4133 79.95547:74804 80.96371:41832 83.01193:4232 86.0228:18744 96.73088:6510 96.95776:3834 117.03236:36696 125.09488:5514 149.02194:9567 151.07362:3111 161.02122:2938 165.05457:3298 171.1006:18150 177.0168:8916 183.1373:3121 195.1371:15914 196.02383:8671 207.02989:96690 208.03316:3595 213.14842:4530 225.1104:13403 226.12929:3263 243.12402:13889 252.0793:3990 253.08522:26730…	C19H18O7	7-O-methylated flavonoids	FLCVGMVLNHYJAW-UHFFFAOYSA-N	---	10970376	---	Phenylpropanoids and polyketides	Flavonoids	288961	0	0	127030	423556	365210	200793	937398	211534	722276	1033110	1095564	2327430	1054552	462977216	441325696	428970880	4.44425e+08	5.25194
2-Hydroxycinnamic acid	4826	3.795	163.038	9.44553	[M-H]-	59.01212:19924 118.90273:72721 119.04813:585457 120.05222:21723 147.04388:33867 162.83871:2708720 163.00243:16268 163.03795:770500 163.83798:40332 164.0421:36568 164.06955:39937	C9H8O3	Hydroxycinnamic acids	PMOWTIHVNWZYFI-AATRIKPKSA-N	C01772	637540	HMDB0002641	Phenylpropanoids and polyketides	Cinnamic acids and derivatives	29369532	18385228	18517088	15850299	11545860	11648278	1.75527e+07	124476944	12037365	79265336	120179160	94909496	87133192	8.63336e+07	25142822	116163720	41809480	61038674	4.91853
3-Ethylphenol	1403	4.381	121.064	14.6201	[M-H]-	65.03806:7032 69.32949:6181 69.33277:12899 75.68272:7475 94.02784:8482 106.04052:11327 119.04805:23935 121.0275:290408 121.06408:236750 122.02368:44108	C8H10O	Aralkylamines	HMNKTRSOROOSPP-UHFFFAOYSA-N	C14386	12101	HMDB0059873	Benzenoids	Phenols	135299572	13859494	102178656	13711206	19222079	67197594	5.85781e+07	245194138	218685184	285239650	346650141	250589866	261743580	2.68017e+08	2894889	2443062	2104990	2.48098e+06	4.57538
Eriodictyol	17248	5.862	287.056	1.70698	[M-H]-	63.02221:32763 65.00173:245666 67.36354:181808 67.36774:70394 83.01175:175113 107.0123:834934 108.01574:25155 109.02795:178297 125.02312:426108 135.04385:6296434 136.04651:391414 151.00142:11322180 152.00587:711463 161.0228:106508 165.01836:25494 169.01262:111570 177.01903:68500 269.04517:106781 287.05365:1867551 288.05728:246772	C15H12O6	Flavanones	SBHXYTNGIZCORC-UHFFFAOYSA-N	C05631	---	HMDB0005810	Phenylpropanoids and polyketides	Flavonoids	115866	0	0	465227	448334	0	171571	0	240745	3080171	135878	707206	391829	759305	1633166912	1686829568	1641499648	1.65383e+09	4.4256
Prednisolone	25155	9.789	359.19	9.60504	[M-H]-	79.9557:4025423 80.96323:371914 85.02772:128258 115.0751:80811 125.09489:17470 155.10632:34035 161.02319:32434 171.1004:20542 179.03305:18675 181.12323:21780 187.09764:59851 197.04559:22418 199.13182:65921 215.10681:35001 217.10733:421119 224.81601:24382 225.11392:255081 243.12354:139116 253.12262:19745 277.21695:33667 359.19034:4021714 360.19333:534917	C21H28O5	21-hydroxysteroids	OIGNJSKKLXVSLS-UHFFFAOYSA-N	C07369	5755	HMDB0014998	Lipids and lipid-like molecules	Steroids and steroid derivatives	67450840	86241692	135134600	85816052	58369014	62172884	82530847	324443920	294751728	287752272	665880016	256649356	174896800	3.34062e+08	730706096	662993600	597954488	663884728	4.04773
Feruloyltyramine	15152	5.303	314.139	0.191	[M+H]+	55.01862:9919 56.05044:9601 63.02386:12524 67.05484:11099 68.86274:38261 69.03432:29318 69.07078:9515 70.06571:38264 74.06065:26344 78.04767:8880 81.03419:13170 81.07087:24040 83.04964:14970 83.08554:12065 86.09693:24088 89.03953:39054 91.05466:109380 93.07029:209395 95.04968:39550 95.08572:34934 97.02848:10175 99.04448:9267 100.11316:9038 102.05524:24830 103.05507:65650 105.07044:14293 107.08555…	C18H19NO4	Methoxyphenols	NPNNKDMSXVRADT-WEVVVXLNSA-N	C02717	5280537	HMDB0029365	Benzenoids	Phenols	41864	110825	16932	0	0	0	28270.2	132487	107379	11120	186434	0	171987	101568	5423451896	5379164328	5353701856	5385439360	3.59276
Phenylpyruvic acid	4827	4.601	163.039	8.09617	[M-H]-	59.01218:20631 61.98659:38454 68.38988:20248 71.01184:4695 73.02769:6855 85.02774:6839 87.92392:6821 89.92394:3442 91.0538:4973 93.03271:5757 103.91875:6190 118.90281:11119 119.04807:1300807 120.04832:10292 120.05207:54284 135.0186:6148 145.86053:5516 162.83679:686069 162.89116:27019 163.00372:22012 163.03798:608229 163.05968:19978 163.83855:5239 164.04236:26864 164.06952:13965	C9H8O3	Phenylpyruvic acid derivatives	BTNMPGBKDVTSJY-UHFFFAOYSA-N	C00166	997	HMDB0000205	Benzenoids	Benzene and substituted derivatives	13417994	19378486	10116126	6010178	4009981	6979272	9.98534e+06	48229620	15369696	41077692	33256444	40819456	25099198	33975351	41933592	62981176	55743920	53552896	3.40252
Tropic acid	5011	4.36	165.054	9.2696	[M-H]-	68.21738:37223 68.22112:144870 72.9916:2882502 73.99485:25700 91.05372:254402 103.05395:567949 119.04922:2949199 120.0522:110006 147.04391:16727023 148.04674:703126 164.83554:125697 165.05461:8305200 166.05869:422449	C9H10O3	Beta hydroxy acids and derivatives	JACRWUWPXAESPB-UHFFFAOYSA-N	C01456	10726	HMDB0062590	Organic acids and derivatives	Hydroxy acids and derivatives	2275680768	281311296	1258071168	237278496	186247760	1008983616	8.74596e+08	2716374784	2400457984	3055985664	3965044992	2749189632	2863368192	2.9584e+09	250352032	256114608	277783008	2.61417e+08	3.3826
Humulone	25342	10.893	361.205	7.41967	[M-H]-	55.93484:1137 61.57293:1185 69.09903:5763 79.95582:45043 80.96336:55370 85.02254:1454 96.72277:1461 99.9244:1682 108.14043:1201 150.67993:1301 195.55357:1238 200.94844:5192 202.92705:1349 207.90804:1364 279.23282:3203 305.86929:1515 355.65921:1237 361.20673:375191 362.2048:52220	C21H30O5	Tertiary alcohols	VMSLCPKYRPDHLN-OAQYLSRUSA-N	C10695	442911	HMDB0253231	Organic oxygen compounds	Organooxygen compounds	26076195	27943068	43987744	23945729	18853266	37051185	2.96429e+07	156408160	119861664	66341984	94253401	89637144	72035844	9.97564e+07	481657992	475972728	454959080	4.70863e+08	3.36527
Aromadendrin	17246	6.178	287.056	1.81149	[M-H]-	68.01424:39673 68.0185:18336 91.01755:35942 96.95775:8318 107.01237:35262 108.01987:174036 109.02789:25848 111.00655:12065 115.00136:10636 123.00773:108953 123.04372:27693 124.0153:99968 125.02192:8168 135.00694:294715 135.04398:49323 136.01543:371270 137.0226:29816 151.00146:111334 153.01743:61427 163.00241:33783 171.10089:40001 197.15315:22828 200.04654:71450 216.04024:63388 225.0916:115060 225…	C15H12O6	Flavanones	PADQINQHPQKXNL-LSDHHAIUSA-N	C00974	---	HMDB0030847	Phenylpropanoids and polyketides	Flavonoids	0	0	291946	97361	113499	200547	117226	0	367986	1432036	348141	0	92131	373382	310344288	338570976	323652544	3.24189e+08	3.18516
Levocetirizine	27806	4.897	387.146	4.41691	[M-H]-	59.01219:145586 67.42914:118533 71.01254:84073 79.95568:975299 80.96324:1659649 81.95125:9890 89.02249:174384 96.72998:15319 96.95776:12252 97.06469:9090 101.02243:56389 109.06461:18584 113.02235:67579 119.03321:75061 125.09618:100606 135.07965:260693 136.08279:12164 143.03362:16650 156.99625:70483 161.04449:32998 171.10039:35984 179.05562:140793 185.1183:31937 197.11641:17494 215.03798:11596 221…	C21H25ClN2O3	Diphenylmethanes	ZKLPARSLTMPFCP-UHFFFAOYSA-N	C07778	2678	HMDB0005032	Benzenoids	Benzene and substituted derivatives	0	550095	1035416	383520	0	214076	363851	1362618	817822	737031	1082022	1299151	1317766	1102735	458869760	491321936	490793104	4.80328e+08	3.03073
9-hydroxy-7-(2-hydroxypropan-2-yl)-1,4a-dimethyl-2,3,4,9,10,10a-hexahydrophenanthrene-1-carboxylic acid	22156	15.512	331.191	0.18116	[M-H]-	55.13764:43580 62.68996:43689 63.77917:42430 68.04324:535842 90.09566:43927 96.23832:52690 139.66299:45770 140.32753:50775 156.18924:53834 163.18813:45421 173.3923:50850 200.11354:46436 270.16238:61647 285.18558:98453 298.15848:438413 313.18195:89831 331.19061:8779529 332.19363:1109294	C20H28O4	Diterpenoids	ALGYTGOYQATWBA-UHFFFAOYSA-N	---	45782962	---	Lipids and lipid-like molecules	Prenol lipids	1932772	1316925	1743384	876077	208612	149168	1037823	3056178	4421930	2858692	3455923	2507283	2179641	3.07994e+06	2025656640	2012052032	2001283088	2.013e+09	2.96769
Chrysoeriol	18544	7.824	299.056	1.53817	[M-H]-	55.67468:51527 59.95584:54073 61.80269:56471 69.16225:91175 69.16608:106791 76.58492:49814 80.96325:64881 111.68855:59093 122.16947:55500 148.0143:74881 151.00146:277189 212.04596:58545 227.03503:75622 228.04089:65440 237.12868:224046 243.10248:267637 255.02774:116405 255.13979:270082 256.035:323629 281.11868:325818 281.15445:198774 283.02371:223312 284.03326:29597838 285.03476:4164885 299.05472:…	C16H12O6	3'-O-methylated flavonoids	SCZVLDHREVKTSH-UHFFFAOYSA-N	C04293	5280666	HMDB0030667	Phenylpropanoids and polyketides	Flavonoids	103446	313335	98984	0	0	0	85960.8	0	0	1240823	176827	107890	0	254257	3039303328	3018760512	2878510144	2.97886e+09	2.95782
Caffeine	8110	0.879	217.068	7.55518	[M+Na]+	53.17487:1626 61.04014:6626 62.9827:12538 69.73434:5106 70.06598:12529 72.08117:9999 74.06072:6723 80.94867:264951 84.04482:3645 84.08137:8506 90.05542:1675 90.97684:70875 98.91942:1892 101.05947:2438 111.04404:3162 113.07119:2623 114.0548:7186 115.08759:3105 116.07048:16214 128.95091:2831 129.05513:3660 130.04962:17771 130.08603:3576 132.07744:10945 135.00262:1854 142.04935:10147 142.08629:2184 …	C8H10N4O2	Xanthines	RYYVLZVUVIJVGH-UHFFFAOYSA-N	C07481	2519	HMDB0001847	Organoheterocyclic compounds	Imidazopyrimidines	54325304	28996916	42230752	0	19688624	81101040	3.77238e+07	48337924	116979736	50775872	174902048	70613872	191415616	1.08838e+08	114658360	92358240	89910984	9.89759e+07	2.88512
Dehydrocostus lactone	9139	13.154	231.138	0.38938	[M+H]+	55.05505:19690 67.70744:20095 67.71114:38363 69.03436:9333 69.07095:53920 70.06594:39227 71.04996:7425 81.07037:43107 83.08631:16157 86.06064:7096 91.05489:5993 93.07038:25485 95.04988:50300 95.08579:29655 97.06572:20928 99.06418:18028 105.07051:10334 107.08578:106883 109.06548:17966 112.07658:20802 119.0857:22970 121.0649:42105 121.1014:18107 123.04418:38874 123.0806:21469 125.05957:32052 127.03…	C15H18O2	Sesquiterpene lactones	NETSQGRTUNRXEO-UHFFFAOYSA-N	C09387	73174	HMDB0250946	Lipids and lipid-like molecules	Prenol lipids	0	3303922	0	3317255	1537925	0	1.35985e+06	0	9596969	381880	8260302	4874014	0	3.85219e+06	538751872	558100800	520445952	5.391e+08	2.83281
Malonic acid	183	1.005	103.002	18.1547	[M-H]-	58.96357:2685 59.01213:1029985 60.01578:4384 69.78838:4365 70.11854:2152 86.79564:2204 103.00229:78829 103.03824:2805	C3H4O4	Dicarboxylic acids and derivatives	OFOBLEOULBTSOW-UHFFFAOYSA-N	C00383	---	HMDB0000691	Organic acids and derivatives	Carboxylic acids and derivatives	1245632	268468	268790	228364	278826	227186	419544	2307036	318912	2587276	1550392	0	361087	1.18745e+06	375556128	327438944	864069504	5.22355e+08	2.83033
Indoxyl Sulfate	9724	3.85	212.001	5.89616	[M-H]-	77.03815:65483 79.95557:39058680 80.96381:34179560 81.96312:128257 92.049:1451448 102.0337:46436 118.02813:494889 120.04454:439493 131.03619:45534 132.04344:11889178 133.04807:516024 146.02257:91652 168.10265:71521 171.55322:40712 212.00165:68423472 213.00374:3345630	C8H7NO4S	Arylsulfates	BXFFHSIDQOFMLE-UHFFFAOYSA-N	C08481	10258	HMDB0000682	Organic acids and derivatives	Organic sulfuric acids and derivatives	9082466304	3421872896	3694668544	3886824704	2788047616	4350021632	4.53732e+09	6503033856	7438821376	12400082944	21260621824	14915068928	11437716480	1.23259e+10	21987608	25310764	25469684	2.4256e+07	2.71656
PC(O-18:1/20:4)	49531	20.254	794.604	1.98841	[M+H]+	56.05006:6861 57.0343:8577 57.07089:36743 58.0665:31098 59.04988:25275 59.07441:6877 60.08149:166745 67.05487:8442 67.75341:34232 69.07027:19215 71.07383:40537 71.0863:34880 73.02948:20489 79.05526:6703 81.07022:25237 83.0863:8133 85.10201:28670 86.09701:770152 87.04499:9274 87.10059:30095 89.06033:45776 95.08579:27290 96.7355:5136 98.98426:26836 103.07587:5738 104.10766:109796 119.08568:5053 121…	C46H84NO7P	1-alkyl,2-acylglycero-3-phosphocholines	VJNPDLZENXBRLB-MQEDXBOASA-N	---	---	HMDB0013432	Lipids and lipid-like molecules	Glycerophospholipids	122120480	107461320	0	0	145107264	39349472	6.90064e+07	33088152	17421018	18334466	16940876	480969888	556433984	187198064	165709104	57706260	41837960	8.84178e+07	2.71276
Epiafzelechin	15845	6.045	273.076	1.31831	[M-H]-	59.01212:6808 65.03806:8127 69.80495:8384 79.9557:7831 81.03277:55253 93.03311:54543 94.02784:7307 106.04082:43663 109.02798:31227 123.04402:626135 124.0387:34738 124.04657:25420 125.04182:10433 137.02261:8547 138.03062:18240 149.02228:190972 150.02597:9744 157.10069:147228 158.10426:7601 167.03305:10793 173.09599:17084 174.07642:5831 185.05957:35068 185.09706:272631 186.0992:20915 187.07578:6699…	C15H14O5	Catechins	RSYUFYQTACJFML-UKRRQHHQSA-N	C12128	443639	HMDB0030822	Phenylpropanoids and polyketides	Flavonoids	115746	148346	0	0	0	92952	59507.3	278297	153030	308878	0	0	198915	156520	157345296	155684096	152460896	1.55163e+08	2.63026
Indole-3-acetaldehyde	3704	3.909	160.076	0.99953	[M+H]+	57.07066:12025 59.04986:7998 67.04235:38152 69.07037:55313 69.81223:12467 72.08112:12816 76.03982:12482 86.09715:48428 98.06004:31338 100.07614:11723 100.11224:8009 105.07041:72932 113.96352:32178 114.09181:89656 114.12772:122615 115.05478:304237 116.05847:23308 117.05734:134288 117.07059:32894 118.06583:131983 118.08628:8816 119.0684:27059 130.06485:30685 131.04953:30604 131.0723:10180 132.08008…	C10H9NO	3-alkylindoles	WHOOUMGHGSPMGR-UHFFFAOYSA-N	C00637	800	HMDB0001190	Organoheterocyclic compounds	Indoles and derivatives	484773920	291796992	448323904	317777696	91107624	112464296	2.91041e+08	602233088	1089600000	827243072	818987520	267236576	583833408	698188944	65965868	81296632	0	49087500	2.39894
Dibenzoylmethane	45106	19.305	723.541	0.41463	[M+Na]+	55.05505:27415 56.05047:17027 57.03446:34975 57.07068:7915 59.04996:95154 67.05495:33870 68.35202:35370 69.07022:35842 71.07384:65948 71.08632:5816 73.02895:38966 73.06561:6836 79.0546:18357 81.07032:39344 83.0863:23341 85.06551:37757 86.09702:877774 87.04506:50875 87.06271:6249 87.08121:8890 87.10048:25798 89.06033:182323 93.07037:7607 95.08571:42659 97.102:9153 99.081:5707 101.06039:23868 103.0…	C15H12O2	Linear 1,3-diarylpropanoids	NZZIMKJIVMHWJC-UHFFFAOYSA-N	---	8433	HMDB0251166	Phenylpropanoids and polyketides	Linear 1,3-diarylpropanoids	27130076	42336880	16185077	16286885	8273200	34028732	2.40401e+07	29177634	23646518	98973576	70184304	57747944	45559576	5.42149e+07	24061364	17423948	21374274	2.09532e+07	2.25518
alpha-Pinene	1934	0.544	137.133	1.16675	[M+H]+	57.0707:4251 67.0549:4872 68.05008:2741 69.0703:1303 69.7813:2263 74.95304:1726 79.0553:1501 81.03427:1258 81.07033:27084 82.06583:5254 82.07359:1161 90.94792:8365 91.05492:6369 92.0502:1870 92.05774:6226 93.0704:2301 94.02979:1506 94.04017:1604 94.06525:2150 95.04977:5103 95.0612:1591 95.08592:34602 96.04447:2793 96.08109:1229 96.08912:2186 109.06551:5545 109.07616:10274 109.10117:2649 110.06067…	C10H16	Bicyclic monoterpenoids	GRWFGVWFFZKLTI-RKDXNWHRSA-N	C06306	6654	HMDB0006525	Lipids and lipid-like molecules	Prenol lipids	62248848	0	40506176	0	38846272	0	23600216	44705596	53461088	69341696	46144128	51917932	38690400	50710140	51486660	0	0	17162220	2.14872
3-Hydroxybutyric acid	188	1.501	103.038	16.4014	[M-H]-	57.03321:315429 59.01213:5650490 60.01577:19979 68.77386:41728 68.7771:30831 82.21786:13996 88.16839:15046 103.03824:1386616	C4H8O3	Beta hydroxy acids and derivatives	WHBMMWSBFZVSSR-GSVOUGTGSA-N	C01089	92135	HMDB0000011	Organic acids and derivatives	Hydroxy acids and derivatives	244062712	753984876	748284572	2313851276	395783080	659230856	8.52533e+08	1661237480	2971104640	1513408036	1309966648	1798812950	1101297594	1.72597e+09	183629348	152631124	155775756	164012076	2.02452
Vicenin 2	45261	3.67	593.15	2.56258	[M-H]-	57.0327:17889 59.01212:24689 69.79279:17401 71.01184:22768 80.96325:21048 87.00692:19446 89.02254:26728 99.04354:16430 101.02282:21112 124.0387:58399 149.02539:24844 191.03244:17709 197.04295:16690 221.0437:19209 227.10318:21577 240.05066:53331 296.06586:14228 297.07373:84826 311.05862:66473 323.05487:58740 324.06503:52919 325.06842:144564 326.07169:17818 328.15341:20079 335.05408:21564 337.06989…	C27H30O15	Flavone C,C-glycosides-Flavone+3O+2EtOH	FIAAVMJLAGNUKW-UHFFFAOYNA-N	---	---	---	---	---	225855	3761754	1936265	7019532	4642864	5009556	3765971	11586013	13932919	6247541	4968478	3764896	3404777	7.31744e+06	299733848	236794080	306271328	2.80933e+08	1.94304
Chlorogenic acid	24479	3.706	353.087	3.20034	[M-H]-	59.01254:185074 67.01722:145235 69.22284:269983 71.01241:389235 85.02773:726622 93.0327:1805303 111.04338:835548 127.0387:433975 135.04391:7960908 136.04666:276577 137.02258:1449481 155.03316:1463503 161.02298:1965291 173.04417:28315660 174.04805:998752 179.03308:21593606 180.03716:1449289 191.05502:89489248 192.05815:3804244 213.35516:137144 353.08423:5562659 354.08673:548886	C16H18O9	Cyclic alcohols and derivatives	CWVRJTMFETXNAD-JUHZACGLSA-N	C00852	348159	HMDB0003164	Organic oxygen compounds	Organooxygen compounds	9641198	1979121	13742433	1225819	561646	236774	4.5645e+06	1023572	4289444	14925831	27025688	353754	4313980	8.65538e+06	4380438976	4550873856	4703790464	4545034432	1.89624
Homoserine	94	1.226	102.055	3.6255	[M+H-H2O]+	56.0505:170285 57.03435:99356 57.04535:9197 57.05352:3573 57.07071:36897 58.06612:11615 60.04523:265993 67.05489:2328 69.08826:5751 69.09206:2886 72.04519:3522 72.08173:3484 74.02447:46442 74.06072:51426 74.09698:8089 75.04481:2859 84.04478:132224 84.08133:19154 84.96061:12794 85.02888:530738 85.06532:11388 86.03249:14184 86.06064:2122 87.06811:55470 102.0553:312887 102.09148:177004 102.12765:401…	C4H9NO3	Amino acids and derivatives	UKAUYVFTDYCKQA-GFBCBKCJNA-N	C00263	12647;6971022	HMDB0000719	Organic acids and derivatives	Carboxylic acids and derivatives	77675616	72754408	84681584	115021320	84908224	54154220	81532562	109668936	0	105050640	189518384	67555296	450255808	153674844	1057003648	737063488	878573120	8.9088e+08	1.88483
Epicatechin	17471	7.485	289.075	11.7964	[M-H]-	67.79846:15177 69.03316:1940 80.96325:6081 96.95776:5142 99.92345:1764 126.87997:5762 127.86844:6569 147.90164:2065 160.84117:5475 162.83679:9842 165.12695:192630 166.12958:15919 170.86926:3212 174.93347:3945 177.91109:10781 191.10509:2392 199.79977:7118 209.11607:358389 210.12076:36182 221.90335:5031 242.79721:2087 245.0809:7025 288.61951:18926 289.07556:101164 289.12326:10472 289.17807:5023 289…	C15H14O6	Catechins	PFTAWBLQPZVEMU-UKRRQHHQSA-N	C09727	72276	HMDB0001871	Phenylpropanoids and polyketides	Flavonoids	15489266	10992685	27472128	20029916	16826912	22774344	1.89309e+07	7141946	25318980	43321952	46635352	46694580	40471268	3.49307e+07	2056905	1641553	1614741	1.77107e+06	1.84517
Scoparone	7371	5.331	207.065	0.09659	[M+H]+	57.03431:24905 67.57711:70721 67.5808:134222 81.03403:109539 82.03762:26836 91.05489:72137 93.07038:24839 95.08579:24938 96.72831:26001 105.07051:27209 106.06525:24607 108.04538:18745 119.04901:157073 119.0857:24861 121.06476:83889 123.0806:34570 133.06445:21000 134.06007:108333 134.08347:59308 135.04425:19006 136.05167:160440 138.05399:18160 147.04402:212828 147.11676:30406 148.05212:139144 148.…	C11H10O4	Coumarins and derivatives	GUAFOGOEJLSQBT-UHFFFAOYSA-N	C09311	8417	HMDB0030818	Phenylpropanoids and polyketides	Coumarins and derivatives	0	2789293	4419688	0	2538444	2871399	2.10314e+06	3526153	3846214	5806274	3611755	2299811	3362148	3.74206e+06	556476352	553585216	455366400	5.21809e+08	1.77927
Hippuric acid	5274	3.923	180.065	1.55499	[M+H]+	50.01609:114057 51.02407:204380 53.03938:80177 67.75125:74545 67.75549:149942 77.03918:786473 78.04243:24072 95.04965:783478 105.03367:82531552 106.03716:5523811 111.96857:176736 118.06554:23878 121.06448:150048 134.05946:289433 152.06998:29712 162.05493:118263 163.08702:27309 180.06572:487863 180.1004:81255	C9H9NO3	Benzamides	QIAFMBKCNZACKA-UHFFFAOYSA-N	C01586	---	HMDB0000714	Benzenoids	Benzene and substituted derivatives	5539977824	820099376	2260304056	941605334	1240064902	2653537940	2.2426e+09	3615580016	3707761560	4849272888	3123797774	4956839376	3084932896	3.8897e+09	991523950	1030060970	1077579487	1.03305e+09	1.73446
Serotonin	5060	3.585	177.102	2.08919	[M+H]+	69.78074:132766 115.05479:131973 132.08134:325555 133.06592:39793 148.0759:36058 160.07578:31098844 161.07938:2602086 177.10353:135831	C10H12N2O	Serotonins	QZAYGJVTTNCVMB-UHFFFAOYSA-N	C00780	5202	HMDB0000259	Organoheterocyclic compounds	Indoles and derivatives	505420352	540227968	554066112	592883904	637581952	458106144	5.48048e+08	694148736	1216775040	975716096	704388416	1088763648	747417536	904534912	98009064	112049456	126646352	1.12235e+08	1.65047
Tricin	21864	7.526	329.067	0.2735	[M-H]-	59.01211:13337 80.96393:23026 99.08:29341 125.09487:11142 127.11206:24714 129.09064:64406 157.08556:63306 171.10071:76930 181.12314:49935 183.13728:74731 193.12033:18980 199.13162:166854 201.1132:172413 211.1322:658459 212.13675:14889 224.88951:12312 229.14236:180420 241.15849:329298 242.16331:30056 259.15576:45436 267.19678:10120 271.02228:88905 275.20114:9745 283.10046:9478 285.11703:13123 285.…	C17H14O7	3'-O-methylated flavonoids	HRGUSFBJBOKSML-UHFFFAOYSA-N	C10193	5281702	---	Phenylpropanoids and polyketides	Flavonoids	2143847	0	608624	3796079	314276	111969	1.16247e+06	129659	5145642	4938728	489682	122914	267205	1.84897e+06	835261896	972841304	935329968	9.14478e+08	1.59056
Quinic acid	7580	0.879	191.055	7.48471	[M-H]-	55.01742:33818 57.0331:450793 59.01208:1013614 67.01718:85405 68.67762:72964 69.03255:52533 71.01241:397673 72.99155:91188 73.02765:433367 81.03302:52329 83.01188:84215 83.04859:111776 84.0202:59139 85.02769:8070633 86.03136:195274 87.00681:740689 89.02251:133933 93.03265:907171 99.00678:105401 99.04375:121914 101.02267:110121 103.00253:277597 109.02764:318382 111.04314:561303 113.02241:84855 118…	C7H12O6	Cyclic alcohols and derivatives	AAWZDTNXLSGCEK-LNVDRNJUSA-N	C00296	6508	HMDB0003072	Organic oxygen compounds	Organooxygen compounds	11213170	9622783	24205430	13799951	12943975	17679346	1.49108e+07	22196362	27824764	17670916	10789448	13663866	49839652	23664168	15648579584	14224350208	15569666048	1.51475e+10	1.58705
Midomafetamine	6349	3.658	194.117	3.91515	[M+H]+	58.06613:1008606 59.06926:13891 59.07357:27869 60.08186:15176 69.79456:19208 79.18209:9798 89.06033:1038838 98.06008:13585 107.05003:44474 107.07104:55405 117.44637:9604 125.05964:16805 125.07025:14741 133.08624:227856 133.35025:9664 135.0442:2901990 136.04692:179488 148.0759:48002 148.1118:18796 149.06006:19206 151.09663:13214 153.05484:63198 163.03976:12089 176.07091:61175 177.07448:52077 181.3…	C11H15NO2	Benzodioxoles	SHXWCVYOXRDMCX-UHFFFAOYSA-N	C07577	1615	HMDB0254382	Organoheterocyclic compounds	Benzodioxoles	21836972	198238096	144442320	157701536	14855667	160928880	1.16334e+08	169343824	222273120	186445216	190493248	178504880	153992864	1.83509e+08	313364416	328757152	311140160	3.17754e+08	1.57743
Nordihydrocapsaicin	15302	3.956	316.187	4.04822	[M+Na]+	56.05022:1695764 57.05352:45135 67.05489:18876 68.84653:48207 69.03437:22727 69.07083:13520 70.06589:184804 71.04996:16405 71.08633:13168 72.04527:139097 72.08116:42926 72.41371:10965 74.06071:16690 81.0343:160244 81.07024:11991 83.04957:120596 84.04481:22904 84.08135:12086 86.06065:13715 86.09715:200874 89.07148:24188 93.07039:59112 94.06524:21887 95.04976:14750 95.0858:16288 97.04034:22719 98.0…	C17H27NO3	Methoxyphenols	VQEONGKQWIFHMN-UHFFFAOYSA-N	C20216	168836	HMDB0036328	Benzenoids	Phenols	8633006	76297232	5678684	69259616	54871612	33619808	4.13933e+07	92471808	90188752	36038488	132131992	24762764	15477060	6.51785e+07	0	0	399767776	1.33256e+08	1.57461
Ethyl gallate	8184	4.253	197.044	8.7797	[M-H]-	69.32674:37344 72.99158:2394931 73.99486:21168 107.04913:32602 109.02789:44575 109.06461:14397 112.6723:9389 123.04366:1257016 124.04657:37948 135.04385:1513664 136.04655:82205 151.03856:66851 151.05954:48468 153.05479:41129 168.00546:72735 169.0119:9806 176.92526:10033 179.03304:1799527 180.03654:94585 182.02122:39840 183.02924:185475 197.04543:777767 197.11641:21321 198.04887:45608 198.11234:94…	C9H10O5	Hydroxybenzoic acid derivatives	VFPFQHQNJCMNBZ-UHFFFAOYSA-N	---	13250	HMDB0033836	Benzenoids	Benzene and substituted derivatives	4622678	5183272	2646018	5127044	3035122	2014080	3771369	7153724	4237959	3903966	6192564	7158372	6162846	5.80157e+06	238297840	257486480	268475168	2.54753e+08	1.53832
DOPA	8085	3.603	196.06	7.29363	[M-H]-	51.84293:144558 62.13395:147083 67.44805:159814 68.03554:154191 69.79501:285549 72.99116:28145774 80.74948:157757 88.06797:162437 94.02797:1660702 105.62747:137332 107.04808:696755 108.78752:158456 109.02805:1846314 123.04376:17588364 124.03876:10828289 134.036:233376 135.04395:22100222 151.03842:732085 152.03271:360234 153.01701:1972538 153.05301:164596 158.41205:140378 163.45338:174395 179.0330…	C9H11NO4	Amino acids and derivatives	WTDRDQBEARUVNC-LURJTMIESA-N	C00355	6047;6971033	HMDB0000181	Organic acids and derivatives	Carboxylic acids and derivatives	6600510	8604674	5249680	4113216	5699687	6325629	6.0989e+06	5983677	6057521	8521830	4286655	5425846	25489754	9.29421e+06	2147342240	2103279232	2070336608	2.10699e+09	1.52392
N-Benzoylalanine	7675	4.245	192.066	5.72718	[M-H]-	59.01254:4224 61.98695:9708 69.4693:9628 69.47314:5260 74.02316:20062 80.96323:4083 85.02773:3549 90.93189:18659 91.05378:721559 92.05656:29284 99.00707:9141 102.93214:11846 103.05309:5578 110.94002:10564 111.94196:3015 112.93703:88758 119.04926:11724 129.01845:5017 135.04379:55449 145.8605:12820 146.05952:5250 146.92218:3880 147.03033:13807 147.04385:493866 148.04721:25114 148.07568:149467 149.0…	C10H11NO3	Amino acids and derivatives	UAQVHNZEONHPQG-UHFFFAOYSA-N	---	71002	HMDB0255085	Organic acids and derivatives	Carboxylic acids and derivatives	1476138240	678340864	1939359232	602930176	93914344	118854912	8.18256e+08	482483456	1291959680	1990075008	2510899200	184119232	975643968	1.2392e+09	116947256	86923600	95324520	99731792	1.51444
Tricetin	18763	5.724	301.037	6.27833	[M-H]-	68.69333:3827 68.69711:4533 79.9558:21376 80.96324:3285 94.91525:1641 99.92345:2306 103.91875:3156 131.407:1742 136.9086:2155 138.90529:5646 144.95752:5888 151.00145:1599 155.10631:1861 162.83871:1994 164.00974:3359 166.84485:2799 186.95207:1588 188.94125:6050 209.02705:5477 210.83582:6424 211.04211:2916 213.05696:18283 227.03502:5036 232.93237:3064 253.01569:5579 254.827:1780 255.0316:51573 256.…	C15H10O7	Flavones	ARSRJFRKVXALTF-UHFFFAOYSA-N	C10192	5281701	HMDB0029620	Phenylpropanoids and polyketides	Flavonoids	7267091	2165339	974502	47171472	56338036	36816121	2.51221e+07	16184478	23051991	47856270	44000054	40124868	49638264	3.68093e+07	4597900	6913808	5840561	5.78409e+06	1.46522
Euparin	10072	1.509	215.072	3.53371	[M-H]-	50.13461:3961 51.64454:4112 52.50198:3984 53.99731:3651 55.54174:3787 57.49629:3710 59.01217:38603 61.45396:4354 61.98649:7031 69.78173:9018 71.74795:3906 74.96043:4588 89.02255:566947 90.02593:9007 91.37851:3897 92.49969:3939 94.9233:30603 96.92064:19147 98.97813:4198 100.96891:16648 101.02282:7818 103.03822:338853 104.04144:7496 112.88472:4113 125.87201:85582 127.86839:190195 129.03496:189446 1…	C13H12O3	Benzofurans	OPUFDNZTKHPZHM-UHFFFAOYSA-N	---	119039	---	Organoheterocyclic compounds	Benzofurans	9535952	8994795	2386302	58542008	3658638	4707107	14637467	47441984	27459232	11213451	4037822	30782306	6615256	2.12583e+07	117966	755654	102346	325322	1.45232
Melilotic acid	5012	4.702	165.054	8.23964	[M-H]-	59.01217:11684 66.0334:13712 67.78258:20088 71.0124:6784 72.99168:18251 73.02769:2894 79.95568:3735 89.02333:3473 93.03269:8245 96.95865:6486 96.9677:2736 101.02281:4048 106.04058:27211 119.04927:61152 120.90002:10342 121.028:25178 121.06414:1145610 122.05939:12153 122.06834:35542 123.04372:3882 136.93137:7553 137.0226:8752 137.05911:2342 147.04396:228339 148.04681:14377 150.03117:2449 164.8356:9…	C9H10O3	Phenylpropanoic acids	CJBDUOMQLFKVQC-UHFFFAOYSA-N	C01198	---	HMDB0033752	Phenylpropanoids and polyketides	Phenylpropanoic acids	95692552	50239060	52144192	31515578	22828628	49419516	5.03066e+07	40666088	66864096	72088928	110205328	53311320	92434488	7.2595e+07	28716486	27456416	31030112	2.90677e+07	1.44305
Fustin	17251	8.678	287.058	6.27055	[M-H]-	59.01211:7656 61.98649:1561 67.26611:16097 67.26978:8277 71.04874:1817 72.93662:1719 74.95243:1587 87.9238:10240 96.95866:2923 99.04353:2441 103.91885:18115 104.92672:6747 106.94205:2166 114.94758:129757 115.94757:1683 125.87211:8049 130.94249:1611 132.95784:2864 141.12651:12193 144.95752:2121 148.95294:1782 155.10631:5087 157.86131:1624 158.93713:8385 160.84145:17104 171.07942:18241 172.08315:55…	C15H12O6	Flavanones	FNUPUYFWZXZMIE-CABCVRRESA-N	C01378	5317435	---	Phenylpropanoids and polyketides	Flavonoids	4976068	2411976	3242405	36127124	41268624	40647332	2.14456e+07	12820628	31455268	36967352	23435764	37152572	43213148	3.08408e+07	6922016	10886413	14546140	1.07849e+07	1.43809
Maltol	1341	1.591	127.037	17.7111	[M+H]+	53.03943:8309 55.01867:14823 55.36242:8513 57.04536:31646 69.16949:25093 71.04998:37186 81.03427:32681 81.04534:8574 82.06592:129805 99.04457:14687 100.07622:36550 109.02886:57363 110.0607:11831 127.03929:887496 127.08682:9091	C6H6O3	Pyranones and derivatives	XPCTZQVDEJYUGT-UHFFFAOYSA-N	C11918	8369	HMDB0030776	Organoheterocyclic compounds	Pyrans	951282496	1381275904	985315136	1992988800	627888192	1141399680	1.18003e+09	2883465728	2271112448	255561968	1412268800	2141990912	1174591104	1.68983e+09	5701200384	7877133824	7138074112	6905469440	1.43203
Andrograpanin	15554	17.145	319.224	8.52059	[M+H]+	67.0549:2707 67.67377:37874 69.0703:5059 71.08635:5392 78.29684:2462 79.43934:2521 81.07026:9460 83.08634:3490 84.08138:2748 91.05492:2744 93.07041:5287 95.04978:4280 95.08582:12252 97.10204:5155 100.8392:2451 107.08578:3777 107.70219:2686 109.10117:4982 117.91617:2436 121.06479:2992 121.10144:10237 123.11691:3978 124.12061:2775 135.11725:3643 138.95685:2830 147.11681:2682 151.07553:2839 159.1159…	C20H30O3	Diterpene lactones	WKKBRRFSRMDTJB-JYBIWHBTSA-N	---	11666871	---	Lipids and lipid-like molecules	Prenol lipids	28026966	14152702	30291542	15238588	19483726	33310862	2.34174e+07	46309612	40515880	42574288	15079323	22176276	33241570	3.33162e+07	94316280	82972160	61910208	7.97329e+07	1.42271
Gentiopicroside	29121	3.615	401.108	1.3712	[M+FA-H]-	57.03271:5739 59.0122:139860 68.06065:46453 71.01199:76043 72.99161:10953 75.00728:46733 85.02782:182291 87.00693:22136 89.02255:18730 93.21255:4437 95.01189:61185 96.72277:5826 99.00719:85012 100.00877:5210 101.02283:6626 103.00154:26220 103.03526:4831 113.02257:381267 114.02628:10552 115.00138:9304 116.90552:11285 117.01691:34418 119.80808:5180 129.01848:28909 130.08696:5766 149.05992:8505 165.…	C16H20O9	Glycosyl compounds	DUAGQYUORDTXOR-GPQRQXLASA-N	C09782	---	HMDB0252696	Organic oxygen compounds	Organooxygen compounds	12000251	4629908	8311016	14346038	10588313	20163682	1.16732e+07	16341111	5008195	3588050	45317652	23061794	6219224	1.65893e+07	39408632	115536944	79348776	7.80981e+07	1.42115
Daphnoretin	24235	5.296	351.054	7.63422	[M-H]-	52.8446:1313 67.63126:19000 79.9558:38524 80.96334:22664 96.72997:1360 121.02761:52813 125.8721:1741 133.02766:1407 135.04405:11196 146.93739:1821 149.05962:12663 160.84116:1917 174.8764:1920 178.80377:1270 200.98608:12976 218.8687:2232 256.0737:21519 271.09567:80202 271.13361:6632 272.10159:6941 305.08942:4907 306.22977:1424 323.38004:1293 336.0332:9885 351.05414:348012 352.05469:34467	C19H12O7	7-hydroxycoumarins	JRHMMVBOTXEHGJ-UHFFFAOYSA-N	C09216	5281406	HMDB0250858	Phenylpropanoids and polyketides	Coumarins and derivatives	3237726	20181112	4650745	20278178	8538986	5423708	1.03851e+07	25403650	20791428	8047150	9805203	4776992	18734360	1.45931e+07	0	1746503	0	582168	1.4052
Hesperetin	14294	7.608	303.086	0.09898	[M+H]+	69.13022:1294436 89.03881:360604 111.00852:1467661 117.03343:375461 125.05965:659257 137.05939:2708036 145.0287:3297382 149.06007:1544833 151.03854:650878 151.07552:1335804 153.01892:61307944 154.02203:3980708 163.03969:4159406 171.02783:2815742 175.07585:1241346 177.0544:94084792 178.05737:9029545 179.03476:13510652 180.03641:1044173 201.05545:2230220 202.05963:372301 215.0694:333605 219.06688:1…	C16H14O6	4'-O-methylated flavonoids	AIONOLUJZLIMTK-AWEZNQCLSA-N	C01709	---	HMDB0005782	Phenylpropanoids and polyketides	Flavonoids	8080072	5706249	2139138	2428625	1937612	621936	3.48561e+06	5671978	10758942	4891694	2131904	2135083	3529772	4.85323e+06	18809110528	19136852992	19275343872	1.90738e+10	1.39236
Tyrosine	5412	2.641	182.081	1.20825	[M+H]+	65.03979:279107 69.01643:925974 91.05486:4207958 95.04976:1433756 107.05003:318414 113.96474:356973 119.04984:16592937 120.0529:1403720 121.06477:925670 123.04423:37796316 124.04714:2225501 136.07555:108291080 137.07919:7649516 147.04395:18317490 148.04813:1564412 165.05435:50068344 166.05823:3911946 182.08134:6252632	C9H11NO3	Amino acids and derivatives	OUYCCCASQSFEME-QMMMGPOBSA-N	C00082	6057;6942100	HMDB0000158	Organic acids and derivatives	Carboxylic acids and derivatives	14349888128	12171342560	18162366848	29751361088	9159527760	10400912512	15665899816	17306999056	15629046416	13923686432	41983780608	30652094240	11086350720	2.17637e+10	7746194208	7027488036	7197698948	7.32379e+09	1.38924
Acetylglycine	1020	1.36	116.034	14.9954	[M-H]-	60.84534:2371 69.72813:5562 72.04398:3407 73.02769:30036 74.02342:47367 88.03819:3425 97.05381:2889 99.92448:38114 115.91922:54393 116.03406:13772 116.07066:18762 116.92709:281431 117.01707:4067	C4H7NO3	Amino acids and derivatives	OKJIRPAQVSHGFK-UHFFFAOYSA-N	---	10972	HMDB0000532	Organic acids and derivatives	Carboxylic acids and derivatives	154356660	117242668	123623004	111421000	86386470	83415632	1.12741e+08	122061760	116932540	217681904	227707728	89412800	163214248	1.56168e+08	100939284	90815048	77156290	89636874	1.3852
DEHP	20452	21.558	391.283	2.17233	[M+H]+	57.07082:116052 58.07407:2949 65.03928:2161 69.79622:2166 71.08643:159068 72.08929:5373 113.13261:11498 125.05965:2003 149.0238:1040141 150.02621:72095 167.03485:124612 168.03789:10528 190.04921:9397 279.15823:2211 391.23303:9064	C24H38O4	Benzoic acid esters	BJQHLKABXJIVAM-UHFFFAOYSA-N	C03690	8343	HMDB0249243	Benzenoids	Benzene and substituted derivatives	91541005	21922061	82750062	38259454	88446164	57905394	63470690	104304054	28802174	28603250	36940786	66234014	234972244	8.33094e+07	106743448	118948608	98074256	107922104	1.31257
1-Naphthylamine	2459	3.682	144.081	0.97168	[M+H]+	55.44534:43741 56.57309:41522 69.79624:98239 71.04999:52460 99.04458:113523 100.78831:49993 117.07069:294691 127.03928:48482 143.07285:227477 144.08118:3919585	C10H9N	Naphthalenes	RUFPHBVGCFYCNW-UHFFFAOYSA-N	C14790	8640	HMDB0243964	Benzenoids	Naphthalenes	753897728	568877760	737713088	558639744	504513568	639546752	6.27198e+08	809113536	909702848	716954944	953666944	849472768	670186752	8.18183e+08	366435392	379125856	381688832	3.7575e+08	1.3045
Tryptophan	7232	3.66	205.097	0	[M+H]+	69.13509:2794180 74.02441:10739067 115.05475:5254895 118.06554:64946288 119.06964:3407786 130.06517:11758158 132.08145:51773632 133.08479:3768107 142.06496:10647113 143.07306:10269545 144.04495:5837072 144.08115:129706168 145.08392:10894353 146.05972:796058560 147.06271:62575848 159.09116:104079936 160.07597:9619631 160.09537:8776329 170.06052:43083064 171.06393:4534418 188.07158:1298083584 189.0…	C11H12N2O2	Amino acids and derivatives	QIVBCDIJIAJPQS-VIFPVBQESA-N	C00078	---	HMDB0000929	Organoheterocyclic compounds	Indoles and derivatives	34012227584	22277734912	30611296576	21945812544	22545856384	27969016768	26560324128	33679143552	38365069824	31076138624	41435747840	34603780736	28164955008	34554139264	713349952	744792246	720601216	7.26248e+08	1.30097
Cytarabine	12802	1.307	242.075	11.4426	[M-H]-	59.01211:2623 61.98696:23793 69.79002:2531 78.9575:3225 88.03893:275637 89.02252:175819 89.04245:2793 90.02592:7362 92.9264:3693 94.92313:9427 96.04339:2502 97.92942:42719 101.0228:2088 103.03821:3199 109.03868:2905 110.02367:20181 111.01873:18635 112.0498:16519 113.9247:2126 121.76066:1877 124.00594:8348 129.01428:1900 130.04893:29681 130.06018:117266 130.92827:2329 131.04485:6457 131.06335:3580…	C9H13N3O5	Pyrimidine nucleosides	UHDGCWIWMRVCDJ-CCXZUQQUSA-N	C02961	6253	HMDB0015122	Nucleosides, nucleotides, and analogues	Pyrimidine nucleosides	2423178	20542126	21167800	3744553	7229355	8255351	1.05604e+07	13289771	2684933	3552160	31315266	6967290	24224918	1.36724e+07	5274324	6054778	6694501	6.00787e+06	1.29469
Methionine sulfoxide	4185	1.088	166.05	18.6085	[M+H]+	56.0505:205885 57.03431:2958 57.05351:5558 58.06609:3175 61.01119:1942 65.00645:2836 67.0554:2338 68.25068:12548 69.07082:1829 70.06576:1996 74.02447:928773 74.06079:20366 75.02694:212195 76.03041:5051 79.05527:2654 80.94847:10282 81.03424:1845 81.07092:1654 84.04479:7774 85.02888:2146 90.94868:1890 91.94891:1641 93.07037:6764 95.04974:3327 95.06116:2059 96.04444:2070 97.06481:2087 100.11227:6755…	C5H11NO3S	Amino acids and derivatives	QEFRNWWLZKMPFJ-UHFFFAOYSA-N	C02989	158980;1548907	HMDB0002005	Organic acids and derivatives	Carboxylic acids and derivatives	13810363	217715880	192324528	15794565	199680120	256899632	149370848	343044416	219525824	235861144	166188016	54190672	131145416	191659248	292926272	493367856	312807936	3.66367e+08	1.28311
5,7,3',4'-Tetrahydroxy-6,8-dimethoxyflavone	17577	6.172	347.076	0.25931	[M+H]+	55.05504:5328 67.05486:8450 69.71718:7687 70.06567:169981 79.05525:4807 81.03423:8407 81.0709:18249 83.08629:7119 86.09772:4480 91.05486:4946 93.07036:15376 95.04972:6066 95.08665:17845 97.0657:3751 99.04452:4299 105.07048:14773 107.08572:13965 109.02873:7870 109.10219:12922 111.0806:6828 113.09622:4228 119.08567:6622 120.08156:4399 121.10136:12939 122.06896:4351 123.08057:6298 123.11684:4569 125…	C17H14O8	8-O-methylated flavonoids	GLMWHQIFJIURES-UHFFFAOYSA-N	---	5321859	---	Phenylpropanoids and polyketides	Flavonoids	160657	0	173908	107610	1502902	710375	442575	0	0	1301226	419055	793964	855239	561581	607796236	631740072	558981490	5.99506e+08	1.26889
Pyroglutamic acid	7243	1.027	188.055	5.58344	[M+CH3COO]-	58.02807:709128 59.01217:3476148 69.51381:55699 69.51711:102783 72.00745:58360 84.04365:86975 87.00692:47400 98.02316:98854 100.03909:299798 100.07523:1642587 102.05434:6618840 103.05807:165870 108.04343:79415 114.05399:61077 116.03407:64735 116.06957:852805 126.05456:842200 128.03313:9305852 129.03793:180003 142.04906:196288 144.0645:4115767 145.0685:96829 146.04439:1201280 170.04396:3313413 171…	C5H7NO3	Amino acids and derivatives	ODHCTXKNWHHXJC-VKHMYHEASA-N	C01879	7405	HMDB0000267	Organic acids and derivatives	Carboxylic acids and derivatives	604628146	506132579	833722227	465184990	751013737	838371041	6.66509e+08	1145271989	617300606	691766550	728713971	1242417159	647041030	8.45419e+08	20231450752	22624234816	23264874240	2.20402e+10	1.26843
PC(15:0/20:4)	57142	17.68	826.557	3.18186	[M+CH3COOH-H]-	57.71732:11648 59.01212:15549 69.48085:20160 69.48415:17900 72.68679:10994 78.95753:72442 104.31778:13667 168.04106:115962 205.12436:13417 205.19403:51054 224.06949:102690 255.23247:1202599 256.23758:93836 259.24307:151140 279.23227:338800 280.23566:23988 303.23273:1955308 304.23743:187090 325.815:13564 462.29922:17638 480.30405:124864 766.54346:641565 767.5506:135335 826.55243:14546	C43H78NO8P	Phosphatidylcholines	JSXZJOMDSXRJMT-WRMCHHCUSA-N	---	138188911	HMDB0007950	Lipids and lipid-like molecules	Glycerophospholipids	59016884	146192688	87273720	639214784	222531008	268888128	237186202	275564768	64526312	537499520	447054752	181087504	296717600	3.00408e+08	123719696	14361836	10081893	4.93878e+07	1.26655
Hexadecanedioic acid	17074	14.892	285.207	1.15705	[M-H]-	53.35765:6312 59.01211:7333 68.20777:28097 68.21204:25676 215.07088:6588 223.20688:1694270 224.20943:215977 224.74565:6834 241.21573:76837 267.19669:1813029 268.19775:265745 285.14124:133498 285.20828:4101802 286.21127:562089	C16H30O4	Long-chain fatty acids	QQHJDPROMQRDLA-UHFFFAOYSA-N	C19615	---	HMDB0000672	Lipids and lipid-like molecules	Fatty Acyls	120150400	135147008	113133435	67079461	51279271	56694822	9.05807e+07	94400637	191730608	150915312	67639227	91528233	91746650	1.1466e+08	830353640	780930288	801987520	804423816	1.26583
Beroline	17420	9.271	345.087	8.49054	[M+Na]+	59.04987:3792 69.81888:3719 69.8233:2394 71.08631:1806 81.07021:1915 89.06036:12420 133.08481:2314 189.51321:2197 190.04878:3431 255.09419:1857 256.09793:8273 257.1076:3536 299.07846:12160 300.08786:9631 301.09589:34258 302.09958:3862 317.09213:10015 345.08606:3673913 345.19553:8699	C19H16NO4+	Protoberberine alkaloids and derivatives	GLYPKDKODVRYGP-UHFFFAOYSA-O	---	72704;101280927	HMDB0030266	Alkaloids and derivatives	Protoberberine alkaloids and derivatives	172821232	20568416	30608166	24660050	64809936	57306476	6.17957e+07	265992592	38855096	28893422	30509436	62334144	42217544	7.81337e+07	5166694	3061931	0	2742875	1.26439
Benzoic acid	1144	4.285	123.044	0.73145	[M+H]+	53.03943:49117 58.51817:10040 67.0549:63067 68.6978:50009 77.03951:70138 79.05463:10568 80.04993:148622 81.05779:18584 81.07025:46388 82.06583:18906 95.04975:2794148 95.08582:16988 96.04447:142748 96.0534:155909 96.08109:42473 105.045:206988 106.02903:12316 112.03957:93319 123.04438:1015030 123.05603:614973 123.08064:21734 123.09229:94776	C7H6O2	Benzoic acids	WPYMKLBDIGXBTP-UHFFFAOYSA-N	C00180	---	HMDB0001870	Benzenoids	Benzene and substituted derivatives	143771412	157267652	142441480	112000696	112428100	94263968	1.27029e+08	198975976	204966016	181127144	147322864	117957848	111057642	1.60235e+08	1878138176	2027651264	2048584448	1984791296	1.2614
4-Hydroxybenzaldehyde	232	4.037	105.034	7.61665	[M+H-H2O]+	50.01614:44949 51.02378:193497 53.03952:1891303 55.01867:68870 69.36413:72357 77.03944:2204838 78.04251:156818 81.03426:190055 83.38811:36798 95.04977:7283316 96.05328:299810 105.03377:6645163 105.045:4931408	C7H6O2	Aldehydes	RGHHSNMVTDWUBI-UHFFFAOYSA-N	C00633	---	HMDB0011718	Organic oxygen compounds	Organooxygen compounds	712859668	185054444	385467288	191916736	221730104	402757716	349964326	636250904	41183752	676267940	503313940	714462368	70014456	4.40249e+08	396134248	429247784	447095216	4.24159e+08	1.25798
Vitamin K1	8782	20.513	226.18	9.68246	[M+2H]+	55.05505:48685 56.05007:3637 57.0343:14481 57.07073:17297 59.04988:3072 67.05489:205709 69.03436:3756 69.07082:73884 69.47546:3736 69.4793:5375 70.06575:9549 71.05006:23111 71.08631:10931 72.08173:3523 79.0546:94818 81.07025:504661 82.07358:26170 83.04962:31370 83.08633:128736 84.08133:9012 84.08938:8541 85.06541:37753 85.10179:3986 86.06036:19527 86.09693:17064 90.97748:194591 91.05492:64305 92.…	C31H46O2	Vitamin K compounds	MBWXNTAXLNYFJB-NKFFZRIASA-N	C02059	5280483	HMDB0003555	Lipids and lipid-like molecules	Prenol lipids	141831788	99021948	699538752	844505632	210477416	162622176	3.59666e+08	234945680	171795232	299651808	240721008	1532495232	223672040	4.50547e+08	507383984	495243920	405461008	4.69363e+08	1.25268
Creatine	4968	0.888	176.04	3.91954	[M-H+2Na]+	62.98271:351036 65.01195:92240 65.60408:17101 69.14494:76951 70.06578:103611 86.99348:1286291 112.07661:23664 113.07119:94487 113.07917:107359 114.0548:17388 117.07427:25769 118.08643:323163 132.0038:21727 134.01872:5937251 135.02235:113440 143.00613:187711 158.03064:986154 159.01508:22876 159.03409:21754 159.07596:188569 159.99901:19966 176.03995:2530232	C4H9N3O2	Amino acids and derivatives	CVSVTCORWBXHQV-UHFFFAOYSA-N	C00300	586	HMDB0000064	Organic acids and derivatives	Carboxylic acids and derivatives	8800349042	30087993616	16366431932	18743360908	27084063736	9785449928	18477941527	20924904956	23209511796	16153122992	31283079712	18211138230	28896598656	2.31131e+10	1231676	523368	290129	681724	1.25085
Arginine	4899	0.835	175.119	0.68525	[M+H]+	60.05623:57687728 61.05368:378210 61.05956:409087 68.66753:343214 68.6713:285559 70.06573:65519924 71.06923:2033735 72.08169:4390808 84.08131:224111 88.0759:674513 97.0764:682265 98.06096:565461 112.08669:5760543 113.07112:669458 114.10323:1695254 115.08633:1391018 116.07034:53729028 117.0742:2386995 130.0972:21758802 131.10135:704605 133.09644:503976 140.08206:353547 141.06525:572607 157.10786:3…	C6H14N4O2	Amino acids and derivatives	ODKSFYDXXFIFQN-UHFFFAOYSA-N	C00062	6322;28782	HMDB0000517	Organic acids and derivatives	Carboxylic acids and derivatives	7457021014	8450599244	4248423240	2934228975	6944621674	7319866437	6.22579e+09	2897163309	7044231756	8079774689	13073568800	3868013359	11535120712	7.74965e+09	8473829362	8204777756	7437154880	8.03859e+09	1.24476
m-Coumaric acid	4828	4.295	163.039	7.91217	[M-H]-	59.01211:53196 67.32947:105701 67.33366:273378 69.37604:21930 71.01183:32561 80.04867:40015 80.96324:20909 85.02773:23449 91.05379:44630 94.02783:29347 119.04922:30918398 120.05204:1243168 135.04388:40281 153.97479:24700 163.0379:6856949 164.04202:332735 164.07149:25806	C9H8O3	Hydroxycinnamic acids	KKSDGJDHHZEWEP-SNAWJCMRSA-N	C12621	11496	HMDB0001713	Phenylpropanoids and polyketides	Cinnamic acids and derivatives	29847046	38770208	29451966	34977312	22636734	23101990	2.97975e+07	57556780	30159372	21245004	46291332	28178506	36589436	3.66701e+07	725736128	685771392	801081856	737529792	1.23064
beta-Glucogallin	22115	3.652	331.067	0.45308	[M-H]-	59.01212:19616 68.51978:36283 68.52355:48777 71.01185:14629 72.99161:15708 74.02325:42880 79.9557:14593 80.96339:220895 85.02774:14863 87.00692:75945 88.03898:16691 89.02254:68496 95.74327:11361 96.95866:19313 99.0071:12352 101.02283:17824 103.19614:12926 111.00657:12647 111.04318:13850 113.02363:15521 115.00137:18974 124.01513:24046 125.02329:639806 126.02628:14667 128.03316:51135 130.08554:1518…	C13H16O10	Phenolic glycosides	GDVRUDXLQBVIKP-HQHREHCSSA-N	C01158	124021	HMDB0301708	Phenylpropanoids and polyketides	Tannins	1218656	240746	1578193	923334	946201	1093976	1.00018e+06	1616000	712841	1269930	358565	234122	3146690	1.22302e+06	234519728	234626720	227364608	232170352	1.2228
Indole-3-carboxyaldehyde	2620	3.692	146.06	0.47925	[M+H]+	53.80186:69291 55.84728:73697 67.53869:1004638 82.96294:80827 91.05492:400932 96.72834:156344 117.05867:76322 118.06565:7517639 119.06844:655470 119.7516:86144 121.18616:71402 146.0596:1914587	C9H7NO	Indoles	OLNJUISKUQQNIM-UHFFFAOYSA-N	C08493	10256	HMDB0029737	Organoheterocyclic compounds	Indoles and derivatives	1901799716	1299097276	1679904792	1133990508	1157479236	1463283266	1.43926e+09	1766808690	1971834812	1538193604	2017184944	1811655272	1388524520	1.74903e+09	298336483	292284197	268499763	286373481	1.21523
3-(Indol-3-yl)propionic acid	6049	6.177	190.086	2.31474	[M+H]+	55.0188:1744632 69.23227:229462 75.82964:57997 87.73224:59883 95.16853:60375 123.04179:64883 130.06494:15888606 131.06807:734951 144.08116:92515 172.07622:3317840 173.07846:129938 190.08589:2259878	C11H11NO2	Indolyl carboxylic acids and derivatives	GOLXRNDWAUTYKT-UHFFFAOYSA-N	C22236	3744	HMDB0002302	Organoheterocyclic compounds	Indoles and derivatives	2381200342	812245750	2215315030	1006080322	757724051	1544730788	1.45288e+09	772466974	2515407714	1392211046	2722148563	1492824498	1664868751	1.75999e+09	87660768	519816	126349247	7.15099e+07	1.21138
Gallic acid methyl ester	5665	0.843	185.042	12.2133	[M+H]+	50.24336:4446 54.28415:4425 69.54749:15108 69.55079:7956 90.9775:8755 116.99262:22590 167.03085:5468 168.06337:4896 185.04137:4091620	C8H8O5	Hydroxybenzoic acid derivatives	FBSFWRHWHYMIOG-UHFFFAOYSA-N	---	7428	HMDB0254590	Benzenoids	Benzene and substituted derivatives	1708492160	1419605632	2977260032	1575297792	1692207872	2394571008	1.96124e+09	1774554496	3076917248	1817698432	2010978944	2318205696	3210455552	2.36814e+09	0	129933952	0	4.33113e+07	1.20747
2-Pyrrolecarboxylic acid	612	3.572	110.023	15.7237	[M-H]-	67.01723:40832 68.52947:52102 68.53324:24205 82.02821:112167 110.02261:1251517 111.00768:50441	C5H5NO2	Pyrrole carboxylic acids	WRHZVMBBRYBTKZ-UHFFFAOYSA-N	C05942	12473	HMDB0004230	Organoheterocyclic compounds	Pyrroles	3139870	2767568	2788368	2610785	1567614	594699	2.24482e+06	3008649	500389	1968510	2925876	1854202	6003848	2.71025e+06	258176432	252670064	266565952	2.59137e+08	1.20733
Glucuronic acid	7772	0.856	193.034	5.43942	[M-H]-	50.75542:2362 56.02461:2024 57.03311:12096 59.01215:30317 66.03331:2763 68.00574:17699 69.56276:1968 71.01184:5295 72.9916:11331 73.02769:3449 75.00726:18194 78.59809:2013 83.01194:3021 85.02793:21243 89.02243:15031 90.79724:2134 94.92314:9322 97.00304:26154 99.007:28480 101.02282:14407 103.00253:8499 111.00656:10755 113.02248:10731 114.02986:36058 117.01707:3867 124.00596:1964 125.00867:4777 126…	C6H10O7	Glucuronic acid derivatives	IAJILQKETJEXLJ-QTBDOELSSA-N	C00191	---	HMDB0000127	Organic oxygen compounds	Organooxygen compounds	180648664	190126936	167470272	152414988	135980048	164122616	165127254	153615136	227956908	190894920	195278818	183288716	244273492	1.99218e+08	476261459	552013612	639118504	5.55798e+08	1.20645
Cholic acid	19359	10.611	373.274	0.32148	[M+H-2H2O]+	55.05426:9983 67.05383:9789 67.58447:21977 69.06972:3532 79.05392:7271 81.06952:32936 83.08485:22888 85.06456:10154 91.05404:9755 93.0695:25152 95.08488:43625 99.04358:14570 101.05845:23157 105.06946:38867 107.08466:48797 109.10003:27131 117.06941:6924 119.08443:44087 121.10159:33680 123.07927:10302 123.11671:15749 127.07452:10359 131.08514:31096 133.10075:41618 135.07994:3472 135.11714:33496 137…	C24H40O5	Hydroxy bile acids, alcohols and derivatives	BHQCQFFYRZLCQQ-OELDTZBJSA-N	C00695	221493	HMDB0000619	Lipids and lipid-like molecules	Steroids and steroid derivatives	1338908687	4350060816	581818083	4761584312	2597072016	2126173776	2.62594e+09	3941107456	7968711112	318231714	6114767304	296011784	116923094	3125958744	2255764	3608862	2902150	2.92226e+06	1.19042
Levulinic acid	937	3.087	115.038	14.6036	[M-H]-	51.64876:1039 52.99796:976 59.01212:1336 68.56822:7703 71.04874:1991 74.02324:1569 78.49245:1010 87.16879:1103 88.03897:1211 97.93025:1384 114.93233:26567 115.0388:6340 115.91927:10410 116.03406:4679 116.06963:4459	C5H8O3	Gamma-keto acids and derivatives	JOOXCMJARBKPKM-UHFFFAOYSA-N	---	11579	HMDB0000720	Organic acids and derivatives	Keto acids and derivatives	118173384	527804480	472035840	592778432	441161408	293852192	4.07634e+08	549706688	411769120	358840064	507088160	647251840	435427232	4.85014e+08	77614328	55267220	90407984	74429844	1.18983
Estriol	17299	11.364	287.169	11.9095	[M-H]-	51.96885:1174 67.89153:1173 69.25783:5120 85.42473:1216 96.95867:1624 99.10808:1280 103.91876:2671 114.73866:1272 125.87212:7582 148.54689:1295 157.86133:1299 160.84148:12997 165.12701:2620 193.18657:1255 197.80328:5657 213.97725:1525 221.15285:5038 226.24869:1364 237.14948:1955 239.16423:5718 269.1586:1371 287.1691:444081 287.6127:2495 288.17325:63512	C18H24O3	Estrogens and derivatives	PROQIPRRNZUXQM-ZXXIGWHRSA-N	C05141	5756	HMDB0000153	Lipids and lipid-like molecules	Steroids and steroid derivatives	33850860	16649906	18563544	16700812	10075262	15869739	1.86184e+07	11748891	21425732	25008212	30062330	19557840	24746458	2.20916e+07	361326824	362837118	381628756	368597566	1.18655
cis-Aconitate	5734	1.669	173.008	7.62966	[M-H]-	57.0331:2136 59.0121:5277 61.98693:18835 69.51105:3129 71.0124:3226 82.04349:1562 85.02771:1621532 86.03132:33046 86.05948:1980 89.02253:8352 104.9524:10959 105.04301:1604 111.00761:203706 111.07966:26567 112.01051:2757 112.03862:1710 115.03878:5136 116.03392:21021 127.11069:1921 128.8764:46740 129.01842:396516 129.09074:2291 130.0208:14324 130.04892:5398 131.08051:36683 142.99628:2225 173.00764:…	C6H6O6	Tricarboxylic acids and derivatives	GTZCVFVGUGFEME-IWQZZHSRSA-N	C00417	643757	HMDB0000072	Organic acids and derivatives	Carboxylic acids and derivatives	102072621	68098801	37736070	104882560	70204008	63057094	74341859	120465674	80070396	73223599	74710861	95675686	77931756	8.7013e+07	799691696	1208007552	1224666592	1077455280	1.17044
Kojic acid	2384	3.762	143.034	0.97879	[M+H]+	55.01866:82198 68.72156:45860 68.72588:39869 69.03448:738136 79.05528:76452 81.07093:31201 84.04481:154895 85.02889:76007 97.02856:106593 97.06573:32644 98.061:86477 98.09693:76462 113.03014:34979 125.02385:246914 125.05965:29379 143.03384:26262698	C6H6O4	Pyranones and derivatives	BEJNERDRQOWKJM-UHFFFAOYSA-N	C14516	3840	HMDB0032923	Organoheterocyclic compounds	Pyrans	232333312	231940944	377878720	357161696	382722176	472807232	3.42474e+08	472320256	0	582639376	440702560	341369312	547183744	397369208	3695746432	4332119552	2455775488	3.49455e+09	1.16029
Lobetyolin	32908	4.631	441.175	2.62934	[M+FA-H]-	59.01223:2925018 65.03806:134497 71.01196:1871969 72.9916:40324 73.02769:132957 79.05342:35911 81.03307:47798 83.01194:34531 85.02774:195145 85.06419:163543 87.00692:47104 89.02259:3377864 89.03761:559658 90.02593:46426 93.0327:47361 95.0487:60673 96.95866:196706 97.06379:75249 99.00709:37424 101.02283:1014448 106.04058:379964 107.04913:139848 113.02254:1169940 115.07517:478251 117.06871:54602 11…	C20H28O8	---	MMMUDYVKKPDZHS-UPPVCQNNSA-N	---	53486204	---	Lipids and lipid-like molecules	Fatty Acyls	535454	138085	348935	0	0	167804	198380	0	14440	208928	137090	0	1015284	229290	1131693440	1197553408	1138833408	1156026752	1.15582
4-Hydroxybenzoylcholine	8641	3.582	224.128	2.54319	[M]+	58.06615:458835 60.08146:314184 67.81429:84340 70.06579:67001 74.0607:10299 77.03943:12795 79.05466:306609 80.05868:9521 84.08134:12424 91.05487:76815 93.07043:904992 94.07388:40707 103.05505:8905 105.04498:8171 110.07162:42343 119.0498:61788 121.06477:751385 122.06771:44816 145.05045:11862 147.04402:7263 155.97466:35120 156.98276:34498 165.0544:1871226 166.05841:141784 177.95599:15211 178.08646:…	C12H18NO3	Benzoic acid esters	BAPAICNRGIBFJT-UHFFFAOYSA-O	---	151252	HMDB0029559	Benzenoids	Benzene and substituted derivatives	174362816	161771184	153104576	155776928	153413264	135720208	155691496	203740864	217097136	141749392	208637280	160025424	139106320	178392736	0	411891072	0	137297024	1.14581
2H-Benzotriazole	1200	27.253	118.039	15.3337	[M-H]-	50.32674:1887 59.01217:25405 60.35454:2075 61.09822:1615 64.01752:8437 65.01271:3325 68.30245:4218 68.30673:8009 71.01252:28778 91.0291:4329 99.92346:2105 100.59853:1784 100.92468:9864 101.02283:2219 101.92243:16368 117.91786:87775 117.92637:62300 118.0283:16273 118.03893:16907 118.92496:3753 119.02343:4001 119.03328:2470	C6H5N3	Benzotriazoles	QRUDEWIWKLJBPS-UHFFFAOYSA-N	---	7220	HMDB0244873	Organoheterocyclic compounds	Benzotriazoles	14001657	21028372	23046304	13329726	11619187	10688967	1.5619e+07	25174842	27532456	12793610	11794463	11962328	17715282	1.78288e+07	18349488	16276300	20349096	1.8325e+07	1.14148
Raffinose	38496	1.469	503.16	2.54391	[M-H]-	57.03278:38850 59.01226:459402 71.012:331521 73.02769:33369 80.479:5662 81.03307:6347 83.01193:7801 85.02773:33660 87.00698:450220 87.0431:7015 89.02261:560315 90.02593:6523 95.01179:9342 97.02751:11447 99.00708:5388 99.04372:141954 101.0229:363539 102.02599:10688 107.03337:5629 113.0225:211848 115.0388:11352 117.05437:42159 119.03336:120669 125.02325:22422 128.03314:19943 131.03342:37457 143.033…	C18H32O16	Oligosaccharides	MUPFEKGTMRGPLJ-ZQSKZDJDSA-N	C00492	10542	HMDB0003213	Organic oxygen compounds	Organooxygen compounds	1748690	0	518609	126778	119077	122436	439265	792940	0	484017	103663	82761	1520473	497309	1806425904	2966179728	2992946160	2588517264	1.13214
Deoxyuridine	11298	3.563	227.067	2.33411	[M-H]-	66.03331:16483 67.32842:47259 75.23201:2652 79.95569:12607 90.37531:2864 94.02846:161807 94.99422:3005 100.03912:4559 107.03652:3405 108.04449:3081 111.01843:530158 112.02177:18332 112.03864:15586 113.03502:2957 120.41734:2676 122.059:43461 124.00596:4503 126.05446:3445 136.03871:49348 137.03477:11851 140.07088:11104 142.03621:2630 161.7231:3272 166.05009:66902 181.07234:6063 183.1138:4889 184.06…	C9H12N2O5	Pyrimidine 2'-deoxyribonucleosides	MXHRCPNRJAMMIM-SHYZEUOFSA-N	C00526	13712	HMDB0000012	Nucleosides, nucleotides, and analogues	Pyrimidine nucleosides	103025928	75511032	75829624	79157216	64108480	61152644	76464154	77810168	79663440	81284856	127376960	76321192	74799408	8.62093e+07	39341756	22402212	23586664	28443544	1.12745
Formononetin	15258	8.727	267.066	1.23565	[M-H]-	68.80361:2810582 68.8074:1779608 91.01755:784125 132.02061:3593458 135.00818:1099104 153.6907:812938 195.04361:1711778 208.05025:1898464 223.03909:9133046 224.04749:4777806 251.03433:5982468 252.04149:433916992 253.04617:53562388 267.06448:552545408 268.06891:76426248	C16H12O4	4'-O-methylated isoflavonoids	HKQYGTCOTHHOMP-UHFFFAOYSA-N	C00858	5280378	HMDB0005808	Phenylpropanoids and polyketides	Isoflavonoids	64599062	37171543	25594561	19093176	9625549	9431126	2.75858e+07	28345135	43277370	29527803	37711516	17178506	30193778	31039018	123463688896	125138999168	120702071328	123101586464	1.12518
Vitamin D3	20096	25.554	385.347	0.62282	[M+H]+	55.05507:1681 57.07075:10977 67.0549:5568 69.07033:9487 69.37399:5984 71.08635:8028 73.02892:2472 81.07036:13941 83.04987:15067 83.08644:10985 85.10183:5288 87.04503:2493 89.06034:1938 93.07041:2979 95.08609:16902 97.06495:165907 97.10114:7501 98.0684:8268 98.10525:2090 107.08578:6352 109.06557:181972 109.1014:10450 110.06837:8702 111.11732:6464 114.09178:1462 119.08574:2356 121.10143:3047 123.08…	C27H44O	Vitamin D and derivatives	QYSXJUFSXHHAJI-QWSSABAFSA-N	C05443	5280795	HMDB0000876	Lipids and lipid-like molecules	Steroids and steroid derivatives	0	55414352	49771844	76474032	45218460	49564248	4.60738e+07	58976124	36355160	21509594	55587252	61917284	76034160	51729929	35801608	32777164	34517844	3.43655e+07	1.12276
Cinobufagin	25048	4.058	465.234	19.5604	[M+Na]+	69.03438:5927 69.7918:6827 73.02892:6806 87.04447:33941 89.06046:107281 99.04456:6317 103.03919:16715 111.04403:18077 113.05978:6162 130.09727:4559 133.08617:56520 165.9713:4163 175.09563:5171 177.11249:7242 303.0531:5003 465.22461:2015055	C26H34O6	Bufanolides and derivatives	SCULJPGYOQQXTK-OLRINKBESA-N	C16931	---	HMDB0250266	Lipids and lipid-like molecules	Steroids and steroid derivatives	19513236	112996464	52307208	15442826	121014664	63983340	64209623	8477948	30344248	97207880	134077984	63427704	98908256	7.2074e+07	295775648	211537360	278881152	262064720	1.12248
Norepinephrine	3066	28.083	152.071	1.84125	[M+H-H2O]+	53.03941:8830 55.01865:22617 55.05505:14155 57.0345:34877 65.03939:34644 67.05488:17051 68.05006:25594 69.02294:13006 69.0344:79457 69.07092:44391 70.06561:35939 70.9428:60632 71.04996:9029 79.05461:77512 80.04995:47232 81.0343:608018 81.07021:33972 82.03761:24100 82.06587:52706 83.04965:61831 85.02888:20498 88.9528:9661 93.03389:113731 93.07042:61591 94.06586:32370 95.04977:42527 95.08585:49030 …	C8H11NO3	Catechols	SFLSHLFXELFNJZ-QMMMGPOBSA-N	C00547	951	HMDB0000216	Benzenoids	Phenols	17702802	0	12972665	22017158	14445514	23179642	1.5053e+07	0	0	22125884	0	28135658	50996360	16876317	219199600	468867584	328155328	3.38741e+08	1.12113
Emodin	15439	4.853	269.045	1.82125	[M-H]-	52.46736:3403 59.01221:68736 64.20398:3108 68.71601:11421 68.7198:6197 71.01238:40990 73.02769:5011 79.9557:4501 80.96324:5238 85.02774:5488 87.00692:12694 89.02256:819987 90.02593:20593 94.02784:3452 96.95866:3423 99.00709:5836 101.02262:33735 105.03282:3589 109.0279:231058 110.03135:6387 113.02248:6715 119.03326:12517 119.04944:21964 120.04349:10264 120.9959:4742 121.02747:5581 123.04373:6764 1…	C15H10O5	Hydroxyanthraquinones	RHMXXJGYXNZAPX-UHFFFAOYSA-N	C10343	3220	HMDB0035214	Anthracenes	Anthracenes	4216055	1043294	5419706	859622	103546	91543	1.95563e+06	816529	2495132	4120976	4009299	264250	1364278	2.17841e+06	248679552	243919268	270337972	254312264	1.11392
Methenamine	2231	27.422	141.114	1.48816	[M+H]+	51.19497:16394 56.94293:18862 58.06577:317059 62.29248:15167 69.72108:33793 69.7244:22021 71.06135:232489 74.2515:14638 79.15538:16804 85.0766:1359762 86.07959:34810 86.75615:16310 86.88351:16450 98.07211:636299 112.08682:2575718 113.09048:128018 113.96359:30015 118.9675:19471 141.11304:2533734	C6H12N4	1,3,5-triazinanes	VKYKSIONXSXAKP-UHFFFAOYSA-N	---	4101	HMDB0029598	Organoheterocyclic compounds	Triazinanes	600656320	712193792	815901760	878690560	903553408	949099264	8.10016e+08	865972928	935436416	920682624	890250048	910273152	855461760	8.96346e+08	744267968	699845248	754211712	732774976	1.10658
Phebalosin	11105	5.42	259.096	1.19647	[M+H]+	55.05545:9294 57.03473:6998 67.05541:10000 68.05278:42741 69.03438:15702 69.07084:7101 70.06577:7621 71.04997:8003 73.0295:5841 79.05528:8724 81.03385:47449 81.07094:16565 83.05042:5849 83.08633:7435 85.06535:6884 86.0614:5632 91.05491:7688 93.0704:10802 95.08669:20856 97.02905:32896 97.06573:7286 99.04456:7303 99.08102:6104 105.07008:91909 107.05004:10240 107.08681:8234 109.10223:8481 111.08066:…	C15H14O4	Coumarins and derivatives	YTDNHMHONBWCBV-UKRRQHHQSA-N	---	5320515	---	Phenylpropanoids and polyketides	Coumarins and derivatives	3271596	3321252	3957522	3830738	2283022	3676848	3390163	2307429	6242922	3332957	3766780	3075417	3729452	3.74249e+06	96088480	101237424	90757936	9.60279e+07	1.10393
GlcNAc	9997	0.869	244.079	0.53261	[M+Na]+	83.02244:41751 104.10712:76010 107.96662:49712 125.03201:119972 134.01872:49914 143.03221:153741 176.02888:67473 177.02534:46677 185.04076:101024 203.05211:40037 226.0686:91798 244.08043:504351	C8H15NO6	Aminosaccharides	OVRNDRQMDRJTHS-RTRLPJTCSA-N	C00140	439174	HMDB0000215	Organic oxygen compounds	Organooxygen compounds	314584056	185804104	295177536	225256504	238320848	291771024	2.58486e+08	311613024	261442080	236681116	248841612	327432200	325791340	2.853e+08	74598896	76620736	89380104	80199912	1.10374
Thymine	1673	3.587	125.034	13.916	[M-H]-	50.39555:5013 54.04175:4612 58.19983:5059 68.24496:46553 72.90298:4989 81.03308:4860 124.2263:6411 125.02327:79677 125.03387:454031	C5H6N2O2	Hydroxypyrimidines	RWQNBRDOKXIBIV-ZDKSUBDRNA-N	C00178	1135	HMDB0000262	Organoheterocyclic compounds	Diazines	190125024	211034656	195119824	194472704	147168256	176321488	185706992	194782144	289939232	144672240	263418768	179842832	157113968	2.04962e+08	1425502	1615053	1439590	1.49338e+06	1.10368
Retinol	11843	19.213	269.226	1.22574	[M+H-H2O]+	55.05513:24855 57.07081:15861 67.05498:32920 69.0704:101444 70.07354:2723 71.08631:7942 79.05473:34970 81.07034:225979 82.07355:12433 83.08636:31715 85.10179:2010 91.05494:23055 93.0705:265352 94.07393:15549 95.0859:228266 96.08909:13071 97.10136:11345 105.07059:53815 107.08582:157933 108.08904:5863 109.10126:84206 110.10447:3729 111.11727:10061 117.06943:2689 119.08575:130310 120.08906:10037 121…	C20H30O	Retinoids	FPIPGXGPPPQFEQ-OVSJKPMPSA-N	C00473	445354	HMDB0000305	Lipids and lipid-like molecules	Prenol lipids	945209856	605577216	782080704	644454016	115793472	73584104	527783228	714493632	1032429632	745328960	349462304	6557395	632322304	5.80099e+08	26188456	32011282	22913368	27037702	1.09912
Succinic acid	1125	1.264	117.018	12.7329	[M-H]-	55.01746:2083 68.22861:9979 71.04874:11820 73.02769:623205 74.02324:2275 74.03109:7117 96.72276:2195 99.00711:64308 99.92422:14169 116.92704:101384 117.01823:157081 117.05454:14610 117.07471:2198 117.92635:3675 118.02843:4135	C4H6O4	Dicarboxylic acids and derivatives	KDYFGRWQOYBRFD-UHFFFAOYSA-N	C00042	---	HMDB0000254	Organic acids and derivatives	Carboxylic acids and derivatives	474949036	365097571	271421485	333219728	329022835	363664078	3.56229e+08	311881340	471205696	520799936	298663140	563038016	182416469	3.91334e+08	4402536448	4694943296	9060752384	6.05274e+09	1.09855
Thymidine	12671	3.587	241.082	2.40581	[M-H]-	69.21575:119797 80.38597:28274 88.84834:21903 123.24852:22872 125.0338:968754 130.3011:23827 151.05075:134936 195.9666:25182 238.61093:27739 241.08409:494892 242.08473:33769	C10H14N2O5	Pyrimidine 2'-deoxyribonucleosides	IQFYYKKMVGJFEH-UHFFFAOYSA-N	C00214	5789	HMDB0000273	Nucleosides, nucleotides, and analogues	Pyrimidine nucleosides	645521472	670705760	699165920	720755296	507669088	618219616	6.43673e+08	652724448	943304064	523584320	940769440	621143744	554867088	7.06066e+08	352089536	379011664	414908752	3.82003e+08	1.09693
Oxyresveratrol	11641	1.531	267.058	16.9249	[M+Na]+	57.0707:5874 57.26254:3361 57.91659:3141 59.0499:4201 67.0549:3788 68.20687:26566 68.21115:5705 73.02892:4373 80.94855:18049 81.07025:3723 81.27:3158 89.06033:13616 92.4485:3339 95.08669:3806 119.3994:2865 133.08632:5743 134.97437:4118 136.06209:16756 140.06801:13442 149.01871:29945 181.46068:3464 197.90794:3429 207.9836:7675 209.97484:3200 257.97794:5456 267.05673:1106856	C14H12O4	Stilbenes	PDHAOJSHSJQANO-OWOJBTEDSA-N	C10273	5281717	---	Phenylpropanoids and polyketides	Stilbenes	582998208	533119264	288053408	446035232	430349664	504713152	464211488	530389088	514371968	524171968	404708608	681179136	381796864	5.06103e+08	1810081	0	0	603360	1.09024
Theophylline	7053	0.818	203.052	7.19021	[M+Na]+	69.67749:552703 87.97748:1033984 105.00316:813848 142.98361:460954 203.05214:49249936	C7H8N4O2	Xanthines	ZFXYFBGIUFBOJW-UHFFFAOYSA-N	C07130	---	HMDB0001889	Organoheterocyclic compounds	Imidazopyrimidines	43786771200	32817839616	49305156608	34141945856	36872243968	35371032576	3.87158e+10	37790932736	53972158464	38384900352	31877861760	46671896064	44399841280	42182931776	9628320960	10959781184	10957380288	1.05152e+10	1.08955
Homoarginine	5989	1.315	189.134	1.21607	[M+H]+	57.04536:12536 60.0564:201991 69.70176:43579 70.06596:207782 72.08176:15625 74.07174:193619 76.07635:13718 84.0815:600950 84.96053:14690 85.0847:19353 86.09699:111440 98.30553:11622 100.9911:20546 102.05534:13228 103.75314:11565 108.23204:13491 111.09177:23246 112.07549:11469 115.08643:65942 116.0706:202991 126.09264:13813 126.10217:217442 127.08681:26318 130.04945:24926 130.08618:510217 131.0894…	C7H16N4O2	Amino acids and derivatives	QUOGESRFPZDMMT-UHFFFAOYSA-N	C01924	9085	HMDB0000670	Organic acids and derivatives	Carboxylic acids and derivatives	324090080	261829904	185961008	125486792	172060592	281493440	225153636	142855472	174889008	329957208	415472960	118276032	289837056	2.45215e+08	0	92148424	88669848	6.02728e+07	1.0891
Hydrocotarnine	8469	3.585	222.112	0.58529	[M+H]+	68.535:120787 68.5393:40979 70.06595:218379 72.08116:28049 81.03426:34291 84.08135:29581 87.04442:238664 107.05003:28302 108.0444:243677 111.04402:31374 112.08785:24932 120.08051:1154352 121.06477:50367 122.09587:30450 131.04817:34142 134.09674:32331 136.07562:87935 137.10664:98793 148.07591:96073 152.07013:28678 158.09671:35666 160.07579:28081 161.10645:92459 162.09047:318797 164.06934:42491 164…	C12H15NO3	Tetrahydroisoquinolines	XXANNZJIZQTCBP-UHFFFAOYSA-N	C13534	3646	HMDB0033701	Organoheterocyclic compounds	Tetrahydroisoquinolines	57814188	54727452	45076744	36235844	46668032	43963252	47414252	63835220	55472924	60717168	35239116	47669204	44065752	51166564	549909248	623306944	637782144	603666112	1.07914
Cytidine	12803	1.984	242.077	3.80042	[M-H]-	62.6053:3756 67.02872:55832 71.01241:5614 81.04416:180960 91.02831:78585 95.02321:3441 109.03873:1340462 110.03463:210846 152.04514:158947 153.02965:4753 153.04761:5447 167.01872:4064 199.07051:5627 224.83516:6023 237.94463:3747 242.07767:333192 242.17404:7516 243.08089:21781	C9H13N3O5	Pyrimidine nucleosides	UHDGCWIWMRVCDJ-XVFCMESISA-N	C00475	6175	HMDB0000089	Nucleosides, nucleotides, and analogues	Pyrimidine nucleosides	1014120944	1149681520	1203084576	1088912000	810891320	992791120	1.04325e+09	862868736	1078138464	1026512592	1647712864	983030080	1114836928	1118849944	634474	2003860	1911086	1.51647e+06	1.07247
Benzothiazolone	3054	5.521	152.016	0.13156	[M+H]+	69.03436:13618 69.07036:51530 70.94216:19766 70.9586:7658 80.04984:11748 81.07023:12245 83.04969:14546 83.08631:6800 88.9528:5157 92.05013:66872 93.07024:28131 95.0858:29112 96.04444:6602 96.08105:7549 97.06494:61677 107.04899:35676 107.08564:28677 109.01149:17869 109.10113:37298 110.06066:19336 111.08064:6321 111.9688:43776 111.98437:6366 124.02221:76011 124.07599:19255 124.08648:15594 125.07157…	C7H5NOS	Benzothiazoles	YEDUAINPPJYDJZ-UHFFFAOYSA-N	---	13625	HMDB0249030	Organoheterocyclic compounds	Benzothiazoles	38800256	52980236	59687644	44134772	59439068	56860752	51983788	53400876	43390408	40434520	41122048	50106808	104148600	5.54339e+07	213467632	194443648	193450480	200453920	1.06637
N-Acetylneuraminic acid	19547	1.019	308.098	2.272	[M-H]-	68.89463:6598 68.99399:3025 69.49622:1560 71.34673:1366 74.96043:2436 76.95749:11971 78.95285:4706 82.02799:1741 87.00684:28120 88.03899:8891 89.02251:26587 92.92638:30861 94.92319:53272 96.92065:28290 96.95865:50200 96.96861:1726 98.05997:1767 112.98372:28508 124.00594:5114 127.86842:2816 128.0331:231254 129.03653:8498 129.86627:6762 130.04893:7773 130.0602:2476 135.02751:1896 145.0602:2740 145.…	C11H19NO9	Sugar acids and derivatives	SQVRNKJHWKZAKO-LUWBGTNYSA-N	C00270	439197	HMDB0000230	Organic oxygen compounds	Organooxygen compounds	38125780	14104019	21743956	42102540	52325672	59390072	3.79653e+07	86083720	16294855	15249730	23026342	84671016	17324832	4.04417e+07	6090592768	6826556928	8516347392	7.1445e+09	1.06523
3-Hexenedioic acid	2545	3.462	145.049	1.3099	[M+H]+	53.03943:12774 55.01867:13349 57.03433:18349 59.42262:7849 68.05431:77022 71.05009:111100 81.03427:40741 83.01312:13100 85.02891:15795 99.04477:460452 100.04774:12636 100.07621:8172 101.96935:7771 118.06567:11840 118.96751:6746 127.03957:97523 145.03888:12361 145.05048:52028 145.13336:35825	C6H8O4	Medium-chain fatty acids	YHGNXQAFNHCBTK-OWOJBTEDSA-N	---	5351896	HMDB0000393	Lipids and lipid-like molecules	Fatty Acyls	874523904	941150848	817044416	1781484416	1162517760	937753152	1.08575e+09	1840429696	0	1285879808	838628544	1068993984	1863446912	1.14956e+09	34642198528	26653863936	40193581056	3.38299e+10	1.05878
1-Methylpseudouridine	14219	3.564	257.077	3.18969	[M-H]-	58.90049:2329 59.01212:2805 68.17787:9454 68.18161:8435 70.02785:2583 71.01185:5704 74.02264:2929 79.9557:9748 80.04868:3707 80.96326:3147 82.02801:9209 87.00693:3215 88.03898:9152 96.0443:3085 98.02316:15474 109.01604:3157 111.01884:94621 112.03866:2626 114.0182:2595 114.054:4943 124.03884:53055 125.03387:249992 126.03703:15662 127.04958:3998 128.03455:3494 130.08554:12655 142.04907:3829 152.022…	C10H14N2O6	Nucleoside and nucleotide analogues	UVBYMVOUBXYSFV-XUTVFYLZSA-N	---	99543	---	Nucleosides, nucleotides, and analogues	Nucleoside and nucleotide analogues	44183036	41646579	40921985	44255938	44937635	45602025	4.35912e+07	46622178	42973361	43446168	47282256	59381654	35706767	45902064	195294940	357872488	453319096	335495508	1.05301
Phenylalanine	4196	3.6	166.086	0.30105	[M+H]+	50.01629:583659 50.06448:794818 51.02117:252250 51.02394:1997948 53.0396:233206 63.02373:333879 65.0396:489435 68.46545:318513 74.02428:382986 77.0387:4363234 78.04691:378325 79.05447:8252916 80.05853:238716 91.05437:4936879 92.0576:231948 93.07034:6111859 94.07378:300234 103.05402:92462200 104.05737:6127492 105.07136:700780 107.04895:31449066 108.05241:1662277 118.06342:464435 119.07338:447623 1…	C9H11NO2	Amino acids and derivatives	COLNVLDHVKWLRT-UHFFFAOYSA-N	C00079	6140	HMDB0000159	Organic acids and derivatives	Carboxylic acids and derivatives	35638549408	37224236768	39182777568	37234746464	31214112544	33504194208	35666436160	36077575440	40902390784	36700321888	38547619152	34248351184	38332052896	3.74681e+10	8733646752	10524384912	10668394272	9975475312	1.05051
Phenylethanolamine	1022	3.603	120.081	1.74882	[M+H-H2O]+	53.03943:400034 69.29404:1625578 77.03944:1230365 79.05462:615419 91.05494:5201300 93.07042:15502697 94.0739:625149 95.05004:2157826 103.0551:57741924 104.0576:4102693 105.045:1126874 118.06566:1256707 119.07339:437544 120.08166:160529168	C8H11NO	Aralkylamines	ULSIYEODSMZIPX-UHFFFAOYSA-N	C02735	---	HMDB0001065	Organic nitrogen compounds	Organonitrogen compounds	25728860160	26429337600	26289479680	26772142080	21814519808	23847964672	2.51471e+10	26765447168	28766996480	23905411072	27133222912	25486192640	26102767616	2.636e+10	6134794240	5793553792	5436225536	5.78819e+09	1.04823
Columbianetin	10226	6.151	247.096	1.90209	[M+H]+	55.01865:16957 69.03381:11271 81.03424:25916 85.02888:12178 91.05498:72374 93.07037:9262 95.08578:12604 96.73642:14110 98.06007:13557 105.03374:9827 109.02876:12796 115.05478:16409 119.08569:10836 121.06487:101446 122.06792:126659 127.03923:33923 128.06252:14554 129.07065:117022 131.04958:15687 131.08531:499987 132.08902:49136 133.06444:10609 135.07997:12014 141.07008:126940 144.05655:135702 145.…	C14H14O4	Angular furanocoumarins	YRAQEMCYCSSHJG-UHFFFAOYSA-N	---	92201	HMDB0244406	Phenylpropanoids and polyketides	Coumarins and derivatives	3317513	10069931	8745663	10574348	6926698	8020882	7.94251e+06	8777821	12622051	7773375	3895034	9430082	7243006	8.29023e+06	218256464	196604416	211813008	208891296	1.04378
Cytosine	611	2.37	112.051	2.14189	[M+H]+	68.01389:133823 69.0453:3177371 69.4387:575142 94.04007:1039119 95.02434:8907437 112.05074:59692168	C4H5N3O	Pyrimidones	OPTASPLRGRRNAP-UHFFFAOYSA-N	C00380	597	HMDB0000630	Organoheterocyclic compounds	Diazines	9909009944	8984850896	9199929288	9962829672	8254237080	9203599992	9.25241e+09	9255109036	9596919560	8865981108	11264234976	9366009864	9535905236	9.64736e+09	549535	1338482	663456	850491	1.04269
Maleic acid	931	0.958	115.002	13.9126	[M-H]-	56.50897:13493 60.20761:14430 61.2416:14017 71.01246:671609 91.61177:14038 96.73:37326 115.00256:79368	C4H4O4	Dicarboxylic acids and derivatives	VZCYOOQTPOCHFL-UPHRSURJSA-N	C01384	444266	HMDB0000176	Organic acids and derivatives	Carboxylic acids and derivatives	24074534	25127624	11209939	48142508	33193474	32288452	2.90061e+07	54694228	23112916	18831780	15349285	56196000	13244024	3.0238e+07	957814976	947982592	956783872	9.54194e+08	1.04247
Oxoglutaric acid	3262	0.931	145.013	9.58527	[M-H]-	57.03283:12672 59.01212:3724 68.40868:14427 73.0277:7491 74.02323:13468 74.96053:23442 82.02801:2955 84.04366:11044 87.00694:122972 88.01:2685 90.82926:1587 98.02316:1886 101.02279:82944 101.07004:7984 102.05482:12022 107.09433:1969 109.03896:13685 125.03388:4062 127.04949:40954 128.03314:27711 145.0126:12465 145.06009:48086 146.04451:8045	C5H6O5	Gamma-keto acids and derivatives	KPGXRSRHYNQIFN-UHFFFAOYSA-N	C00026	51;156274072	HMDB0000208	Organic acids and derivatives	Keto acids and derivatives	234761032	156914072	187965232	160168176	210639160	210243888	1.93449e+08	206203800	209484904	128778624	214149232	315780768	135117728	2.01586e+08	34087533	39768833	42024024	3.86268e+07	1.04206
Pantothenic acid	8335	3.617	220.118	1.81721	[M+H]+	57.0707:419035 59.0499:442131 67.05489:159599 67.76319:970562 69.07092:940573 70.02963:112537 72.04518:2036392 73.02892:362735 85.06537:1412912 87.08127:653242 88.04011:102615 90.05541:22577690 91.05903:481899 95.04976:770216 95.0612:104855 98.02415:1886650 100.04014:445305 103.07592:1985189 113.05978:404961 116.03475:3153566 124.07597:1766314 125.07956:98802 131.07095:130387 142.08627:1239396 15…	C9H17NO5	Secondary alcohols	GHOKWGTUZJEAQD-ZETCQYMHSA-N	C00864	988	HMDB0000210	Organic oxygen compounds	Organooxygen compounds	3348944256	2745178752	3332484480	3201350528	2249641088	2986260224	2977309888	3186375680	2674010368	3217411264	3836591104	2787850432	2905016960	3.10121e+09	474305368	131282624	421333384	3.42307e+08	1.04161
Uric acid	5168	1.837	167.02	8.80129	[M-H]-	68.97932:225472 69.00748:385874 96.01861:1339849 97.00315:306718 123.02949:199632 124.01377:10977222 125.01662:173803 142.02473:304612 167.02068:27940158 168.02347:805013	C5H4N4O3	Xanthines	LEHOTFFKMJEONL-UHFFFAOYSA-N	C00366	---	HMDB0000289	Organoheterocyclic compounds	Imidazopyrimidines	16727658368	14461595648	16030307008	15866392896	13467867520	14611132032	15194158912	22370162688	15765181568	14159227008	14155244224	14102661696	14131022720	1.57806e+10	231938002	314083574	312467668	2.86163e+08	1.0386
Abscisic acid	10238	5.46	247.133	0.20232	[M+H-H2O]+	53.03978:14528 57.07068:14191 67.05487:19004 69.03429:326644 69.07082:20267 69.247:14871 69.25028:20544 72.08115:13378 79.05526:32740 81.03416:610865 81.07069:90374 83.04959:335798 85.06532:12696 87.04499:18801 91.05466:77924 93.03376:38741 93.07035:143077 95.0497:64299 95.08665:14008 97.02852:159592 98.06098:31611 99.04453:35435 105.07034:106052 107.08575:136300 109.02864:476323 109.06538:252439…	C15H20O4	Abscisic acids and derivatives	JLIDBLDQVAYHNE-WEYXYWBQSA-N	C06082	---	HMDB0036093	Lipids and lipid-like molecules	Prenol lipids	8266459	122477	541220	219513	0	370873	1586757	246885	2574684	252688	3704334	0	3069652	1.64137e+06	619513488	641735488	639531264	6.33593e+08	1.03442
Threonine	1202	0.822	118.049	13.977	[M-H]-	52.11947:4393 55.4833:5328 59.01229:80070 66.56631:4454 69.32675:19940 71.01188:42064 72.00767:94882 74.02339:218942 84.40948:5115 85.22215:4392 96.57407:4639 118.04922:59637	C4H9NO3	Amino acids and derivatives	AYFVYJQAPQTCCC-GBXIJSLDSA-N	C00188	---	HMDB0000167	Organic acids and derivatives	Carboxylic acids and derivatives	486998928	384149736	383767240	341407344	356798176	416420528	3.94924e+08	415000424	359102672	480715120	413510624	389425792	390847008	4.081e+08	253520400	210002832	251877024	238466752	1.03336
Hydroxyphenyllactic acid	6518	3.713	181.05	6.07565	[M-H]-	59.01208:24473 71.01237:17300 72.99157:1184428 73.99483:20542 81.03304:16319 89.0225:15965 92.91872:45902 93.03254:81442 101.02277:22034 107.04898:64531 119.04913:1823790 120.05202:91834 121.02867:25938 134.03592:58599 135.04382:3705005 136.04677:177853 136.90852:23778 137.02255:20407 137.05891:29842 138.05542:51515 163.01616:38175 163.03789:6028983 164.04153:338986 166.02612:15710 179.03276:2977…	C9H10O4	Phenylpropanoic acids	JVGVDSSUAVXRDY-UHFFFAOYSA-N	C03672	---	HMDB0000755	Phenylpropanoids and polyketides	Phenylpropanoic acids	352964864	403389600	346870560	406432800	312340416	302510720	3.54085e+08	361915936	382056672	366064768	347928288	338181920	396336096	3.65414e+08	297477824	261358224	307704576	2.88847e+08	1.032
Ascorbic acid	5931	0.935	175.023	9.02729	[M-H]-	57.03188:14910 57.03474:8854 59.01083:248358 59.01426:93125 68.28321:38806 69.03152:278184 69.03587:61146 71.01128:186658 71.01524:36994 72.99042:39032 73.02651:47353 75.00601:17558 80.96255:6359 83.01122:20932 85.02699:130806 87.00615:301569 87.01154:25274 87.04234:351327 87.04849:26751 88.00921:5698 88.03819:10215 88.04602:7832 96.72907:5857 97.02661:7748 99.00616:9073 101.02294:79722 103.00153…	C6H8O6	Butenolides	CIWBSHSKHKDKBQ-JLAZNSOCSA-N	C00072	54670067	HMDB0000044	Organoheterocyclic compounds	Dihydrofurans	40469362	67770702	57209502	67751630	77887886	67837242	6.31544e+07	104323416	20927700	26886210	82632812	112408312	42664692	64973857	1654227328	883323448	1234709376	1.25742e+09	1.02881
Gluconic acid	7969	0.851	195.05	6.10097	[M-H]-	57.0327:554293 59.01226:2676597 67.87774:1065093 67.88145:346559 71.01197:1181672 72.99161:200934 75.00734:14453500 80.96325:248916 85.02793:1548978 87.007:2609941 89.02252:1147808 96.72999:160530 99.00718:3997130 101.02283:536159 111.00768:281824 129.01718:10949620 130.02083:147192 141.01744:446422 159.02829:1258579 177.0387:1538052 195.04883:27549834 196.05243:968562	C6H12O7	Medium-chain hydroxy acids and derivatives	RGHNJXZEOKUKBD-IBOZAKBINA-N	C00257	604	HMDB0000625	Organic oxygen compounds	Organooxygen compounds	140842631	141260550	205689227	128132174	140883361	138912119	149286677	190217298	171395004	126479309	142103578	133688334	156654781	1.53423e+08	6358903264	6308881920	6554247712	6.40734e+09	1.02771
Cholesterol	19094	25.667	369.351	2.89697	[M+H-H2O]+	55.05493:267087 57.07078:534320 67.05499:395341 68.88393:169829 69.07033:626764 71.08643:659083 79.05461:144609 81.07033:1832220 82.07357:61454 83.08636:1118686 85.10186:392073 91.05489:119525 93.07046:619716 95.08585:2118209 96.0891:62113 97.10123:735757 105.07059:533490 107.08579:715438 108.08907:41359 109.10118:2200885 110.10448:159564 111.11732:564684 119.08569:638848 121.10148:812720 123.116…	C27H46O	Cholesterols and derivatives	HVYWMOMLDIMFJA-DPAQBDIFSA-N	C00187	5997	HMDB0000067	Lipids and lipid-like molecules	Steroids and steroid derivatives	1875269376	1852403200	1688706432	2455933184	1502291584	1286273152	1.77681e+09	1834080768	1213279744	1318100480	2206938368	1938928256	2371795968	1.81385e+09	9619349	7631837	6597415	7.94953e+06	1.02085
Orotic acid	4055	0.83	155.011	9.61229	[M-H]-	50.50702:2555 52.66436:2365 58.98988:45532 58.99707:2526 60.98569:182964 68.99414:197320 69.78836:3434 75.39317:2586 83.04853:3193 87.00692:2616 94.92323:153626 96.92072:72643 96.95883:223549 96.96741:39049 104.40675:2468 111.01885:198937 112.98387:503273 114.9885:2768 138.03831:2951 138.0537:3005 150.54843:2479 154.91779:3004 154.97266:3224 155.00926:5465 155.03305:13353 155.06418:13022 155.8731…	C5H4N2O4	Pyrimidinecarboxylic acids and derivatives	PXQPEWDEAKTCGB-BZTMKREHNA-N	C00295	967	HMDB0000226	Organoheterocyclic compounds	Diazines	75549984	80016016	126686288	91883448	81103856	80012520	8.92087e+07	97884512	101641280	69199064	87991888	83583112	105747496	91007892	39154336	28713172	14371149	2.74129e+07	1.02017
Gulonolactone	6098	0.855	177.039	8.41616	[M-H]-	55.01707:7889 57.03286:212017 58.00409:5522 59.01227:554842 60.01577:5151 67.01722:7490 68.69225:28750 68.9968:50081 69.03315:12393 71.01201:423218 71.80908:5392 72.991:18839 73.02769:33397 74.02324:6656 75.0074:173600 83.01216:76359 84.02026:5860 85.0278:280574 86.03149:6151 87.00692:77328 89.0226:356233 92.92641:20129 97.02751:12010 99.00721:773743 100.01065:8312 101.02271:49669 105.01751:9924 …	C6H10O6	Gamma butyrolactones	SXZYCXMUPBBULW-SKNVOMKLSA-N	C01040	439373	HMDB0003466	Organoheterocyclic compounds	Lactones	354318088	440033360	334837128	386590336	371082064	406655088	3.82253e+08	359219184	500025016	362494408	372557836	313419372	431857812	389928938	1746697104	1745955400	2314333824	1.93566e+09	1.02008
Uracil	681	2.687	113.035	2.30018	[M+H]+	55.01866:77015 57.03436:157349 67.01843:162912 67.05489:147535 68.05007:78175 69.07084:27498 70.02962:3427142 71.03294:71145 71.04941:33731 72.08175:66709 79.05462:27284 85.0289:87935 85.06528:166569 86.06065:107575 95.01354:175996 95.02422:270966 95.04977:76180 96.00866:2019576 97.07662:71481 113.02331:2793053 113.0347:7987511 113.05912:204717 113.09057:83065	C4H4N2O2	Pyrimidones	ISAKRJDGNUQOIC-UHFFFAOYSA-N	C00106	1174	HMDB0000300	Organoheterocyclic compounds	Diazines	435795200	785479920	905031424	418884928	114004616	373878048	505512356	435537312	568647872	476754048	690393024	615033920	296214272	513763408	6061257746	5950106668	5948733024	5986699146	1.01632
Cafestol	15408	7.154	317.211	1.26099	[M+H]+	53.00317:2516 55.01865:8007 55.05505:10037 57.07068:6045 67.05489:15002 67.53077:3510 67.53445:24155 69.07082:19351 71.04996:3455 71.08643:131826 72.08928:6139 79.05462:12725 81.03424:6441 81.0703:36710 83.04969:7125 83.08631:5893 85.06533:9650 87.04423:3628 91.05478:19456 93.07053:16704 95.04989:11848 95.08591:14983 96.7283:3142 97.06481:6805 99.08107:116942 100.08472:5798 105.07048:22791 107.05…	C20H28O3	Naphthofurans	DNJVYWXIDISQRD-UHFFFAOYSA-N	C09066	---	HMDB0035710	Organoheterocyclic compounds	Naphthofurans	93557992	74552720	129103040	83086600	66576800	85437152	8.87191e+07	90792216	137699776	81010576	85518688	81316784	62193592	89755272	59903832	59717820	52888008	57503220	1.01168
Rauwolscine	19580	3.929	377.177	16.093	[M+Na]+	51.48593:19502 52.75809:21016 53.03613:21619 54.20267:18500 67.28094:419157 67.28461:134702 89.06032:31039 101.76456:19886 102.25018:20190 105.07154:22837 171.33592:22510 192.92375:21437 319.16943:35207 377.17993:18720840	C21H26N2O3	Yohimbine alkaloids	BLGXFZZNTVWLAY-DIRVCLHFSA-N	C09256	643606	HMDB0015464	Alkaloids and derivatives	Yohimbine alkaloids	215751328	324909568	209404960	328973504	319850560	218483632	2.69562e+08	229612432	109855240	358113152	364843104	230263616	342225056	2.72485e+08	211880992	0	0	7.0627e+07	1.01084
Protolichesterinic acid	21217	15.882	323.222	1.23754	[M-H]-	53.95632:1381 68.78793:7458 70.21497:1391 115.90615:1404 128.72849:1284 134.42096:1261 143.93671:1368 178.91951:1363 237.22224:4694 261.22205:5918 279.233:364275 280.23584:54600 305.21078:6259 323.16507:4301 323.22049:92950 324.22501:17038	C19H32O4	Gamma butyrolactones	WZYZDHVPSZCEEP-UHFFFAOYSA-N	---	221373	---	Organoheterocyclic compounds	Lactones	30617698	18031712	39630556	18816992	14976822	15699746	2.29623e+07	18471792	20794298	18434898	31207960	24862944	25192770	23160777	102878552	92681584	91119240	95559792	1.00865
Hydroxyproline	2068	1.325	130.049	10.9188	[M-H]-	58.02818:9502 61.9865:1553 68.8952:2655 68.89899:3877 73.0277:1535 74.02271:15935 84.94156:2184 85.02775:6393 85.0642:8471 85.94453:1860 86.05951:2864 86.93861:20932 88.03909:56938 96.72278:1370 101.02283:1479 112.03867:1259 116.86118:1431 130.049:11213 130.08556:6370 131.03351:1188 131.06908:2241	C5H9NO3	Amino acids and derivatives	PMMYEEVYMWASQN-DMTCNVIQSA-N	C01157	---	HMDB0000725	Organic acids and derivatives	Carboxylic acids and derivatives	99291136	64711996	62615076	60159772	29188312	70820240	64464422	67112144	54102040	62261828	84001320	52483644	69942024	6.49838e+07	61346388	44990936	47708636	5.13487e+07	1.00806
Naringenin	12093	7.157	273.076	0.43944	[M+H]+	60.68037:271561 68.88882:1227074 68.89262:419014 77.61794:265124 107.049:437278 119.05:982002 123.04439:1432742 147.04416:24765074 148.04703:2147037 151.03856:432706 153.01898:36103052 154.02174:3323088 171.03009:534379 179.03259:480665 208.7395:307917 231.067:314816 264.17059:272603 273.07535:72549256	C15H12O5	Flavanones	FTVWIRXFELQLPI-UHFFFAOYSA-N	C00509	667495	HMDB0002670	Phenylpropanoids and polyketides	Flavonoids	33813054	4877461	4733653	1981862	850131	1176582	7.90546e+06	8672050	13135051	8209715	5550374	4041548	7919474	7.92137e+06	26099347584	27651958320	27129375680	2.69602e+10	1.00201
Cordycepin	13565	0.838	250.092	9.03658	[M-H]-	59.01221:445114 68.04897:1162170 68.20885:171821 69.05219:36506 71.01241:82313 73.02766:259779 84.04365:39320 86.0595:31379 88.03896:7540934 89.02259:643710 89.04231:179510 98.05906:125624 100.03912:32462 101.02283:470042 130.0489:3405052 131.05327:166582 142.04906:32193 160.06032:631095 165.03804:173980 172.05957:182477 188.09187:106154 202.07159:52489 232.08502:47911 250.09448:46639	C10H13N5O3	Purine 3'-deoxyribonucleosides	OFEZSBMBBKLLBJ-BAJZRUMYSA-N	C08431	6303	HMDB0250451	Nucleosides, nucleotides, and analogues	Purine nucleosides	477079	334718	1464104	5502160	1639623	1197882	1769261	2838116	1208919	510646	1929644	3796624	323724	1.76795e+06	737415488	678182400	702059136	7.05886e+08	0.999256
PC(18:2/18:2)	48890	20.053	782.566	4.91969	[M+H]+	56.05044:55100 58.06354:43691 58.06648:202116 59.07439:69903 60.08146:1169543 67.05484:50139 71.07368:262766 81.07018:61323 86.09696:4992850 87.10036:154756 95.08573:58075 98.98415:169924 104.10773:496714 124.99978:2313855 146.9812:190304 184.07301:49676096 185.07683:1612657 186.07639:103471 225.13083:20651 297.14578:123407 502.3356:32207 520.33862:69063 599.50482:76767 723.48169:57391 782.57159:…	C44H80NO8P	Phosphatidylcholines	FVXDQWZBHIXIEJ-LNDKUQBDSA-N	---	5288075	HMDB0008138	Lipids and lipid-like molecules	Glycerophospholipids	2291412224	1469919168	1243805952	1143080064	1282901280	2613283584	1.67407e+09	3784166656	1535078976	1314966848	950463776	1341028800	1080722752	1667737968	511058944	421834912	2028561472	987151776	0.996219
Glutamine	2706	0.946	147.076	0.27197	[M+H]+	50.41336:8182 69.03385:11561 69.80233:16932 69.80676:14349 71.25719:8762 78.25218:8416 81.03358:9310 82.03695:12089 84.04495:931148 85.02892:9673 85.04826:21936 101.07104:42663 102.05559:80086 110.71407:9439 111.06403:13799 112.5315:8497 119.16344:9520 129.07323:13097 130.04959:662039 130.08604:17511 131.05391:22304 147.0762:22566	C5H10N2O3	Amino acids and derivatives	ZDXPYRJPNDTMRX-VKHMYHEASA-N	C00064	5961;6992086	HMDB0000641	Organic acids and derivatives	Carboxylic acids and derivatives	1132703168	678911392	849159520	799231200	838000640	982416224	8.8007e+08	1160697824	783665152	1044203424	335496000	1000785216	910955328	872633824	470120576	438195328	910926720	606414208	0.99155
Inosine	15269	0.492	267.072	5.05479	[M-H]-	51.79694:1057 53.04703:1260 59.01227:9633 68.99454:1072 68.9978:6371 71.01241:4868 78.03281:1085 80.29649:1147 80.75361:1202 87.00693:14089 89.02254:6103 92.26978:1210 101.0231:8831 102.10325:1270 103.91875:6109 113.02248:8314 125.87211:2017 141.91107:2585 161.04449:2219 170.34511:1454 187.97693:1405 195.06427:1174 221.06541:15356 221.84079:16289 252.04126:31233 253.04622:1864 267.06363:48417 267…	C10H12N4O5	Purine nucleosides	UGQMRVRMYYASKQ-KQYNXXCUSA-N	C00294	135398641	HMDB0000195	Nucleosides, nucleotides, and analogues	Purine nucleosides	259173046	191366144	196348068	183966008	135871459	188696255	1.9257e+08	168673644	154072823	117249884	237259502	228162681	238544994	190660588	1635579674	1957749248	1265299896	1.61954e+09	0.990084
Trigonelline	1989	0.91	138.055	0.57948	[M+H]+	67.0549:17827 69.80785:26600 78.03467:14922 92.05029:300220 93.05849:18072 94.0653:762808 95.06911:26674 96.04447:95113 110.0607:490589 111.06401:29586 136.03801:15331 138.05553:10647417	C7H7NO2	Alkaloids and derivatives	WWNNZCOKKKDOPX-UHFFFAOYSA-N	C01004	5570	HMDB0000875	Alkaloids and derivatives	---	2489105536	1154374496	1780174336	1162373584	1043127856	1685275264	1.55241e+09	1227012288	1203138832	1493809856	1698726560	1693197248	1899659296	1.53592e+09	1474346880	1405719552	1393044736	1.42437e+09	0.989383
4-Chlorocinnamic acid	5506	27.419	183.024	16.8287	[M+H]+	55.93509:104896 56.94294:1170328 57.03428:25001 67.39244:217943 72.93778:2386418 74.95369:255892 88.93295:191801 89.94038:209630 90.94781:746473 96.96092:137655 97.96899:4706949 98.96975:66234 99.94814:140130 100.93194:92587 102.94792:21743 106.9429:70024 107.95058:79015 108.95856:48489 112.9563:100020 113.96358:19044906 114.93543:20890 114.96599:382110 115.979:330447 118.94281:316014 118.96761:1…	C9H7ClO2	Cinnamic acids	GXLIFJYFGMHYDY-ZZXKWVIFSA-N	---	637797	---	Phenylpropanoids and polyketides	Cinnamic acids and derivatives	80074296	128729000	118753552	109061808	132398008	140888208	1.18317e+08	111718976	100398176	126754096	108247536	116003440	133857512	1.16163e+08	50501312	45734720	0	3.20787e+07	0.981793
3,4-Dihydroxybenzoate	3885	3.697	153.018	10.1948	[M-H]-	66.03321:289916 68.1325:246557 68.13676:127779 81.03307:91203 91.01754:53656 96.95866:186199 108.01994:447986 109.02789:39582220 110.02258:814626 110.03134:1452493 123.04362:783674 135.04388:258478 153.01707:14873917 153.05353:517699 154.02263:630015	C7H6O4	Hydroxybenzoic acid derivatives	YQUVCSBJEUQKSH-UHFFFAOYSA-N	C00230	---	HMDB0001856	Benzenoids	Benzene and substituted derivatives	16023531	3895284	5881246	3540069	3163682	4664417	6.1947e+06	6221988	5464110	2442447	3976360	3840434	14468641	6.069e+06	1176955904	1100953600	1127861504	1.13526e+09	0.979707
Allantoin	4222	0.876	157.035	8.91511	[M-H]-	59.02329:38195 68.30974:54815 71.0231:151738 72.00745:16062 89.02253:235610 96.91973:12714 96.95866:13553 96.96862:12748 97.00303:1783196 98.00566:15303 110.14748:7721 114.02971:1582513 115.03295:15680 140.00812:109856 157.03525:273241 158.08124:42151	C4H6N4O3	Imidazoles	POJWUDADGALRAB-BANUENCFNA-N	C01551	204	HMDB0000462	Organoheterocyclic compounds	Azoles	300601848	183898856	158019648	199852676	184695632	154683472	1.96959e+08	207800128	128961496	162741080	177627584	231133352	247975424	1.92707e+08	0	30550390	0	1.01835e+07	0.978411
Neohesperidin	46317	4.325	609.182	0.80436	[M-H]-	59.01209:20051 67.27394:172623 71.01182:14363 83.01191:50506 85.02771:14428 89.02251:11779 107.01233:16465 108.01997:13615 125.02332:404413 126.02624:13110 134.03609:91651 135.04385:21036 136.01501:14181 149.0601:88399 151.00145:492209 152.00598:12878 161.02312:11834 164.00969:404335 165.0143:16147 173.05922:46276 174.03084:130228 175.00101:68053 175.03877:34492 175.0959:17881 177.01674:45935 185…	C28H34O15	Flavonoid O-glycosides	ARGKVCXINMKCAZ-UHFFFAOYSA-N	C09806	---	HMDB0030748	Lignans, neolignans and related compounds	Cyclobutane lignans	7852468	3577649	2376128	3085898	5282864	1376503	3.92525e+06	5193108	3856627	3586088	4392116	2758018	3213215	3.8332e+06	3392288576	4575143040	5068945728	4.34546e+09	0.976548
Methionine	2923	1.77	150.058	1.33282	[M+H]+	56.05048:27554254 57.05352:637243 61.01162:10301911 69.34933:304430 74.02445:1184516 74.06072:2258945 74.99059:204002 84.04483:795730 85.02878:956172 87.02724:2963819 102.05534:9637275 103.05903:145796 104.05347:38851224 105.0011:176783 105.03683:546589 105.05669:754610 133.03242:24223896 134.03491:769350 150.05754:4506780	C5H11NO2S	Amino acids and derivatives	FFEARJCKVFRZRR-BYPYZUCNSA-N	C00073	6137	HMDB0000696	Organic acids and derivatives	Carboxylic acids and derivatives	13250724688	9356567800	12079501312	11745959680	8064325888	10757498880	1.08758e+10	10235088720	9815601664	10872477952	11999341056	10085084928	10571132160	1.05965e+10	76910912	132820200	111111256	106947456	0.974318
Valine	934	1.584	118.086	1.35494	[M+H]+	53.03943:40022 55.05511:1881022 56.05049:37185 56.05845:81486 56.94334:40210 57.05803:71538 58.06611:222863 59.07366:337027 69.03166:157859 69.82223:35356 72.08174:18869598 73.07866:64536 73.08518:741826 90.94788:59044 104.49275:40587 118.08617:1495002	C5H11NO2	Amino acids and derivatives	KZSNJWFQEVHDMF-BYPYZUCNSA-N	C00183	6287	HMDB0000883	Organic acids and derivatives	Carboxylic acids and derivatives	8662180864	6170207232	5669660160	6867598848	6423147008	4817005056	6434966528	5790287872	8305889792	7599694848	5489546240	5272250368	5148703232	6.26773e+09	0	1058868224	0	3.52956e+08	0.974011
Catechol	546	3.677	109.028	16.0507	[M-H]-	52.55904:4221 68.35924:11253 68.36298:23970 69.47865:5037 70.23005:4321 91.01756:7106 92.54613:4590 108.01995:42673 109.02792:490800	C6H6O2	Catechols	YCIMNLLNPGFGHC-UHFFFAOYSA-N	C00090	289	HMDB0000957	Benzenoids	Phenols	316507616	50790532	183383488	48706632	48548164	157704528	1.34273e+08	105594440	111935048	136294496	122749992	131799624	171718656	130015376	263171616	270963392	269369504	2.67835e+08	0.968288
Palmitic acid	14052	20.064	255.232	3.13439	[M-H]-	55.82945:1835 68.77927:5573 68.78306:3785 75.00725:9931 76.42879:1615 89.11504:1713 96.70112:1810 99.94714:2325 102.08271:1523 134.36775:1684 143.93834:7179 187.92807:1867 201.66357:2047 255.23262:894314 256.1944:4238 256.23706:117390	C16H32O2	Long-chain fatty acids	IPCSVZSSVZVIGE-UHFFFAOYSA-N	C00249	985;135369651	HMDB0000220	Lipids and lipid-like molecules	Fatty Acyls	49676008	62178612	60154032	87618200	52919340	34045000	5.77652e+07	64494436	64251672	64369848	32985102	42705708	66002368	5.58015e+07	69247664	63454148	72006120	6.8236e+07	0.966006
Norvaline	4	0.624	100.076	10.2923	[M-H2O+H]+	53.03942:5027 54.03465:2795 54.04256:2753 55.01873:41429 55.05514:168149 56.05019:53570 56.05849:14671 57.0345:10742 57.07076:14079 58.02964:45071 58.06576:31385 59.04993:53642 59.93109:8769 68.90562:7818 69.03435:24327 70.06577:2357 72.04523:55933 72.08124:35912 73.02893:12729 73.04015:6733 73.0657:16495 80.05797:26143 82.02918:20233 82.06635:33440 82.07356:160365 83.01315:77657 83.04968:53190 8…	C5H11NO2	Amino acids and derivatives	SNDPXSYFESPGGJ-SCSAIBSYSA-N	C01826	439575	HMDB0013716	Organic acids and derivatives	Carboxylic acids and derivatives	41463372	34797320	50156748	0	0	47391724	28968194	29884022	25483146	0	47101060	0	65257184	2.79542e+07	48644408	0	0	1.62148e+07	0.964998
Palmidrol	14080	18.437	300.29	0.29971	[M+H]+	57.07072:102831 62.06093:1493603 63.06427:25379 67.05499:18742 69.07083:13819 69.46999:8967 71.08635:98863 81.0702:30246 83.08629:29783 85.10184:57646 89.06032:7518 95.08587:50914 97.10197:14066 109.10114:18807 123.11688:12570 137.13252:3983 239.23553:11071 282.28082:52860 283.26328:140409 284.26526:23502 300.29037:264204	C18H37NO2	Carboximidic acids	HXYVTAGFYLMHSO-UHFFFAOYSA-N	C16512	4671	HMDB0002100	Organic acids and derivatives	Carboximidic acids and derivatives	66847376	23619472	62808676	84572592	63051424	57161724	5.96769e+07	60835288	54449568	49190036	72048152	58187068	50495444	5.75343e+07	1323668480	1307937280	1241711104	1.29111e+09	0.964096
Chenodeoxycholic acid	18274	14.134	357.278	3.6666	[M-2H2O+H]+	55.05505:45986 57.07066:5150 67.05489:70845 69.07035:34238 69.82882:5702 79.05515:24274 81.0703:257828 82.07423:14603 83.04965:12560 83.08638:138869 85.06531:24944 91.05453:32435 93.07037:121948 94.07384:6065 95.08584:288948 96.08889:20765 97.06477:18269 97.10197:14555 99.04452:78850 101.06042:95027 105.07049:101443 107.0858:178956 108.08901:14843 109.06543:13359 109.10116:205775 110.10443:13611 …	C24H40O4	Hydroxy bile acids, alcohols and derivatives	RUDATBOHQWOJDD-BSWAIDMHSA-N	C02528	139292058	HMDB0000518	Lipids and lipid-like molecules	Steroids and steroid derivatives	555634312	1634592736	219673135	1824726824	904003784	707645611	9.74379e+08	133828130	610862621	436818729	3864967728	335978164	250725529	9.38863e+08	9673783	4602379	4408385	6.22818e+06	0.96355
Leucine	2073	4.068	130.086	13.2988	[M-H]-	55.00354:2952 55.81561:3269 61.9865:3207 64.95508:3076 69.30049:5896 69.30377:9017 85.02776:11449 85.06428:69408 88.03899:3607 119.79068:2953 130.0856:48599 130.09962:3446 131.06917:50747	C6H13NO2	Amino acids and derivatives	ROHFNLRQFUQHCH-UHFFFAOYSA-N	C00123	857;5255803	HMDB0000687	Organic acids and derivatives	Carboxylic acids and derivatives	68360472	91085496	47025436	159291872	59448260	104628280	88306636	111575768	92480056	108355904	81455080	75391320	41157256	8.50692e+07	23974324	16595910	45277956	2.86161e+07	0.963339
Methylpyrrolidone	6	3.684	100.076	4.59652	[M+H]+	55.05504:404416 56.05051:1566172 58.02966:28377164 58.06608:829925 69.03438:16275249 70.06574:1001407 71.04996:1903260 72.08114:1219386 82.06582:4648034 96.7355:918065 98.06009:3194554 100.07616:400484864	C5H9NO	N-alkylpyrrolidines	SECXISVLQFMRJM-UHFFFAOYSA-N	C11118	13387	HMDB0002039	Organoheterocyclic compounds	Pyrrolidines	7682131456	8750741504	5285181952	13516661760	16409542656	13763803136	10901343744	8248134656	10136107008	9107148800	6436454912	16900513792	11432190976	1.03768e+10	1166769408	1140703104	1329497472	1212323328	0.951879
Glycerate	332	1.027	105.018	15.9018	[M-H]-	56.99637:5397 58.86835:4578 59.01225:196235 68.50473:4961 72.9917:390340 75.00729:365490 75.28527:5243 90.86786:5819 103.00154:11228 105.01752:1115328 106.02086:6962	C3H6O4	Sugar acids and derivatives	RBNPOMFGQQGHHO-QKGSACKDNA-N	C00258	752	HMDB0000139	Organic oxygen compounds	Organooxygen compounds	24221763	60843194	53088506	65014928	72028768	58763962	5.56602e+07	68690210	48734874	45290986	50750059	58623026	45088027	5.28629e+07	697925920	906515008	1053523936	885988288	0.949743
Phenylacetaldehyde	1058	2.66	121.065	0.826	[M+H]+	53.03948:96818 55.01867:16141 69.12478:21912 69.12805:33153 77.03945:76290 79.0553:20619 91.05497:670628 92.05858:18855 93.07046:1001661 94.07391:67523 95.04989:316448 103.05512:963828 104.05852:70500 105.04507:221488 112.0395:24505 121.0648:2121340	C8H8O	Phenylacetaldehydes	DTUQWGWMVIHBKE-UHFFFAOYSA-N	C00601	998	HMDB0006236	Benzenoids	Benzene and substituted derivatives	265937952	282057504	146395216	285887136	91132864	119103968	1.98419e+08	156490656	119939224	124236424	353362720	261849360	114454448	1.88389e+08	2266214656	2538976000	3147176704	2650789120	0.949449
Creatinine	740	1.264	114.066	2.27938	[M+H]+	68.88286:161855 70.06577:144474 72.04516:398891 86.07207:2415226 104.08266:162063 114.06635:17191032 114.09151:449412	C4H7N3O	Amino acids and derivatives	DDRJAANPRJIHGJ-GLFQYTTQNA-N	C00791	588	HMDB0000562	Organic acids and derivatives	Carboxylic acids and derivatives	3695503104	3996907264	3996729088	2662326784	3244679168	3691516672	3547943680	2615297024	2394021120	3333763328	4981351424	2441444096	4396819456	3360449408	0	157407280	0	5.24691e+07	0.947154
Benzoic acid + 2O, O-Hex	20342	3.59	315.072	5.42737	[M-H]-	59.01211:98712 68.17126:144693 71.01253:131006 72.9916:26694 73.02769:61446 74.02324:94623 75.00724:35063 80.96324:95278 85.02773:105677 87.00691:30786 88.03896:31849 89.02254:25786 97.02842:30085 99.00708:36564 101.02282:98732 101.07098:20770 108.01993:1865965 109.02805:1426315 110.02368:31896 110.03135:56628 111.04428:18127 113.0228:109582 116.06963:25007 121.02747:23184 123.04372:77763 125.021…	C13H16O9	Phenolic glycosides	CBTFERBMQQAROP-UHFFFAOYNA-N	---	---	---	---	---	76221312	4780798	66004532	7199058	10778801	39275328	3.40433e+07	31661368	13085606	24620638	26117946	18353008	78798384	3.21062e+07	596556992	629985664	655810240	6.27451e+08	0.943098
4-Hydroxyacetophenone	2444	4.46	135.044	10.515	[M-H]-	58.93351:1450 69.04729:1572 69.0511:7679 69.96009:1400 92.02396:1789 93.03292:19845 108.02:3677 128.9129:1458 134.86426:42091 134.89259:24206 135.04387:129631 136.03914:5459	C8H8O2	Ketones	TXFPEBPIARQUIG-UHFFFAOYSA-N	C10700	7469	---	Organic oxygen compounds	Organooxygen compounds	60583132	70952080	73652208	48167476	58056816	68656368	63344680	47510044	59652792	58862120	64150320	55536400	70447560	5.93599e+07	57625836	76761032	230289584	1.21559e+08	0.937093
Sinapic acid	8687	4.492	225.075	2.93235	[M+H]+	55.01865:29150 57.2687:19479 65.03928:17571 68.99576:76154 70.04073:22458 70.06576:29956 71.04996:22108 81.03425:22290 91.05499:604153 92.05771:17530 93.07038:28550 95.04974:23736 99.04454:17459 103.05505:30416 105.07051:18065 111.04401:18178 118.04131:27031 119.04889:2010238 120.05299:186155 121.06475:28075 121.10139:17800 123.04435:27883 125.06096:16914 127.03928:237507 131.04958:21890 133.1008…	C11H12O5	Hydroxycinnamic acids	PCMORTLOPMLEFB-ONEGZZNKSA-N	C00482	637775	HMDB0032616	Phenylpropanoids and polyketides	Cinnamic acids and derivatives	2267807	2809360	1806945	3661649	3125438	1123992	2.46587e+06	2200172	1180914	1136980	1304481	766082	7265621	2.30904e+06	1166122368	1280482432	1352593408	1.2664e+09	0.936402
2,4-Dinitrophenol	6716	6.528	183.004	5.73756	[M-H]-	57.97393:2110 68.77926:3478 68.78304:4163 85.02773:1699 94.91525:10608 95.01179:7421 97.02841:1751 108.89844:5214 109.01493:2174 111.04317:7885 115.0388:1816 122.8937:5683 123.00742:30832 123.04372:5578 124.0387:2655 124.89341:2967 126.88944:2570 136.03914:1704 136.89346:18365 137.01044:7414 137.05911:1880 138.90527:6282 139.07468:4997 153.00458:47626 165.05455:2354 183.00337:551820 183.06461:195…	C6H4N2O5	Dinitrophenols	UFBJCMHMOXMLKC-UHFFFAOYSA-N	C02496	1493	HMDB0245462	Benzenoids	Phenols	20153586	22760272	24964772	20597124	9637558	9370162	1.79139e+07	12027259	16134352	19470788	24610984	7041282	21108480	1.67322e+07	7023344	10978284	10793956	9598528	0.934033
Aminoadipic acid	4511	1.155	160.06	10.496	[M-H]-	57.0327:9482 57.97393:8633 59.01226:264489 60.11201:4383 69.0326:5240 69.78283:7180 70.02788:52696 71.01196:109247 72.04358:35437 72.9916:4540 73.02783:302981 74.02334:358461 75.00724:4435 75.02634:5154 81.03296:36651 82.4091:4543 83.01205:48106 85.02783:258837 87.00691:29600 89.02259:68746 92.92645:148117 95.01179:9743 97.02751:22180 98.02325:111818 98.05997:7124 99.04259:7587 101.02287:44569 10…	C6H11NO4	Amino acids and derivatives	OYIFNHCXNCRBQI-BYPYZUCNSA-N	C00956	92136;59066632	HMDB0000510	Organic acids and derivatives	Carboxylic acids and derivatives	51150920	20501886	15726199	26512014	21153374	24896016	2.66567e+07	25532680	18732880	26915052	29764430	24781006	23177094	2.48172e+07	51039104	62592048	47126000	5.35857e+07	0.930991
Vaccenic acid	16670	20.272	281.248	3.05779	[M-H]-	59.0121:3385 74.79696:1898 78.85048:2098 96.95864:3011 99.92437:2531 100.93137:7639 101.0228:4141 102.71459:1851 113.02246:1930 115.91913:4695 123.07996:2170 144.92274:4269 168.11313:1820 178.39627:2440 224.88309:4075 235.08136:3232 281.24832:2806018 282.25293:433377	C18H34O2	Long-chain fatty acids	UWHZIFQPPBDJPM-BQYQJAHWSA-N	C08367	5281127	HMDB0003231	Lipids and lipid-like molecules	Fatty Acyls	137152128	180869792	194135376	296466464	152407296	162650144	187280200	218244592	185174368	224496688	106447736	140185104	171460048	174334756	77827696	80081568	92468752	8.34593e+07	0.930877
1,2,3,4-Tetrahydro-beta-carboline-3-carboxylic acid	8122	3.773	217.097	0.13819	[M+H]+	55.05506:5801 60.08142:7186 69.0703:4933 69.79401:9861 74.02442:84297 76.02225:4595 76.03986:7060 85.02893:105400 86.02356:4812 97.02856:15542 97.10112:9292 98.06101:5272 99.04456:4562 112.07548:4941 129.07042:6218 130.06534:32585 132.08148:27743 143.07281:8305 144.08118:2223200 145.08427:167401 146.05972:4785 153.09077:4698 156.08195:9022 159.06451:21722 171.09172:71511 172.09567:5670 173.10675:…	C12H12N2O2	Beta carbolines	FSNCEEGOMTYXKY-UHFFFAOYSA-N	---	98285;3288669	HMDB0035665	Organoheterocyclic compounds	Indoles and derivatives	163098032	67714544	132488592	79781720	107141928	164089248	119052344	81467624	70483184	96699936	119654528	114287200	181962480	1.10759e+08	757872640	850139136	790368256	7.9946e+08	0.93034
p-Anisaldehyde	1921	4.936	137.059	1.6781	[M+H]+	55.05507:17687 67.83445:116151 79.05463:65281 81.07026:53587 91.05502:110579 94.04203:328728 95.04978:19249 96.04448:25012 107.05006:21914 109.06552:20686 109.10117:23361 110.05961:21156 119.04877:28342 122.0359:979719 123.03922:72493 124.03934:70007 137.05948:3051448 137.10667:23318	C8H8O2	Benzoyl derivatives	ZRSNZINYAWTAHE-UHFFFAOYSA-N	C10761	31244	HMDB0029686	Benzenoids	Benzene and substituted derivatives	53052368	71446184	81694560	48012740	76025008	69299968	6.65885e+07	50659704	64057088	50989436	68218616	56861172	80838872	6.19375e+07	993930560	1050692192	1169497472	1071373408	0.930153
Kaempferol 3-gentiobioside	38121	21.07	633.148	8.29197	[M+Na]+	55.05505:3816 57.03431:24090 57.07068:3530 59.04995:140470 65.04972:2523 67.01636:2366 69.07082:7230 73.02895:50134 73.04787:28720 73.06559:18782 74.0474:2836 75.04418:6678 81.07023:3465 83.08631:3527 85.06548:29075 87.04498:69761 87.06271:9956 87.08108:17618 89.06033:253743 90.0635:10482 91.05824:40363 92.05687:3182 93.05505:10380 94.07024:11426 95.01635:2351 99.08101:9925 101.06029:41768 102.06…	C27H30O16	Flavonoid O-glycosides	BITPRCODIALMOV-DEFKTLOSSA-N	---	9960512	HMDB0303606	Phenylpropanoids and polyketides	Flavonoids	8711560	15774104	17034026	17101136	18396118	19497786	1.60858e+07	13199295	16530856	16905590	15928736	14290148	12729872	1.49307e+07	3680697	6383418	6463762	5.50929e+06	0.928195
Malic acid	2277	0.916	133.013	12.0288	[M-H]-	53.19833:86764 59.01212:84171 71.01248:6104018 72.99167:1279893 87.00693:90185 89.02262:981259 98.23428:90740 115.00247:12992889 116.00562:141970 133.01306:4441092	C4H6O5	Beta hydroxy acids and derivatives	BJEPYKJPYRNKOW-REOHCLBHSA-N	C00149	222656;138628585	HMDB0000156	Organic acids and derivatives	Hydroxy acids and derivatives	130412688	73904744	48596564	143980336	85604576	91787880	9.57145e+07	159148640	59580020	57152704	57987996	155078160	37661588	8.77682e+07	17222770688	16167264256	17174462464	1.68548e+10	0.916979
Carnitine	3876	0.887	162.112	0.4318	[M+H]+	57.0343:514163 58.0665:1565378 59.07398:397169 60.08182:50752944 61.08492:1310861 68.93382:617431 68.93708:519400 85.02878:11217795 102.09145:14142382 103.03911:64592096 104.04221:2313544 162.09027:2663023 162.11172:331027520	C7H15NO3	Carnitines	PHIQHXFUZVPYII-ZCFIWIBFSA-N	C00318	10917	HMDB0000062	Organic nitrogen compounds	Organonitrogen compounds	15964522896	15415807440	20608092672	15923608640	16812160928	16610343392	16889089328	12708835336	20440415808	15879555328	15012531564	15699803144	12617357120	15393083050	161079760	191191600	176456288	1.76243e+08	0.911422
Palmatine	17893	5.912	352.154	15.3624	[M]+	68.10388:77032 70.06576:14167 70.5803:8229 72.08173:8938 74.09759:8847 81.03425:10717 81.07092:16072 88.07693:40056 95.05062:11460 95.08667:9601 96.7283:10285 105.07051:9818 121.06552:60896 121.10139:14521 122.09714:8256 150.0919:72795 172.13335:120197 177.05435:12584 178.08621:78563 196.13231:11070 205.08696:8017 221.16672:27087 232.17015:30629 291.12363:42243 293.16946:11473 294.11438:29742 306…	C21H22NO4+	Protoberberine alkaloids and derivatives	QUCQEUCGKKTEBI-UHFFFAOYSA-N	C05315	19009	---	Alkaloids and derivatives	Protoberberine alkaloids and derivatives	8135442	0	6638985	975039	11572985	2747740	5.0117e+06	3479154	10755800	1851251	7417984	3880663	0	4564142	230785456	238661040	233407088	234284528	0.910698
2-Furoic acid	657	0.936	111.007	15.5844	[M-H]-	59.99065:18183 67.01741:293512 68.14692:19169 79.95571:50585 95.93282:32069 110.97436:167344 111.00668:749164	C5H4O3	Furoic acids	SMNDYUVBFMFKNZ-UHFFFAOYSA-N	C01546	---	HMDB0000617	Organoheterocyclic compounds	Furans	19553604	23116932	13951800	58442048	26471670	22332642	2.73114e+07	46869520	16737354	14191260	16276449	34873148	19951606	2.48166e+07	1010193856	939502272	1277063040	1.07559e+09	0.90865
Apigenin	15444	7.498	269.045	1.00355	[M-H]-	59.01212:52291 75.92245:26813 89.02277:708604 96.72999:84071 107.01238:31588 109.02791:37259 117.03239:191387 149.02199:288799 151.0018:308555 159.04364:31556 181.06313:32244 201.05385:51909 225.0554:170868 225.14566:30261 227.0318:31979 269.04559:11895711 269.12094:30338 270.04892:1675820	C15H10O5	Flavones	KZNIFHPLKGYRTM-UHFFFAOYSA-N	C01477	5280443	HMDB0002124	Phenylpropanoids and polyketides	Flavonoids	187209	398361	970184	0	0	775276	388505	811766	0	234722	327125	352465	380092	351028	763290560	801078400	787916224	7.84095e+08	0.903536
Citric acid	7573	0.946	191.018	6.70088	[M-H]-	57.03317:413933 59.01208:29831 67.01717:68172 68.54504:26161 72.99156:13145 85.02775:2828614 86.03161:72223 87.00692:4240360 88.01084:75904 101.02265:57791 103.03817:29277 111.00763:11658939 112.0105:362257 115.00243:42225 117.01821:14093 129.01848:868730 130.02077:24520 130.99654:122727 133.01311:190420 147.02844:96649 154.99658:129293 173.00752:392014 174.011:25644 191.01746:2417746 192.02257:8…	C6H8O7	Tricarboxylic acids and derivatives	KRKNYBCHXYNGOX-UHFFFAOYSA-N	C00158	311	HMDB0000094	Organic acids and derivatives	Carboxylic acids and derivatives	966689728	441422656	140941808	860541872	497015632	507552248	569027324	1133500368	338680104	255616312	259065352	890723936	199546952	512855504	32773332992	31696807936	32610185216	3.23601e+10	0.901284
Leucinic acid	2130	4.057	131.07	10.2234	[M-H]-	57.96473:16190 60.66838:17342 68.85778:107837 69.03261:35376 70.93132:19476 85.06422:1365525 113.05897:19651 129.05461:20666 131.07047:1006644 132.07387:23401 132.65013:17734	C6H12O3	Hydroxy fatty acids	LVRFTAZAXQPQHI-UHFFFAOYSA-N	C03264	92779	HMDB0000665	Lipids and lipid-like molecules	Fatty Acyls	1054167296	1025765696	1072917888	899974336	804427200	905530048	960463744	709692032	754959168	913460096	1028331904	771203712	1000368832	863002624	760844288	748083072	822064000	776997120	0.898527
Uridine	12878	2.811	243.062	2.22165	[M-H]-	59.01212:44765 66.03352:341567 68.01266:51650 68.85886:66500 68.86266:68694 82.02799:726078 84.04365:33170 96.04341:54580 101.30945:33922 108.04344:120775 110.02267:5701728 111.01877:392753 111.02654:237238 117.01828:47202 120.0435:33633 120.42737:33992 122.02341:307277 124.03871:166469 125.02326:31982 131.42702:34132 132.38969:31436 140.0332:762699 152.03435:1102760 153.0294:576390 154.93242:316…	C9H12N2O6	Pyrimidine nucleosides	DRTQHJPVMGBUCF-UHFFFAOYSA-N	C00299	6029	HMDB0000296	Nucleosides, nucleotides, and analogues	Pyrimidine nucleosides	1350277068	1367339016	2149739396	1431790490	738496260	1144089124	1.36362e+09	1523739176	1148859524	1145034256	1628869432	992202724	878748996	1.21958e+09	9209325136	15431759240	9584801408	1.14086e+10	0.894365
Hydroxytoluic acid	3753	6.605	151.039	9.13665	[M-H]-	59.0122:52243 61.98695:2799 71.01249:59655 73.02769:8345 83.01193:2247 85.02773:7854 87.00691:2216 89.02254:48873 92.92725:9170 94.92489:2046 101.02283:57105 104.92672:2717 106.99136:5807 107.0491:757127 108.04343:6705 108.05195:22084 109.03869:2328 113.02248:5876 119.03325:3099 122.03638:2599 123.04376:30582 131.03348:2240 133.04803:5299 136.01492:14705 151.03838:582506 151.05954:65355 152.03268…	C8H8O3	Hydroxybenzoic acid derivatives	WHSXTWFYRGOBGO-UHFFFAOYSA-N	C14088	---	HMDB0002390	Benzenoids	Benzene and substituted derivatives	131183112	76566032	47779496	48031004	35640116	35404272	6.2434e+07	46066996	73674864	48944648	65812516	46391152	54074840	5.58275e+07	297224672	301844128	311661440	3.03577e+08	0.894184
LPC(18:1)	31200	17.902	544.338	1.5799	[M+Na]+	58.0661:45767 60.08142:157167 67.05489:111995 69.07083:126554 71.07383:109371 71.08633:32815 81.07024:52015 83.08632:108116 86.09702:1895743 87.10049:50982 89.06032:37872 95.0858:149013 97.10202:47704 104.10783:9746907 105.11019:251312 109.10223:31537 135.11722:32920 146.9814:2002779 176.99406:61010 184.07323:332465 225.27843:42354 249.05222:33621 339.28723:875686 340.2912:164638 441.23611:200549…	C26H52NO7P	Lysophosphatidylcholines	YAMUFBLWGFFICM-PTGWMXDISA-N	C03916	5313988	HMDB0002815	Lipids and lipid-like molecules	Glycerophospholipids	45785484864	29795656616	45855551096	33645868384	31633019832	36379145184	3.71825e+10	35503311144	30778371920	27278518504	34409972496	37964021592	33368380784	3.32171e+10	2082996994	1738068669	1861718668	1.89426e+09	0.893354
D-Lyxose	3613	0.86	149.044	11.2717	[M-H]-	54.45176:3659 57.03312:4640 59.01231:79588 65.37766:3552 69.79279:8203 71.01201:34325 72.99102:5815 73.0277:7655 75.0073:44969 85.02775:7598 87.00693:6941 89.02256:19512 108.34337:3857 118.536:3918 131.03351:14679 149.00816:5438 149.04436:49347 150.04691:3661	C5H10O5	Monosaccharides	SRBFZHDQGSBBOR-IOVATXLUSA-N	C00181	135191	HMDB0000098	Organic oxygen compounds	Organooxygen compounds	135340688	103341168	158146784	101622016	93746568	114808096	117834220	102363424	121243128	89721744	91810344	94556496	130285168	1.04997e+08	396955680	417655712	419988864	4.11533e+08	0.891055
Corchoroside A	32298	3.668	557.262	17.2985	[M+Na]+	67.58488:148994 69.03438:45130 70.06577:330584 72.08165:103194 81.03417:89476 83.04974:102133 84.08146:117537 85.0291:119043 86.06065:18640 86.09697:147714 95.0494:86639 97.02864:78298 99.04456:21783 101.07199:12105 109.02892:96197 110.06069:22226 111.04395:668599 112.04736:12078 112.08787:26474 114.10333:45903 115.08759:13323 116.07159:40152 120.08162:45653 122.09706:77329 123.04308:15095 124.07…	C29H42O9	Cardenolide glycosides and derivatives	QBILRDAMJUPXCX-UHFFFAOYSA-N	---	16408928	HMDB0033846	Lipids and lipid-like molecules	Steroids and steroid derivatives	280817888	463870912	384017472	378944672	276855360	296692448	3.46866e+08	238847952	427161312	328518816	273539200	297863168	287450048	3.08897e+08	255100976	238909920	288381664	260797520	0.890535
9,11-LinoleicÂ Acid	11416	19.31	263.237	7.63565	[M+H-H2O]+	55.05516:18120 57.03431:9322 57.07084:40718 59.04989:8516 67.05501:123887 68.05805:3012 69.07047:36511 71.04996:7531 71.0864:26182 73.0289:3726 79.0548:27585 81.07037:212860 82.07369:12862 83.0497:8376 83.08641:43219 85.0654:19554 85.10182:12658 87.04424:3603 89.06032:3239 91.05494:23042 93.07051:50933 95.08593:247946 96.0891:10806 97.06479:19874 97.1022:28460 99.0812:25759 105.07063:33454 107.08…	C18H32O2	Lineolic acids and derivatives	JBYXPOFIGCOSSB-XBLVEGMJSA-N	C04056	74607	HMDB0247620	Lipids and lipid-like molecules	Fatty Acyls	531588448	610133232	637554320	843342576	523519968	571708544	6.19641e+08	662052208	607795016	662497296	271747100	512992096	591470208	551425654	822442752	844661984	796467424	821190720	0.889911
Sucrose	23245	0.864	341.108	2.87298	[M-H]-	57.03311:31910 59.01212:4251448 60.01577:28155 61.9865:22413 71.0124:2774054 72.01556:25325 73.02769:95018 85.02782:183290 87.0068:185314 89.02247:4831954 90.02593:107765 95.012:155638 96.72186:40233 97.02752:25832 101.02275:2052562 102.02599:26534 113.02238:1436473 114.02627:47540 119.0331:1824217 120.03725:41944 125.02325:85559 131.03354:260181 143.03351:506574 144.03665:23764 149.04413:162524 …	C12H22O11	Glycosyl compounds	CZMRCDWAGMRECN-UGDNZRGBSA-N	C00089	5988	HMDB0000258	Organic oxygen compounds	Organooxygen compounds	179646136	130809138	137104355	80475815	129317755	161109805	1.36411e+08	76319663	152743505	101167026	77780944	103544911	215453622	1.21168e+08	3317138880	3664004512	3038342336	3339828576	0.888262
Parthenolide	9142	8.779	231.138	0.64896	[M+H-H2O]+	55.05507:5756 57.03432:1743 67.05503:12016 69.07085:9391 69.12477:1373 69.12804:6720 70.06577:5578 72.08117:1760 79.05477:9560 81.03426:1618 81.0704:11221 83.08633:1799 84.08136:1858 91.05485:15948 93.07063:15212 95.08581:14907 105.07069:15166 107.08594:17383 109.10122:19312 111.04403:2680 115.05481:1862 117.07067:8400 119.08572:6002 121.10143:5274 123.04437:2793 125.05966:2774 129.07031:12863 13…	C15H20O3	Sesquiterpene lactones	KTEXNACQROZXEV-PWNZVWSESA-N	C07609	4692	HMDB0242219	Lipids and lipid-like molecules	Prenol lipids	21212124	3236696	24579294	7048146	3629424	10894850	1.17668e+07	9884217	11694530	5320174	16741712	5311575	13748837	1.04502e+07	323012256	319413024	336237600	326220960	0.88811
Homoeriodictyol	18773	7.324	301.071	3.45433	[M-H]-	59.01211:20677 63.02221:20428 65.00168:28684 67.59177:50485 80.96394:7314 83.01197:36818 94.02791:67064 107.01241:129736 108.02055:32707 123.04372:64921 125.02341:33237 134.03603:82675 136.01515:27840 141.09052:5837 149.05983:274038 150.06258:18373 151.0015:840509 152.00589:41717 164.0097:215617 165.01677:40319 169.0119:22396 171.10039:7577 174.0307:35390 177.01895:86004 183.10205:6941 196.0004:2…	C16H14O6	3'-O-methylated flavonoids	FTODBIPDTXRIGS-ZDUSSCGKSA-N	C09756	73635	HMDB0253205	Phenylpropanoids and polyketides	Flavonoids	10928833	6294738	3204929	1352148	1381730	660854	3.97054e+06	3160624	4803183	4286556	3503304	2410442	2862930	3.50451e+06	627560720	1050269120	603928000	7.60586e+08	0.882627
Isoleucine	1628	2.541	132.102	1.21119	[M+H]+	50.31403:99056 67.2569:96461 68.88178:666774 69.07038:3000842 73.72218:98817 86.09702:42661284 87.10032:2181061 91.15636:101391 93.24437:110662 108.22137:106896 109.8868:99805 130.27762:98502 132.10168:535587	C6H13NO2	Amino acids and derivatives	AGPKZVBTJJNPAG-WHFBIAKZSA-N	C00407	6306	HMDB0000172	Organic acids and derivatives	Carboxylic acids and derivatives	81569637238	77447709032	77600088790	92196182008	70925622488	72780556615	7.87533e+10	32361389440	83251281780	73523924900	84898014840	77660240004	64570355756	6.93775e+10	12806333968	12799017096	13794373216	1.31332e+10	0.880948
Mannose	6304	0.842	179.054	9.55008	[M-H]-	55.01745:28548 58.00443:113574 59.01208:8150427 60.01576:76989 69.46381:59692 71.01237:4432140 72.01556:56710 72.99147:103073 73.02768:83229 83.01213:99957 85.02769:476300 87.00768:73916 89.02249:3349423 90.02592:58304 95.01183:210493 101.0228:1050230 113.02246:902653 114.02625:17245 119.03331:507878 131.03346:22008 179.05347:24627	C6H12O6	Monosaccharides	WQZGKKKJIJFFOK-PQMKYFCFSA-N	C00159	18950	HMDB0000169	Organic oxygen compounds	Organooxygen compounds	3613388384	3531834432	4052664384	2743505960	3223136912	3152958576	3386248108	2505241540	3777141988	2855239504	2502673312	2500222712	3748509440	2.9815e+09	23334351872	26070070528	26278842368	2.52278e+10	0.880474
Carnosine	8845	1.267	227.114	0.44031	[M+H]+	55.01904:14089 68.05112:35017 68.05539:33455 86.07188:54364 95.06094:72516 110.07156:1933385 111.0752:85703 112.08672:11090 114.06629:4533150 115.06767:70450 122.07144:274232 138.06606:60514 146.07143:12670 152.08241:162871 153.08536:10392 156.07629:1692331 157.07997:97881 164.08122:412676 165.08459:28883 169.98482:11413 180.07747:199277 181.08334:11181 181.10857:473466 182.1116:33226 192.07733:1…	C9H14N4O3	Hybrid peptides	CQOVPNPJLQNMDC-ZETCQYMHSA-N	C00386	439224	HMDB0000033	Organic acids and derivatives	Peptidomimetics	116706650	13869152	11829753	2834364	87743676	113182422	5.76943e+07	0	1431213	65789712	19935838	2900359	213881510	5.06564e+07	133397296	0	169733120	101043472	0.878014
Cosmosiin	31976	4.165	431.097	2.82998	[M-H]-	50.58029:1490 57.0327:7616 59.01226:47035 67.49641:21936 71.01194:19363 73.02769:1846 75.00733:22530 85.02783:81919 87.00694:10960 89.02271:13726 95.01194:25947 96.95866:1785 99.00735:33826 103.00266:10716 113.02258:196617 114.02627:3090 115.00253:7989 117.01714:13518 129.017:14056 135.0067:3400 149.02371:33668 157.0126:3158 175.02351:53568 204.36301:1528 226.87288:6582 228.86945:3683 234.17813:1…	C21H20O10	Flavonoid O-glycosides	KMOUJOKENFFTPU-QNDFHXLGSA-N	C04608	---	HMDB0037340	Phenylpropanoids and polyketides	Flavonoids	35204273	7288221	29574150	7116904	7281954	18446930	1.74854e+07	12821661	17291711	12749134	20825728	14731639	13647516	1.53446e+07	12706328	11916938	8426072	11016446	0.877564
Trimethyllysine	5992	0.837	189.16	0.31719	[M+H]+	60.08146:1262427 61.08494:30868 62.98265:19396 68.49143:42899 68.4952:17629 84.08138:2442594 85.08455:77602 86.09701:12140 96.73373:10035 126.41148:8707 130.08606:2693867 131.08952:128698 144.13858:102853 147.02544:44666 175.16376:8322 189.01447:9051 189.16003:2032638	C9H20N2O2	Amino acids and derivatives	MXNRLFUSFKVQSK-QMMMGPOBSA-N	C03793	440120	HMDB0001325	Organic acids and derivatives	Carboxylic acids and derivatives	202297008	257237960	241761372	104811968	86730184	230930992	187294914	131656400	126668620	194703080	286420344	90294584	152767088	163751686	64714152	0	0	21571384	0.874299
Arachidonic acid	14464	19.127	305.247	1.60525	[M+H]+	55.05515:61269 57.07085:118659 67.05498:317344 69.07037:135440 71.08633:15929 79.05467:148073 81.07033:428448 83.04969:17507 83.08634:151240 85.06533:37644 85.1018:20895 87.04501:16077 91.0547:91842 93.07047:427239 95.0859:406527 97.06481:19397 97.10189:57729 101.05944:15453 105.0706:146598 107.08583:305411 109.10126:180982 110.10558:13280 111.11729:13550 117.07024:56415 119.08571:227510 120.0890…	C20H32O2	Long-chain fatty acids	YZXBAPSDXZZRGB-UHFFFAOYSA-N	C00219	444899	HMDB0001043	Lipids and lipid-like molecules	Fatty Acyls	993498918	1028541876	1186010920	1204873432	831503454	993740838	1.03969e+09	827330016	926416494	1014937890	884106618	834280774	960924306	9.07999e+08	465430311	448400505	377864503	4.30565e+08	0.873332
Loganic acid	26656	4.133	375.129	2.45249	[M-H]-	57.03269:8064 59.01218:54554 68.93533:12273 71.01243:32886 72.99168:19603 73.02769:4071 75.00719:15882 77.75959:2040 78.917:14320 85.02781:111168 86.03148:2262 87.0069:11237 89.02254:11600 95.01177:42198 99.00719:41796 101.02281:4665 103.00269:23144 111.00766:3158 113.02251:296079 114.02626:10132 115.00253:9342 117.01826:13196 129.01715:14381 131.03348:8135 133.01311:4136 137.09564:8681 139.00314…	C16H24O10	Iridoid O-glycosides	JNNGEAWILNVFFD-CDJYTOATSA-N	C01512	---	HMDB0304409	Lipids and lipid-like molecules	Prenol lipids	10887517	8942940	25077548	9571516	13859933	12993772	1.35555e+07	5459086	6485494	19757946	12805020	17441980	8782018	1.17886e+07	2100270	1018704	1981032	1700002	0.869651
D-Pyroglutamic acid ethyl ester	3530	3.776	158.081	1.32843	[M+H]+	56.05049:66448 57.03431:33460 57.0707:38762 67.05489:28314 68.0506:15140 68.05432:39131 69.03436:12652 69.07028:12926 70.0658:413905 71.04976:40685 71.06927:9002 81.03425:28948 81.0703:52215 84.04481:4131825 84.08116:75868 85.02888:49896 85.04816:110361 85.06538:62036 86.06064:35041 86.09705:43125 87.04424:10633 87.10049:11732 88.07614:12034 95.04975:29997 95.08578:137726 97.06481:33375 98.06097:…	C7H11NO3	Amino acids and derivatives	QYJOOVQLTTVTJY-RXMQYKEDSA-N	---	643508	---	Organic acids and derivatives	Carboxylic acids and derivatives	74709184	72497808	55573892	78580288	93756264	66111680	73538186	69060984	0	78965096	99521784	64247284	71911272	63951070	426054976	387245472	337273408	3.83525e+08	0.869631
5-Hydroxytryptophan	10464	3.264	219.077	4.29072	[M-H]-	59.01168:1308 65.23:1262 69.80219:1966 70.02173:1361 73.02709:1320 74.02324:1948 75.00662:7471 86.0224:6544 92.9268:137570 99.78716:1423 103.91875:6994 104.98995:1284 107.94975:1561 113.02248:1300 116.90573:19935 129.86488:1839 130.88707:2587 132.04362:5259 134.05952:2128 134.86397:2343 144.04347:17678 146.04813:11386 157.07605:415146 158.05901:1622 158.08002:24973 160.84099:28394 172.9751:1523 1…	C11H12N2O3	Serotonins	LDCYZAJDBXYCGN-VIFPVBQESA-N	C00643	439280;6971044	HMDB0000472	Organoheterocyclic compounds	Indoles and derivatives	31767766	26865004	27444812	58579604	67430392	69636704	46954047	70888888	30092632	25866808	29227562	68952576	18872922	4.06502e+07	502479	1892606	421367	938817	0.865745
Vernolic acid	13870	17.153	297.242	0.90835	[M+H]+	53.00317:2841 55.05505:12790 57.03431:3019 57.07079:31584 67.05495:54324 68.05804:3001 69.07041:27229 71.04996:2553 71.08643:314700 72.0894:17642 73.0289:2177 79.05473:16085 81.07031:98234 82.07357:3873 83.04969:7747 83.08637:36935 85.06533:4357 85.10182:16206 86.09702:17676 87.04423:3046 89.06031:2830 91.05502:26590 93.0705:22376 95.08587:96824 96.08998:2615 97.06481:10781 97.10215:24791 99.0811…	C18H32O3	Long-chain fatty acids	CCPPLLJZDQAOHD-FLIBITNWSA-N	C08368	5356421	HMDB0004702	Lipids and lipid-like molecules	Fatty Acyls	274564904	491882952	353028040	574801480	562260936	326403744	4.3049e+08	494016224	159241020	332997560	728750896	271314388	244237884	371759662	2172738624	2161975328	2038776000	2.1245e+09	0.863573
Histamine	629	1.254	112.087	4.28239	[M+H]+	56.05048:21729 67.05489:25054 68.05006:118884 68.94796:27903 70.02959:54951 70.06577:24782 83.06118:201747 84.04553:8202 84.08135:26146 94.02891:10202 95.06118:2391217 96.00876:32326 96.04535:16964 96.05785:14794 96.06403:114710 112.03948:55184 112.05088:32948 112.07576:52055 112.08784:546132	C5H9N3	Primary amines	NTYJJOPFIAHURM-FZOZFQFYNA-N	C00388	774	HMDB0000870	Organic nitrogen compounds	Organonitrogen compounds	36580024	76035880	30641266	53719708	60246296	40727124	49658383	0	54054628	64673560	67728544	18504884	51899040	4.28101e+07	1324073344	481136128	779614016	8.61608e+08	0.862092
Trans-Oleic Acid	12858	20.271	283.263	0.21182	[M+H]+	55.0551:77460 56.05843:2946 57.03439:16029 57.0708:307081 58.07406:11138 59.04988:4296 60.0452:11124 67.05496:48839 69.03436:7985 69.07037:220487 69.80672:5290 70.0741:12907 71.04992:20857 71.0864:234329 72.08927:11179 73.06501:11149 79.05476:24651 81.07034:133552 82.07426:5343 83.04968:15427 83.08638:216716 84.08942:21540 85.06545:15644 85.10191:138826 86.10532:9858 87.04423:5439 88.07613:4623 8…	C18H34O2	Long-chain fatty acids	ZQPPMHVWECSIRJ-MDZDMXLPSA-N	C01712	637517	HMDB0000573	Lipids and lipid-like molecules	Fatty Acyls	99173592	144936016	144252304	168228960	107680152	123626584	131316268	122644128	107430376	135008384	87003336	111720712	114881632	1.13115e+08	180975552	191681904	173124816	181927424	0.861392
Linoleic acid	12717	19.31	281.247	0.56889	[M+H]+	55.05518:183238 57.03431:6340 57.07085:247216 58.07406:5863 59.04988:10253 67.05502:144998 69.07044:545244 70.07354:27751 71.04996:21077 71.08649:150749 73.06561:5539 79.0547:38940 81.0704:316631 82.07356:17760 83.04996:36490 83.08645:560023 84.08938:28797 85.06532:28549 85.10201:55614 86.06063:11189 87.045:6803 91.05507:33529 93.0705:94973 94.07388:5542 95.08595:355898 96.08909:17132 97.06502:83…	C18H32O2	Lineolic acids and derivatives	OYHQOLUKZRVURQ-HZJYTTRNSA-N	C01595	---	HMDB0000673	Lipids and lipid-like molecules	Fatty Acyls	182226848	260834320	260493968	346902112	198184560	273490016	2.53689e+08	258004896	201963824	272638336	105571512	227556176	238354064	2.17348e+08	591764032	597168000	609126592	5.99353e+08	0.856752
Sinapaldehyde	9265	5.036	207.065	5.89183	[M-H]-	59.01218:284894 67.77419:194781 71.01185:78167 73.02782:599237 83.01195:36227 85.02775:93348 89.0226:105360 94.02785:22276 96.72277:22778 97.02753:31972 101.02296:167739 131.03358:143907 133.04951:81284 161.04446:1836654 162.04741:70337 177.01683:223102 192.00528:27733 192.04054:820321 193.04404:32669 207.02943:33833 207.0658:270529	C11H12O4	Methoxyphenols	CDICDSOGTRCHMG-ONEGZZNKSA-N	C05610	119216	HMDB0258301	Benzenoids	Phenols	1545405	0	0	1156959	62857	254428	503275	210381	552429	244453	75369	0	1497626	430043	184666312	194460232	100091800	159739448	0.854489
Diacetyl	3268	3.638	145.049	12.2715	[M+CH3COO]-	60.28433:1754 64.1479:1603 68.46387:8068 68.46764:3827 75.91053:1511 83.04858:31459 96.72817:2429 101.05949:43699 104.13813:1885 127.03871:2920 145.04883:25629 145.0685:3318	C4H6O2	Ketones	QSJXEFYPDANLFS-UHFFFAOYSA-N	C00741	650	HMDB0003407	Organic oxygen compounds	Organooxygen compounds	189165472	126516552	127119656	124796151	85945428	154793544	1.34723e+08	100907700	164359120	74836712	88857778	168908592	88287524	114359571	88407628	93394408	96614724	9.28056e+07	0.848851
Anthranilate	1014	4.415	120.045	4.83156	[M+H-H2O]+	56.05048:3022 65.0393:115971 68.96533:3400 68.96914:5698 74.06071:7280 91.05482:14478 92.05016:592586 93.04825:2244 93.05328:28324 93.0704:22728 103.05502:71784 104.05849:3422 110.06029:12825 111.05622:1665 113.96473:1680 120.04414:538353 120.08154:160174	C7H7NO2	Aminobenzoic acids and derivatives	RWZYAGGXGHYGMB-UHFFFAOYSA-N	C00108	---	HMDB0001123	Benzenoids	Benzene and substituted derivatives	68044674	48120481	54507692	54291359	41002353	43152947	5.15199e+07	42255447	59887844	42236702	34645253	36525484	46831850	43730430	343562072	360878154	378370682	3.60937e+08	0.848806
Berberine	16728	6.096	336.123	0.17851	[M]+	67.67255:149935 138.0555:28750 204.08505:21725 275.09354:74372 278.08191:50787 291.09061:67066 292.09634:2078039 293.09805:258468 304.09604:380513 305.10168:91930 306.0773:766304 307.0816:160398 318.20892:18828 320.09061:2338454 321.09796:5402712 322.10431:840212 336.12085:21147598	C20H18NO4+	Protoberberine alkaloids and derivatives	YBHILYKTIRIUTE-UHFFFAOYSA-N	C00757	2353	HMDB0003409	Alkaloids and derivatives	Protoberberine alkaloids and derivatives	12599111	2879904	8194185	1812185	15094835	5025076	7.60088e+06	4486194	15348175	0	10835359	4868768	2964458	6417159	1681338624	1547390464	1692199808	1640309632	0.844265
Caffeic acid phenethyl ester	16816	3.648	283.093	15.3304	[M-H]-	57.99201:222665 58.00454:121143 58.02798:20410 59.01222:79954 59.98359:57748 66.03331:22234 68.66634:59736 69.03315:14650 71.01241:17394 72.9916:53892 73.02828:15738 74.02324:2832301 75.00724:38510 75.02634:50116 79.95569:41990 80.96394:45959 85.02773:47364 87.00691:66874 93.0327:23754 94.02858:271923 96.04423:448630 96.95852:115042 97.02842:40289 97.04746:18518 99.00709:43540 101.02282:14733 103…	C17H16O4	Coumaric acids and derivatives	SWUARLUWKZWEBQ-VQHVLOKHSA-N	C10484	---	HMDB0302344	Phenylpropanoids and polyketides	Cinnamic acids and derivatives	900785	282474	444935	10591218	8354294	7728010	4.71695e+06	7277688	3232101	1951494	928495	9536409	893081	3969878	251070640	267721824	263961632	260918032	0.841619
Anserine	9809	1.287	241.129	1.20267	[M+H]+	58.06609:50814 59.06107:71441 68.05058:40300 69.79067:19483 72.04516:76343 83.06116:56009 89.07146:50897 95.061:204932 96.06842:233986 97.07664:187510 109.07622:2966310 110.0716:35745 110.07927:131072 112.03944:50279 115.08637:17258 124.08766:325534 125.07023:20643 126.10323:1449895 127.10606:77443 136.08762:35938 138.10321:15698 150.10274:317474 151.10541:17563 153.06549:857676 154.06908:22305 1…	C10H16N4O3	Hybrid peptides	MYYIAHXIVFADCU-QMMMGPOBSA-N	C01262	112072;6992114	HMDB0000194	Organic acids and derivatives	Peptidomimetics	830524550	508132147	538117322	237782204	518130638	571556913	534040629	123179838	68063943	426325168	782311850	173208646	1119690824	4.48797e+08	0	0	54915920	1.83053e+07	0.840379
Histidine	3413	0.972	156.077	0.57664	[M+H]+	62.98217:14947 68.84924:42972 68.85303:19641 70.06577:12271 74.09682:64825 81.04532:15436 82.05298:68601 83.06116:216218 86.06064:11160 93.04556:122703 95.0611:617780 96.06409:10715 110.0716:10504780 111.05622:31440 111.07507:396977 112.0528:62364 114.06633:41881 128.10652:13440 130.06314:87158 138.05399:14709 139.05006:13442 156.04126:712677 156.07639:2436106 156.10107:96501 156.13744:17563 156.…	C6H9N3O2	Amino acids and derivatives	HNDVDQJCIGZPNO-IFJFHIPQNA-N	C00135	6274;6971009	HMDB0000177	Organic acids and derivatives	Carboxylic acids and derivatives	522608688	624192168	699003616	428342432	388673496	541115736	533989356	260973048	469649792	519171360	556596816	264039088	621806512	4.48706e+08	98871580	8518264	7652370	3.83474e+07	0.84029
Phthalic anhydride	2845	16.792	149.023	0.60393	[M+H]+	59.81424:17770 64.11311:18446 65.03938:272362 65.75756:18134 69.26234:17885 75.36958:17998 79.44337:19864 93.03389:147860 96.73556:62395 100.40174:16110 102.88267:19360 108.04436:40209 111.04405:70291 117.40176:18081 121.02818:1029178 121.03954:274888 122.03196:24494 129.35881:16979 134.12918:19343 149.02385:3328074	C8H4O3	Phthalic anhydrides	LGRFSURHDFAFJT-UHFFFAOYSA-N	---	6811	HMDB0256501	Organoheterocyclic compounds	Benzofurans	6254192128	9225640960	9051422720	7065922560	7831599616	8461562368	7981723392	5784402432	6333161984	6551255552	7488321024	5798583808	8127549440	6.68055e+09	1106019328	1157449344	1090418688	1.11796e+09	0.83698
Dibutyl phthalate	12547	16.792	279.159	1.11048	[M+H]+	51.29622:424443 52.33544:407558 57.07083:26556934 58.07409:508061 58.80365:360303 59.03312:350352 68.78753:359306 71.55418:340105 73.26328:373011 83.88939:397593 102.13262:409747 118.42419:422070 121.02816:406651 122.4768:392373 149.02383:103410704 150.02612:7541834 167.0329:2083865 167.2645:373947 190.04889:741557 225.00613:716813	C16H22O4	Benzoic acid esters	DOIRQSBPFJWKBE-UHFFFAOYSA-N	C14214	3026	HMDB0033244	Benzenoids	Benzene and substituted derivatives	9967299256	14498916306	14523342827	10979310746	12435205018	12931653996	1.2556e+10	8870364290	9803860496	10427375896	11443881030	8963894962	13017438960	10421135939	1231984347	1309159362	1240185388	1.26044e+09	0.829976
Nalidixic acid	9275	4.293	233.092	1.71606	[M+H]+	55.41832:9301 61.02929:16154 69.31976:36247 70.06577:35502 71.0494:14483 74.06071:35688 81.03426:60198 81.07024:19714 83.04971:12249 84.08136:45087 86.09701:48498 91.05491:9808 95.04976:12625 97.02856:10840 98.09694:10354 99.04456:9391 101.02382:19811 105.07053:37617 108.04539:11871 109.0655:39947 111.04402:10774 112.07661:12264 118.06566:21810 119.08572:44279 120.08036:47581 121.06477:19867 123.…	C12H12N2O3	Naphthyridine carboxylic acids and derivatives	MHWLWQUZZRMNGJ-UHFFFAOYSA-N	C05079	4421	HMDB0014917	Organoheterocyclic compounds	Diazanaphthalenes	160644160	37722120	79843912	45184580	38513492	90135880	7.53407e+07	75612608	48969320	34711420	82346672	51501604	80713688	6.23092e+07	270367808	255355648	288054368	2.71259e+08	0.827033
Vindoline	24519	16.699	457.232	2.40577	[M+H]+	55.05507:28868 57.03433:9422 57.0707:8522 67.05511:64133 68.03626:55675 69.07056:55986 71.04998:7183 79.0553:11973 81.07033:96206 83.08634:32455 91.05492:9543 93.07041:41355 95.08595:86363 96.73465:7465 97.10204:11341 105.07054:20708 107.08598:40119 109.10128:41831 111.08067:7023 119.08574:24171 120.08911:10536 120.96637:251857 121.1012:38619 123.11691:27713 133.10089:23987 135.11725:11536 137.32…	C25H32N2O6	Plumeran-type alkaloids	CXBGOBGJHGGWIE-ACSXSLCXSA-N	C01626	260535	HMDB0259814	Alkaloids and derivatives	Plumeran-type alkaloids	51556892	38612676	62542260	54439624	46837552	66837996	5.34712e+07	67174864	46577592	44657152	44137112	41864728	20863828	44212546	407055232	432364288	410782208	4.16734e+08	0.826848
Methyl chlorogenate	25881	3.91	367.103	1.74338	[M-H]-	57.0327:75218 59.01224:130698 60.99145:22942 67.01727:158191 67.2478:331257 67.25199:65972 71.01196:237691 79.95569:22594 80.96329:143564 83.04853:36960 85.02789:364346 87.00691:29935 93.03277:1255757 111.00666:133676 111.04313:439951 117.03268:103584 127.0387:25096 129.01707:97211 134.03606:1485416 135.03943:37286 137.02267:619091 147.02866:39724 149.05994:297780 155.03314:887620 156.03568:35616…	C17H20O9	Cyclic alcohols and derivatives	MZNIJRAPCCELQX-AWOKGZDASA-N	---	6476139	---	Organic oxygen compounds	Organooxygen compounds	0	0	430856	0	256501	456035	190565	185117	0	0	0	605979	153879	157496	2741509376	2735657216	2810373408	2.76251e+09	0.826466
4-Nitrophenol	2702	5.514	138.018	10.7231	[M-H]-	62.18089:5603 94.02871:9341 94.03649:10707 108.02007:371032 109.02359:8494 111.00657:18341 138.01834:1223338 139.02165:40020 139.03893:11489	C6H5NO3	Nitrophenols	BTJIUGUIPKRLHP-UHFFFAOYSA-N	C00870	980	HMDB0001232	Benzenoids	Phenols	119296856	133073792	146044640	104725680	108573744	131292896	1.23835e+08	80675520	105556008	114042568	109750552	90037456	113499064	1.0226e+08	138473152	170423216	155954400	154950256	0.82578
1,3,4,5,6,7-hexahydroxyheptan-2-one	9474	27.588	209.065	5.40498	[M-H]-	54.71068:1128 59.01221:25778 66.96992:1546 68.63668:1282 68.68417:2787 68.68794:5747 71.01199:9977 73.02763:10073 75.03191:1359 83.01196:1223 85.02776:2903 89.02262:19900 94.02785:2631 97.02753:1520 101.02284:1310 106.03951:1765 115.03883:1729 120.05474:1639 123.04376:1200 124.03877:53285 125.02196:1435 135.04243:1529 137.05916:6493 141.01747:1494 142.04909:2146 150.05389:1467 156.0542:5240 161.0…	C7H14O7	Monosaccharides	HSNZZMHEPUFJNZ-UHFFFAOYSA-N	C08236	102926	HMDB0254327	Organic oxygen compounds	Organooxygen compounds	47327444	66273072	86087272	58575520	55491304	39861436	58936008	56763844	51889080	34529740	65833684	58522600	24314896	4.86423e+07	66544396	93985336	151983600	1.04171e+08	0.825341
3-p-Coumaroylquinic acid	22769	3.719	337.093	0.20766	[M-H]-	59.01228:289780 69.78836:19072 71.01201:131626 80.96324:22867 85.02773:19490 87.00691:12492 89.02258:187808 93.0327:37044 94.02784:44795 96.00766:90514 101.02293:124232 111.04317:60439 113.02248:62477 114.01703:14175 115.00242:90367 119.03326:81223 119.04806:1053698 120.05222:56379 124.03872:198577 128.03314:53206 129.01846:13423 137.02261:33970 155.03322:106932 163.03798:4689246 164.04164:271852…	C16H18O8	Cyclic alcohols and derivatives	BMRSEYFENKXDIS-QHAYPTCMSA-N	---	9945785	HMDB0029681	Organic oxygen compounds	Organooxygen compounds	127659	436584	162226	0	0	0	121078	0	0	123355	193261	0	280871	99581.2	1298313584	1356294768	1339599264	1.3314e+09	0.822454
Betaine	936	0.936	118.086	4.14952	[M]+	55.05536:60498 58.06601:13745528 59.07391:16322326 60.07694:429666 68.92613:70189 70.06565:75784 72.05667:85206 72.08164:701374 74.06059:32932 76.03973:71524 101.0352:79691 102.05515:92440 103.06382:29607 118.08617:79641376	C5H12NO2+	Amino acids and derivatives	KWIUHFFTVRNATP-UHFFFAOYSA-O	C00719	248	HMDB0000043	Organic acids and derivatives	Carboxylic acids and derivatives	33195559936	24939271168	29207156736	21745758720	22524095488	28825331712	26739528960	23505086464	22404030464	21013150720	23594000896	19121435648	22145174528	21963813120	2202024640	2289163936	2325337408	2272175328	0.821399
Adenosine	15164	0.857	266.088	6.87739	[M-H]-	57.03269:10023 59.01215:135684 61.98656:52388 66.03339:45435 68.12663:32507 71.01241:40880 72.00746:113105 73.02769:25942 74.02319:83938 75.00726:67101 84.04361:208524 87.0069:153382 89.02258:127338 96.0434:20924 101.02286:286278 102.02598:6313 102.05424:39065 103.00152:23297 104.03343:3055882 105.0368:67245 108.90059:11535 112.03864:6375 114.05404:112477 116.03384:52030 126.05445:19511 129.01845…	C10H13N5O4	Purine nucleosides	OIRDTQYFTABQOQ-KQYNXXCUSA-N	C00212	60961	HMDB0000050	Nucleosides, nucleotides, and analogues	Purine nucleosides	13335022	12472945	12263712	16344528	10086266	13002435	1.29175e+07	7799782	7119078	8853629	12608548	9779532	17283990	1.05741e+07	363042048	353263136	378283200	3.64863e+08	0.818588
Oleic acid	11555	20.272	265.252	2.07349	[M+H-H2O]+	55.05518:33256 57.03431:5743 57.07083:40142 59.04989:2214 67.05506:46133 67.32598:16466 67.33017:9303 69.07043:87437 71.05009:9493 71.08652:26113 73.02891:2986 79.05465:11437 81.07039:63085 82.07358:1737 83.0497:1814 83.08646:89207 84.08939:3365 85.06534:7793 85.10193:15503 87.04424:7285 89.06032:1579 91.0549:1477 93.07048:20711 95.08593:93335 96.0891:5152 97.06501:17067 97.10126:70618 98.10522:5…	C18H34O2	Long-chain fatty acids	ZQPPMHVWECSIRJ-KTKRTIGZSA-N	C00712	445639	HMDB0000207	Lipids and lipid-like molecules	Fatty Acyls	28583100	41896676	43286276	53670452	30162704	34516724	3.8686e+07	35838568	34152808	37440216	25139990	27617266	28944366	3.15222e+07	46062128	58211916	49258364	5.11775e+07	0.814822
9-Oxononanoic acid	5570	5.929	171.101	8.12378	[M-H]-	57.0328:27495 59.01212:11511 71.01184:10575 71.04884:149014 73.02769:3303 83.04858:27758 85.02774:4552 97.02752:5929 97.0647:5318 99.00709:12591 99.04354:9769 99.08002:405256 100.08279:5222 109.06462:3937 111.00656:4359 125.09622:169937 127.07417:22966 127.11074:574416 128.11415:19689 130.08569:32833 153.09064:79575 170.99643:3888 171.01744:80834 171.06432:13065 171.10043:509630 172.03821:6001 17…	C9H16O3	Medium-chain fatty acids	WLGDDELKYAWBBL-UHFFFAOYSA-N	C16322	75704	HMDB0094711	Lipids and lipid-like molecules	Fatty Acyls	8070634	3625928	2445743	6874164	2807861	2031609	4.30932e+06	1901037	2153016	6949636	2241467	2073751	5748873	3.5113e+06	104325736	110206448	114621152	1.09718e+08	0.814814
Plumbagin	7106	1.346	187.041	4.8118	[M-H]-	69.26437:22269 71.01183:35605 75.00661:12947 82.94454:6315 84.94154:10405 88.03896:6647 89.02254:27938 92.9264:23052 94.9233:51498 96.96771:10111 115.01897:750489 116.02219:9031 116.06962:12880 125.09523:42634 126.93419:7035 128.93094:25572 130.04893:22770 130.11649:6682 145.09682:81077 187.04176:3661562 188.04538:132313	C11H8O3	Naphthoquinones	VCMMXZQDRFWYSE-UHFFFAOYSA-N	C10387	10205	HMDB0256646	Benzenoids	Naphthalenes	574458096	452610256	374225064	488233040	481940664	508351384	4.7997e+08	596718240	286627484	272643276	404675752	481105616	299512332	3.90214e+08	29362676	27507832	35960065	3.09435e+07	0.812997
3,4-Dihydroxyphenylethanol	3893	4.866	153.054	10.519	[M-H]-	61.98693:16639 64.94415:5860 68.99671:1825 69.03314:1924 69.79444:1694 71.68573:1303 81.03304:10103 82.02799:2710 94.92489:1530 97.02842:1503 103.30757:1336 108.91354:2441 108.93402:1539 108.98688:1863 109.02808:12741 109.06457:979880 109.99851:1698 110.06742:32791 111.04317:2226 112.03864:2687 117.48548:1396 122.89242:1514 123.04373:2528 123.89993:3110 124.01512:1332 125.02311:10221 135.0439:155…	C8H10O3	Tyrosols	JUUBCHWRXWPFFH-UHFFFAOYSA-N	---	82755	HMDB0005784	Benzenoids	Phenols	33044002	10918769	23094476	8549418	6635201	7676244	1.49864e+07	4080113	26146210	12693817	10108797	3799453	15067547	1.19827e+07	12860995	6053394	8481787	9.13206e+06	0.799571
Niranthin	21915	13.179	415.211	0.81886	[M-H2O+H]+	55.05505:4734 57.03431:6800 60.04521:6252 69.0344:50544 69.07082:10627 77.03942:6032 79.0546:9224 81.03453:31268 83.04969:17256 85.02888:16963 87.045:5709 91.0549:115230 92.05854:5030 93.07037:5976 99.04453:6712 103.05505:7897 105.0705:7071 107.08571:83447 111.04511:23424 117.0705:31749 119.08569:8357030 120.089:645685 125.09677:6392 127.03923:6982 129.0551:23252 133.06448:110668 134.06874:6675 1…	C24H32O7	Dibenzylbutane lignans	RCFGIEPQSDGMJJ-UHFFFAOYSA-N	---	13989914	HMDB0255621	Lignans, neolignans and related compounds	Dibenzylbutane lignans	8237753	4394445	6741874	8295740	3924302	4788626	6063790	6414906	2236140	6142476	4734104	5445565	4089164	4.84373e+06	228243232	228359856	229847280	2.28817e+08	0.798795
Ornithine	1679	0.682	133.097	1.50266	[M+H]+	65.5346:11146 68.83788:66213 68.98273:24998 70.06595:748755 71.06873:14812 86.99345:75189 105.00316:73843 115.08643:20239 116.07059:255237 117.50316:14622 132.99756:20273	C5H12N2O2	Amino acids and derivatives	AHLPHDHHMVZTML-BYPYZUCNSA-N	C00077	71082	HMDB0000214	Organic acids and derivatives	Carboxylic acids and derivatives	231875816	233056812	360019176	186604463	198066416	285669112	2.49215e+08	179736794	206206396	263867480	217127094	106650326	217243064	198471859	4943168	5080501	2435593	4.15309e+06	0.796387
Stearoylcarnitine	22716	17.614	428.374	1.21389	[M+H]+	57.03423:53162 57.07079:83320 60.08146:803998 61.08492:10908 67.05487:11224 69.07082:13123 71.08636:93853 81.07072:50379 83.0863:44731 85.02889:6894129 85.10179:87292 86.03258:176587 89.0603:13944 95.08585:94243 96.73641:17019 97.102:29977 109.10114:53782 111.11727:12967 123.11685:33729 137.13249:11411 144.10228:169760 225.53192:13158 249.25729:9771 267.26834:103403 285.27734:16744 369.30188:3829…	C25H49NO4	Acyl carnitines	FNPHNLNTJNMAEE-HSZRJFAPSA-N	---	52922056	HMDB0000848	Lipids and lipid-like molecules	Fatty Acyls	396278816	684245632	528526240	957059200	592225088	590986880	624886976	582137792	342081312	377606368	727903808	539481280	412626176	4.96973e+08	0	0	323791	107930	0.7953
Aesculetin	6095	3.982	177.018	6.04454	[M-H]-	59.01219:143476 67.78121:191979 71.01184:84492 75.00662:31391 81.03307:30046 85.02773:99134 87.00691:23578 89.02254:107102 89.03786:167229 99.00699:184425 105.03295:498245 106.03637:25723 107.01237:21393 129.01726:156053 132.01773:19679 133.02777:1579521 134.02274:30270 134.03156:30455 134.05952:26026 141.01743:28877 149.02357:171938 159.38467:19007 162.03172:69879 177.01901:18201300 178.02199:99…	C9H6O4	6,7-dihydroxycoumarins	ILEDWLMCKZNDJK-UHFFFAOYSA-N	C09263	5281416	HMDB0030819	Phenylpropanoids and polyketides	Coumarins and derivatives	36155961	53985270	29880851	48468137	34297146	23046078	3.76389e+07	13775850	38172925	51257709	18187196	21819088	36360328	2.99288e+07	974756992	876190912	945949216	932299040	0.795157
PC(16:0/20:5)	48803	19.296	780.55	4.3815	[M+H]+	56.05045:6457 57.07066:4766 58.06355:7090 58.06649:36295 59.07138:4497 59.07439:12735 60.08145:158276 67.05485:14962 69.07079:12102 69.10619:9602 71.07367:33371 71.08629:6431 79.05457:5667 81.07002:19327 83.08627:15204 86.09696:795748 87.10047:26603 89.06041:19724 93.07034:3783 95.08575:17722 97.10196:4896 98.98409:23436 104.10766:79226 109.10108:12359 121.10133:6473 124.99976:341053 133.08623:39…	C44H78NO8P	Phosphatidylcholines	KLTHQSWIRFFBRI-CPFPVJFHSA-N	---	24778723	HMDB0007984	Lipids and lipid-like molecules	Glycerophospholipids	1585937504	1054840736	1207500352	1529812256	1671721728	1274479808	1387382064	1218058272	1355179184	946112688	506134848	1074549440	1502943648	1.1005e+09	1322143744	954001248	544211296	9.40119e+08	0.793218
16-Hydroxypalmitic acid	10849	15.634	255.232	0	[M+H-H2O]+	55.05513:67624 57.03431:12172 57.07084:229714 58.07407:10844 59.04989:5836 67.05501:48015 67.41093:12755 67.41461:41145 69.03437:4090 69.07042:181701 70.0741:4353 71.05001:20351 71.08646:154500 72.08929:4378 73.06561:12347 74.06071:5866 79.05461:17407 81.0704:127429 83.0497:15421 83.08643:191520 84.08939:10638 85.06533:16262 85.10194:87410 88.07601:28471 89.06032:6712 93.0705:67182 95.08589:12367…	C16H32O3	Long-chain fatty acids	UGAGPNKCDRTDHP-GPQMBLKYNA-N	C18218	---	HMDB0006294	Lipids and lipid-like molecules	Fatty Acyls	92777834	125151548	131271925	140987520	113638446	109538319	1.18894e+08	98088372	86044410	116926945	54046553	104387413	106212466	9.42844e+07	582229364	607384568	552638144	580750692	0.79301
Tridecanedioic acid	12908	10.184	243.16	1.89176	[M-H]-	66.03381:6794 68.23877:14377 68.24251:30639 79.95569:24317 80.96324:7017 82.02799:10153 110.02338:127351 111.01875:9126 124.0382:37036 140.03471:27358 152.03447:24673 153.02965:10123 181.15787:767117 182.16106:75022 199.16911:32644 200.05469:69145 225.14896:2129579 226.1519:239723 243.06413:69291 243.16008:3202000 244.16299:340132	C13H24O4	Long-chain fatty acids	DXNCZXXFRKPEPY-UHFFFAOYSA-N	---	10458	HMDB0002327	Lipids and lipid-like molecules	Fatty Acyls	22602356	28647250	41736880	18736408	20929282	2336573	2.24981e+07	10754282	22401970	17676526	16271790	17595384	21581872	1.77136e+07	513369792	523850208	520881088	5.19367e+08	0.787338
Proline	840	0.91	116.071	2.67079	[M+H]+	53.03979:118890 69.72604:460315 70.06577:62988132 71.06303:233166 71.06922:1861302 72.24104:117133 82.5908:108773 87.90472:106234 97.8165:111669 116.07157:11462713	C5H9NO2	Amino acids and derivatives	ONIBWKKTOPOVIA-BYPYZUCNSA-N	C00148	145742;6971047	HMDB0000162	Organic acids and derivatives	Carboxylic acids and derivatives	9379086336	3216100608	6025016320	4906052096	4831431680	7155129344	5.9188e+09	5961994752	5434280960	6203910012	1563851264	6573991936	2200988672	4.6565e+09	7954847744	7706321408	6435508224	7.36556e+09	0.786731
Palmitoyl glycerol	16431	19.197	331.284	0.6339	[M+H]+	55.05518:10484 57.03437:12679 57.07075:150198 58.07408:4952 62.57695:1252 67.0549:27796 68.22932:7415 68.23306:3615 69.07088:26645 71.08638:126760 72.08929:5333 75.04482:8360 81.07027:54047 83.08633:58792 85.06535:2318 85.10181:83145 86.10535:4909 89.06033:1802 91.05491:1355 95.08582:100436 96.08911:2802 97.10197:28816 98.10524:1622 98.98476:1513 99.11752:8456 103.07591:2580 105.07053:2052 109.10…	C19H38O4	Monoacylglycerols	QHZLMUACJMDIAE-SFHVURJKSA-N	---	3084463	HMDB0011564	Lipids and lipid-like molecules	Glycerolipids	30356990	34231716	38808380	26907222	45706739	23765718	3.32961e+07	20346764	35653168	31597872	19839140	27787452	21929572	26192328	482474708	459733680	420297520	454168636	0.786648
Sorbose	4620	0.848	161.044	4.40871	[M-H2O-H]-	55.01707:46077 57.03288:343962 58.00451:33763 59.01228:2491546 67.75433:157157 67.75856:152410 69.03261:116037 71.01202:3957586 72.01556:31367 72.99161:114656 73.0279:3759278 75.00725:135994 81.03302:209783 83.01205:571081 84.02027:42438 85.02787:3772253 86.03074:43685 87.007:194671 89.02276:469124 95.01195:1069523 97.0277:326603 99.0071:175005 99.04354:98894 101.02295:851655 103.03823:47834 108.…	C6H12O6	Monosaccharides	LKDRXBCSQODPBY-IANNHFEVSA-N	C00247	439192	HMDB0001266	Organic oxygen compounds	Organooxygen compounds	1800982272	1474045824	1971423360	1367589504	1334496256	1429846272	1.56306e+09	1002769088	1578349952	1096183424	1069914880	1056224512	1562608000	1227674976	1678516224	1331313024	1373691520	1.46117e+09	0.785429
L-Hexanoylcarnitine	11186	4.128	260.185	0.96085	[M+H]+	57.03429:62509 60.08144:2074403 61.0849:50414 67.82645:25506 67.83015:114016 71.08633:293601 85.02888:19015240 86.03255:687587 86.09695:19123 99.081:905266 100.08374:27923 117.09082:92343 144.10249:476857 145.10674:19726 201.11221:3100439 202.11674:287331 260.185:10362049	C13H25NO4	Acyl carnitines	VVPRQWTYSNDTEA-LLVKDONJSA-N	---	3246938	HMDB0000756	Lipids and lipid-like molecules	Fatty Acyls	277459040	385157056	603769216	444018464	328034240	382816352	4.03542e+08	398161312	361460192	270930912	250654224	356467040	254819872	315415592	0	0	15909059	5.30302e+06	0.781617
Aspartate	2170	0.872	132.029	11.7397	[M-H]-	52.13911:1172 54.98845:1094 61.9865:2551 63.99081:2138 69.01412:7517 70.02786:1511 71.01199:9971 71.03115:1284 72.00746:1369 73.07626:1189 75.00726:1533 84.51845:1157 87.04312:1659 88.03909:76901 96.61641:1198 103.98712:1183 104.98487:1979 112.02067:1266 114.0182:2729 114.03783:5850 115.00161:20740 115.02183:9154 132.02797:33037 132.04797:2045 132.8663:2304 133.04807:2067	C4H7NO4	Amino acids and derivatives	CKLJMWTZIZZHCS-REOHCLBHSA-N	C00049	5960;44367445;139060126	HMDB0000191	Organic acids and derivatives	Carboxylic acids and derivatives	16224885	6896392	8876271	8569848	5629256	7261297	8.90966e+06	10623661	2925490	7452062	9725853	6935374	4074464	6.95615e+06	33049318	55261032	56609200	4.83065e+07	0.780743
Triacanthine	8768	0.999	226.108	5.83796	[M+Na]+	64.97816:6331 68.85035:17930 86.09702:7452 90.97755:55489 98.91943:3765 104.99297:3414 107.01015:15976 114.48577:3065 147.02547:12028 152.03282:4069 155.01662:3249 158.96376:19807 165.03438:3599 166.08292:15754 167.03087:334844 168.03473:22014 172.01222:3843 226.06944:17634 226.10345:36179	C10H13N5	6-aminopurines	BEPGTHDUUROBHM-UHFFFAOYSA-N	C08435	---	---	Organoheterocyclic compounds	Imidazopyrimidines	47714404	181565216	99535312	82415512	121187368	87734712	103358754	68896664	85243104	75891288	74832376	62348516	115981568	8.05323e+07	749671168	847337600	508484224	7.01831e+08	0.779153
3-Oxocholic acid	29561	8.956	405.264	1.13506	[M-H]-	60.50868:2470 67.51533:32614 89.07513:2547 96.73086:3577 102.947:13948 123.07996:3931 146.93732:25650 174.87857:3787 190.92726:5262 195.1366:3966 217.15898:2919 219.13916:5688 235.17027:4192 240.32953:2475 251.20091:4034 289.21552:30164 325.25226:3052 341.24582:9358 343.26398:46242 344.26703:5189 359.26135:4634 361.27301:44088 362.27689:3993 369.24228:14907 379.28677:25600 387.25046:12321 403.246…	C24H38O5	Hydroxy bile acids, alcohols and derivatives	OEKUSRBIIZNLHZ-DJDNIQJZSA-N	---	5283956	HMDB0000502	Lipids and lipid-like molecules	Steroids and steroid derivatives	4670016	54234232	8456519	52460636	22431774	18747024	2.68334e+07	10552616	18121398	4606286	85266768	4712048	2024850	20880661	0	446800	0	148933	0.77816
Rubiadin	13811	5.73	253.05	3.5566	[M-H]-	59.01212:34924 68.34002:60299 71.01241:27679 89.02254:34714 91.01838:7258 95.23794:7399 96.72276:8559 101.02283:12995 113.02248:13978 128.03316:13880 139.11203:37099 141.09053:7396 165.127:14573 191.10759:7806 209.05858:10397 209.11838:123635 210.12048:8094 214.22385:8323 224.04749:9576 225.05275:9282 253.05005:4723698 254.0533:651084 254.09554:31784	C15H10O4	Hydroxyanthraquinones	IRZTUXPRIUZXMP-UHFFFAOYSA-N	C10402	124062	HMDB0257354	Benzenoids	Anthracenes	9012434	7969270	2538463	4148060	4026770	5091975	5.4645e+06	3972798	2590911	4860624	3059145	2952608	7902204	4.22305e+06	128277936	122875464	124642640	1.25265e+08	0.772816
Diethyltoluamide	6195	8.38	192.138	0.20818	[M+H]+	59.0499:2019 67.44928:12544 67.45348:8869 72.0452:6223 72.08175:2367 74.06071:1566 91.05491:6232 95.08581:1878 100.07623:22032 105.07053:2663 107.96769:1798 109.06551:1371 119.04993:291450 120.05257:16748 121.06478:1762 133.10234:2758 135.0681:1359 146.09657:3177 146.97473:1499 148.07422:2662 155.97469:1666 164.10732:2409 165.10274:2225 168.94501:1940 169.99115:5630 175.08684:2496 175.12421:1855 …	C12H17NO	Toluamides	MMOXZBCLCQITDF-UHFFFAOYSA-N	C10935	4284	HMDB0250930	Benzenoids	Benzene and substituted derivatives	19057034	21822414	23851592	17299074	22256178	23533188	2.13032e+07	13534248	19080648	17562714	16966336	14573587	16472629	16365027	17877750	18253888	18874504	1.83354e+07	0.768194
Stearic acid amide	12932	21.156	284.294	1.09042	[M+H]+	55.05504:6138 57.0343:2382 57.07081:83191 58.06566:2318 67.05486:6068 69.07095:20445 71.04994:5372 72.08114:3610 73.02907:11182 74.06079:45371 80.94851:3178 81.07021:8059 83.08643:22404 85.10181:22321 86.06062:3631 88.07623:192195 89.06063:13897 89.07942:5887 90.97746:1928 95.08577:9785 97.06479:3424 97.10204:13268 100.07622:15614 102.09158:120114 103.09473:2625 109.10111:5882 111.11726:7264 114.…	C18H37NO	Carboximidic acids	LYRFLYHAGKPMFH-UHFFFAOYSA-N	C13846	31292	HMDB0034146	Organic acids and derivatives	Carboximidic acids and derivatives	173172336	129512776	129734352	172049072	118444736	137723936	1.4344e+08	103174312	105965320	92049112	109996056	127249192	122341224	1.10129e+08	2389113600	2353537792	2027880704	2256844032	0.767774
Myrcene	1933	3.506	137.133	1.16675	[M+H]+	57.07029:2161 67.0549:7147 69.04527:2757 69.79181:1997 70.04084:16342 79.05463:2068 81.0704:23258 82.06583:5335 91.05491:5783 92.05019:1707 92.05773:4377 93.0704:5075 94.0403:28762 94.06612:5653 95.04977:2725 95.06032:1463 95.08588:25235 96.04446:2174 109.06551:2753 109.07631:8269 110.03546:14975 110.06082:17025 111.06623:1454 119.03521:8413 120.04419:7837 121.02815:4886 121.05088:38838 122.08437…	C10H16	Acyclic monoterpenoids	UAHWPYUMFXYFJY-UHFFFAOYSA-N	C06074	31253	HMDB0038169	Lipids and lipid-like molecules	Prenol lipids	13429044	17915862	99075304	27579476	89162744	49739532	4.94837e+07	38449112	53454500	49120140	0	42519816	43945388	37914826	41580792	0	0	13860264	0.766209
Choline	202	0.891	104.107	0.57633	[M]+	55.40385:42104 58.06617:1232418 59.07358:91714 60.08152:5170848 61.08495:75316 65.01096:41922 69.42444:192074 71.25091:43220 104.10784:14125973	C5H14NO+	Cholines	OEYIOHPDSNJKLS-UHFFFAOYSA-N	C00114	305	HMDB0000097	Organic nitrogen compounds	Organonitrogen compounds	12478509056	9291835904	11228660224	11276204736	8824172288	11170336768	1.07116e+10	4508552704	10006920960	9471385088	10122286592	5196188160	9878344192	8197279616	67512209408	83263834368	86054518784	7.89435e+10	0.76527
Vanillic acid	5182	4.015	167.037	11.4347	[M-H]-	50.85709:17342 67.67865:212912 71.01184:16050 79.95637:72875 82.3545:15167 91.01755:21928 93.0327:21614 95.04869:70188 95.95063:23517 96.95863:5267131 97.02752:16505 97.95783:15683 108.01986:660552 109.02357:18274 121.02753:169982 123.04362:759830 124.04787:19427 125.02325:16065 139.03893:23825 152.00949:2377012 153.01299:107142 167.03708:8772105 168.04111:230249	C8H8O4	Methoxybenzoic acids and derivatives	WKOLLVMJNQIZCI-UHFFFAOYSA-N	C06672	---	HMDB0000484	Benzenoids	Benzene and substituted derivatives	47814965	46350510	50086389	41140250	31624768	35956814	4.21623e+07	29182952	37341190	23703014	35275186	23310031	44761288	3.22623e+07	1840497536	1592644096	1898700576	1777280736	0.765193
Umbelliferone	3949	4.723	163.039	0.36801	[M+H]+	55.01863:20753 57.03429:24752 61.02925:23951 68.99791:43441 69.03434:68295 69.49962:41092 79.05458:60377 80.04982:21828 81.03422:19170 85.02884:82356 89.03956:44778 91.05486:558744 93.07035:25591 94.06606:17848 95.04971:18550 99.04451:59281 103.05505:820973 104.05744:48322 106.06522:44575 107.04898:1010276 107.08571:55298 108.04534:17057 108.0528:70547 108.08066:77115 115.03954:15791 117.03353:12…	C9H6O3	7-hydroxycoumarins	ORHBXUUXSCNDEV-UHFFFAOYSA-N	C09315	5281426	HMDB0029865	Phenylpropanoids and polyketides	Coumarins and derivatives	141293568	269310400	279231200	143443280	252444480	235425440	2.20191e+08	138536144	216563776	160362960	167577056	160027152	156542512	166601600	2674328320	2545311488	2655874048	2.62517e+09	0.756622
Sphingosine	14079	14.072	300.289	0.79923	[M+H]+	55.0552:47856 56.05022:159393 57.03431:13749 57.07085:69234 58.02964:28377 60.04527:35173 67.05501:99806 69.07044:86284 69.11059:22446 70.06577:14544 71.08643:54442 72.04519:16146 74.06071:5756 79.0547:47264 81.07037:130108 82.06589:39708 83.04981:31067 83.08638:95737 85.1021:36400 86.06075:32155 89.06032:6388 93.07055:57058 95.08587:113574 96.08106:18659 97.06573:16155 97.10207:59521 100.07619:5…	C18H37NO2	Alkanolamines	WWUZIQQURGPMPG-UHFFFAOYSA-N	C00319	5280335	HMDB0000252	Organic nitrogen compounds	Organonitrogen compounds	201847456	155257184	143307696	210841632	124750296	184989776	1.70166e+08	145138384	100941096	112565472	166290768	105642336	140632496	128535092	29200088	25477792	0	18225960	0.755353
Calycanthine	19071	3.748	369.203	6.44628	[M+Na]+	68.81132:219314 70.06583:907106 72.08175:54003 81.03447:229170 82.06583:37193 83.04971:41801 84.08141:380457 86.09702:51650 96.08108:62919 96.73555:40081 108.04434:32011 108.08163:65168 111.04418:262511 112.08674:149249 114.0548:115751 114.10333:73907 116.07041:60427 117.05505:116036 120.08037:45184 121.08879:33389 122.09717:52869 126.09129:159787 128.0708:40004 130.09729:35084 136.07564:32416 14…	C22H26N4	Aminoquinolines and derivatives	XSYCDVWYEVUDKQ-GXRSIYKFSA-N	C10573	---	HMDB0029561	Organoheterocyclic compounds	Quinolines and derivatives	11559117	110178576	14699010	128200352	148137792	64122860	7.9483e+07	45357748	12640584	125387160	73297048	91040216	11907836	59938432	553322816	567039040	589718400	570026752	0.754104
Sebacic acid	8675	5.726	201.112	7.50821	[M-H]-	57.03318:23217 61.98695:5290 67.90691:11673 67.91063:12057 74.02324:11758 79.95569:15871 87.00694:96118 89.0227:20424 111.07967:26322 113.09544:4513 121.06409:5053 137.09566:4166 139.11198:921568 140.11517:48945 156.979:4089 157.12274:14263 157.14142:8449 161.0251:3545 183.10197:627560 184.10498:31064 201.11325:1400299 202.11525:94595	C10H18O4	Medium-chain fatty acids	CXMXRPHRNRROMY-UHFFFAOYSA-N	C08277	5192	HMDB0000792	Lipids and lipid-like molecules	Fatty Acyls	552289376	718207040	599322448	712136192	562398752	487768656	605353744	359952752	321814240	605671584	526516976	399864192	512847696	4.54445e+08	1130778868	1182814124	1143157020	1152250004	0.750709
Aspirin	5341	4.723	181.049	1.04944	[M+H]+	54.73836:3909 68.58346:3757 70.94274:6755 74.11999:4830 79.05462:5448 89.22716:3933 95.97398:6512 111.96897:43672 115.43967:3809 116.97221:5165 121.0294:7353 121.10142:6164 122.54881:4868 123.04436:4374 123.08062:7637 129.97914:5363 133.02809:27228 135.04428:19373 135.09192:6951 136.07571:43885 139.96428:5553 140.07114:5049 140.72748:4385 140.95099:4831 149.02383:1955562 150.02608:141154 153.1033…	C9H8O4	Hydroxybenzoic acid derivatives	BSYNRYMUTXBXSQ-UHFFFAOYSA-N	C01405	2244	HMDB0001879	Benzenoids	Benzene and substituted derivatives	66650544	141761264	156672656	73262024	139293184	127168616	117468048	71946616	118553608	80408352	93390984	79506664	82310640	87686144	860878976	674965696	798721920	778188864	0.746468
3-Hydroxyanthranilate	3825	3.8	152.034	9.9319	[M-H]-	66.03337:347478 67.56903:175530 67.57325:270363 80.04929:318018 81.03306:61249 92.01224:48883 93.02073:6203815 94.0235:78549 95.01266:64820 96.00769:129631 107.03651:136412 108.01969:236774 108.04343:1008929 109.01496:2270750 109.02757:1511282 120.00722:744626 137.01041:1188856 152.03435:46732784 153.01743:813772 153.03682:1322382	C7H7NO3	Hydroxybenzoic acid derivatives	WJXSWCUQABXPFS-UHFFFAOYSA-N	C00632	---	HMDB0001476	Benzenoids	Benzene and substituted derivatives	11647818	17977124	4726282	11792582	4200071	3768704	9.01876e+06	6432781	10957341	2602437	3703060	3209773	13422019	6.72124e+06	1935781376	1900069376	1940769664	1.92554e+09	0.74525
Corynoxine	21435	3.613	407.189	12.9668	[M+Na]+	68.75291:101187 70.06577:84326 85.0289:89584 120.08037:28999 148.04346:46046 157.13213:21269 185.08191:94426 238.8535:20091 333.18295:24453 407.19083:11446339	C22H28N2O4	Indolizidines	DAXYUDFNWXHGBE-NRAMRBJXSA-N	---	---	---	Organoheterocyclic compounds	Indolizidines	139502256	125976064	228222416	111004928	172361424	171928912	158166000	37456136	22414400	173894800	77681152	124466536	266142672	1.17009e+08	148024528	177954704	176188384	1.67389e+08	0.739788
Triptophenolide	19907	15.413	311.167	7.0702	[M-H]-	51.0188:4821 69.07343:21177 95.32526:4405 103.91875:6067 123.99549:4989 127.50581:4726 131.0648:5960 166.29843:5140 183.01016:155533 184.01724:5696 293.2121:9732 311.16788:3199921 311.24603:11585 312.16986:406534	C20H24O3	Oxosteroids	KPXIBWGPZSPABK-FXAWDEMLSA-N	---	173273	---	Lipids and lipid-like molecules	Steroids and steroid derivatives	976740896	668641752	595474168	501345444	660926344	656363400	6.76582e+08	418877752	564753024	631624968	492491160	427753908	460954968	4.99409e+08	4769230336	4781317824	4740343808	4763630656	0.738136
LPE 16:0	34018	15.832	452.278	2.96279	[M-H]-	59.94836:2831 69.05981:15501 78.95753:84844 140.0096:65243 152.99374:18079 160.97861:3228 172.4799:2993 196.03696:242169 197.04031:5838 214.04846:46568 255.23257:2380482 256.23709:218155 385.12:3722 395.22034:2727 452.27429:537567 453.27924:66108	C21H44NO7P	LysoPE	YVYMBNSKXOXSKW-UHFFFAOYNA-N	---	---	---	---	---	1796030416	1537583360	1693026400	1803801440	1307407384	1471832360	1601613560	1194392784	977325288	1022110168	1268486232	1312561032	1317393432	1.18204e+09	663864560	650375488	627567104	6.47269e+08	0.738034
Neomycin	38413	19.629	637.304	3.45206	[M+Na]+	55.05493:33453 57.07055:774912 58.07404:13169 65.03925:7714 67.05485:9368 68.90884:17552 68.91264:10464 69.07024:23220 71.08629:7035 81.07019:20564 83.04994:461299 83.08555:8262 84.05279:10746 89.06026:8459 91.05509:80944 93.06948:8586 95.08574:23116 105.0707:30718 107.08569:19073 109.10108:17041 117.06938:8014 119.08609:31562 121.10133:15977 129.07033:7256 131.0851:7420 133.10158:49531 141.06984…	C23H46N6O13	Aminosaccharides	PGBHMTALBVVCIT-UHFFFAOYSA-N	C01737	---	HMDB0015129	Organic oxygen compounds	Organooxygen compounds	16193826	14858777	10390364	15374586	15104268	13105074	1.41711e+07	12296066	9791498	10719702	9572341	11035234	9334544	1.04582e+07	87149272	51033392	84586232	7.42563e+07	0.737995
Spiraeoside	34976	5.016	463.087	3.62782	[M-H]-	55.01707:5004 55.6235:3633 57.03318:65894 59.01212:6682 68.68199:6561 68.68631:14743 71.01185:20383 72.99161:5611 73.02769:4566 75.00663:5677 79.9557:4491 80.96325:15470 83.01195:17207 85.02774:759716 86.03149:16766 87.00692:17382 89.02255:4301 96.72818:3960 101.02283:17753 111.00759:93354 121.0273:97955 123.04345:32199 129.01836:214207 133.06406:5674 135.0439:15192 147.02861:45335 161.04839:4022…	C21H20O12	Flavonoid O-glycosides	OIUBYZLTFSLSBY-HMGRVEAOSA-N	---	5320844	HMDB0037932	Phenylpropanoids and polyketides	Flavonoids	160642	0	0	426367	1043959	797413	404730	0	0	277068	0	551594	961687	298392	52363780	54333368	85859416	6.41855e+07	0.73726
N,N-Dimethyldodecylamine	7917	11.422	214.253	1.0735	[M+H]+	55.05506:2084 57.0708:29274 58.06652:2850 68.9257:8368 69.07083:2240 70.06577:2247 71.04996:2045 71.08654:17114 72.08116:2089 81.07024:7443 83.08632:2642 85.06534:2371 85.10181:8816 86.05988:1802 95.08585:16802 96.0891:1559 100.07619:1418 109.10114:2725 113.09626:1569 114.0906:1661 123.0806:1411 131.93045:1940 133.10086:2498 141.10187:1577 149.94073:7433 151.11072:1742 151.14772:1423 154.08723:20…	C14H31N	Tertiary amines	YWFWDNVOPHGWMX-UHFFFAOYSA-N	---	8168	HMDB0255262	Organic nitrogen compounds	Organonitrogen compounds	85337128	11574708	80850944	10125406	77019304	71390112	5.60496e+07	36439888	50887916	43804532	48030004	39337196	29004418	41250659	33155942	35963960	33211282	3.41104e+07	0.735967
Riboflavin	19574	3.751	377.144	2.91665	[M+H]+	53.03943:23063 57.0345:99073 61.02929:24798 69.03455:139241 69.825:18617 70.06586:271953 71.01364:15773 71.04996:73656 72.08175:60134 73.02892:16936 75.04482:42457 79.95621:11262 81.03442:109052 82.06513:11712 84.08136:65549 86.06065:15744 86.09702:100154 87.04425:13589 95.04977:14162 97.02857:13197 99.04478:114178 108.08056:12075 110.06069:16157 111.04411:111774 112.07549:19918 112.08674:19652 1…	C17H20N4O6	Flavins	AUNGANRZJHBGPY-UHFFFAOYSA-N	C00255	493570	HMDB0000244	Organoheterocyclic compounds	Pteridines and derivatives	62003296	29414304	61476152	34687640	40323816	54138636	4.70073e+07	33641664	13784123	30239828	36531232	45743308	45372608	3.42188e+07	137854000	115928952	122763312	1.25515e+08	0.727946
Asarone	7524	5.936	209.117	0.52602	[M+H]+	55.01876:77749 55.05542:10994 57.03469:11844 57.07088:25741 59.04986:5552 65.03975:4668 67.05508:39805 68.33415:17499 69.0341:68118 69.07051:35631 70.06621:26392 71.04972:28132 72.0817:14087 75.04478:9334 77.04003:4515 79.05491:27635 80.05049:10670 81.03395:58838 81.07061:64388 82.06578:11196 83.01378:13575 83.05017:59443 83.08628:13102 84.04549:9423 85.02934:19582 85.06511:47320 89.06027:5372 91…	C12H16O3	Anisoles	RKFAZBXYICVSKP-AATRIKPKSA-N	C10430	636822	HMDB0031469	Benzenoids	Phenol ethers	18499396	11462078	16836906	14962722	14021529	15396428	1.51965e+07	9945288	14583976	13992242	10861822	16633390	0	1.10028e+07	82130952	83217272	87834952	84394392	0.724034
Benzothiazole	1852	6.321	136.022	0.36759	[M+H]+	65.03929:1519 67.05489:1796 69.18422:6159 80.05054:1531 81.07036:9123 91.05492:59389 92.05773:2461 94.04102:6140 95.04977:1805 95.08568:10603 109.01152:19590 109.0655:2287 109.0763:5843 110.03551:1461 118.06566:8197 119.03486:9199 119.04875:1731 136.02145:333895 136.03951:8194 136.06207:140100 136.07562:25151 136.11176:2352	C7H5NS	Benzothiazoles	IOJUPLGTWVMSFF-UHFFFAOYSA-N	---	7222	HMDB0032930	Organoheterocyclic compounds	Benzothiazoles	0	54481776	57794304	50648872	52032200	67177800	47022492	55369612	0	43996744	0	55015708	49441132	3.39705e+07	124376040	142461616	157567952	141468536	0.722432
D-Ribose	2119	1.09	131.033	8.16579	[M-H2O-H]-	54.70453:7111 57.03294:69771 59.01212:34973 67.01723:7295 68.26177:7626 69.01031:43699 71.01185:42339 73.02783:148817 75.00725:31060 83.01195:9287 85.02781:378894 87.04388:40186 101.02283:46812 113.02249:128270 131.03345:82526 131.089:7075	C5H10O5	Monosaccharides	HMFHBZSHGGEWLO-SOOFDHNKSA-N	C00121	---	HMDB0000283	Organic oxygen compounds	Organooxygen compounds	380780144	350952464	343841520	258831456	276298792	271300720	313667516	216260824	295626808	187918936	192048516	210170448	256784024	2.26468e+08	941990208	875023200	930379104	915797504	0.722001
Rupestonic acid	10378	8.06	249.149	0.4415	[M+H]+	55.05506:2432 59.04989:5279 67.69476:11340 67.69899:6172 69.07029:8132 79.05462:6770 81.07024:3067 83.04971:5709 89.06033:6310 91.0549:5561 93.0704:1776 95.0858:7789 96.72832:2430 105.07053:6830 107.08576:8002 109.0655:1884 117.06946:2255 119.08572:8555 121.10141:6255 123.08062:7397 125.09557:13413 129.07042:2194 133.06458:16626 133.0863:2456 133.10088:5991 134.03197:1792 143.0858:2065 145.10028:…	C15H20O3	Guaianes	ZFHSKBJBODQVBX-AXTRIDKLSA-N	---	24094149	---	Lipids and lipid-like molecules	Prenol lipids	31442576	4108576	24502728	0	0	0	10008980	7936107	16363704	0	10347929	0	8588391	7.20602e+06	0	0	106367136	35455712	0.719956
Acetaminophen	3069	4.406	152.071	1.18366	[M+H]+	57.03471:215876 67.01843:190660 67.84607:429456 67.84978:168058 69.07082:166257 79.05461:920952 81.03423:186554 81.07092:91622 93.03396:414392 93.07037:223011 95.08578:330395 96.04449:402025 96.08104:226540 106.06522:5649106 107.06934:362000 107.08573:273530 108.04426:436424 109.05251:278026 109.1013:407298 110.06065:273841 111.04409:363331 117.05741:87540 124.03959:352843 124.07597:193368 125.05…	C8H9NO2	1-hydroxy-2-unsubstituted benzenoids	RZVAJINKPMORJF-UHFFFAOYSA-N	C06804	1983	HMDB0001859	Benzenoids	Phenols	11149480	4920572	6915237	8467093	5752449	4746382	6.99187e+06	3952603	4925238	3434687	4994851	7601014	5236719	5.02419e+06	2153331360	2306004416	2368015584	2.27578e+09	0.718575
Hexadecanamide	10920	19.449	256.264	0.46827	[M+H]+	55.05505:3332 57.03431:1906 57.07084:49376 60.04521:2001 67.05489:2812 69.07078:12095 71.04996:2953 71.08649:24223 74.06087:28020 81.07024:6050 83.08643:10798 85.10192:10877 86.06064:3002 86.09699:2604 88.07629:117692 89.06031:7046 89.07944:2145 93.07038:1981 95.08579:7787 96.73553:4637 97.10201:5959 100.07619:6845 102.09164:71275 107.08575:2308 109.10114:1924 111.08064:2547 114.09175:2171 116.10…	C16H33NO	Fatty amides	HSEMFIZWXHQJAE-UHFFFAOYSA-N	---	69421	HMDB0012273	Lipids and lipid-like molecules	Fatty Acyls	510647520	375568544	405701344	479973728	348927744	389146112	4.18327e+08	251610048	303440864	264424720	303582528	356035232	317526752	2.99437e+08	5240587776	3702215168	3852889088	4.26523e+09	0.715795
Pachymic acid	29982	18.921	529.39	1.96453	[M+H]+	55.0552:27887 57.07068:10571 59.04988:4401 67.05503:16927 69.07098:24632 69.81502:2967 71.08658:13457 77.04006:2612 79.0546:8111 81.07041:34522 83.08643:24226 86.09698:2528 89.0603:11597 91.05489:7400 93.07051:21065 95.08595:64815 97.0648:7230 97.1021:61884 101.06039:2509 103.07588:2888 105.07088:18710 107.08586:84030 108.08905:3364 109.10126:105941 110.10448:2615 111.11728:3991 119.08572:61104 1…	C33H52O5	Triterpenoids	VDYCLYGKCGVBHN-DRCQUEPLSA-N	C17044	5484385	HMDB0256070	Lipids and lipid-like molecules	Prenol lipids	1210027	740711	1234720	1092866	907494	1131012	1052805	1005996	929316	355800	877722	545187	752102	744354	752702650	701791076	730930424	7.28475e+08	0.70702
PC(18:0/18:2)	49066	20.258	786.598	3.17823	[M+H]+	56.05046:102369 58.06356:167268 58.06649:736903 59.04987:82904 59.07441:153422 60.08148:3392012 71.07373:819754 86.09701:14757184 87.10052:585456 89.06028:240973 96.73549:182939 98.98438:502287 104.10786:1442139 124.99985:6790198 184.07314:161246192 185.07703:5786810 224.98039:106685 299.06497:101262 524.36951:121203 786.59521:5154206	C44H84NO8P	Phosphatidylcholines	FORFDCPQKJHEBF-VPUSDGANSA-N	---	6441487	HMDB0008039	Lipids and lipid-like molecules	Glycerophospholipids	4348691456	2975920640	2470473984	3179381504	2371532544	2085601920	2905267008	2321042944	2104704896	1618778752	1236252544	2219448576	2795389184	2.04927e+09	2754579456	3032612608	2976717056	2921303040	0.705364
Phthalic acid	5004	3.883	165.018	10.1806	[M-H]-	66.03331:6117 69.80219:9398 77.03823:6602 82.8522:4578 93.03269:6336 119.04803:8866 121.02748:1345240 122.03136:57146 122.05939:6923 147.04356:41978 148.04674:9254 150.03111:163104 165.0183:214502 165.0544:114621 165.07468:10274 166.02214:5119	C8H6O4	Benzoic acids	XNGIFLGASWRNHJ-UHFFFAOYSA-N	C01606	---	HMDB0002107	Benzenoids	Benzene and substituted derivatives	47977280	94633160	108488056	49548912	45445740	78748096	70806874	35316808	42471680	52671604	63048744	42920716	63025652	4.99092e+07	1087495168	1124497664	1102484608	1.10483e+09	0.704864
Ceanothic acid	5569	6.667	171.101	8.24067	[M-H]-	59.01212:6120 67.63916:20868 67.64338:49073 71.04878:214348 83.04854:31808 96.72908:7403 99.07998:55451 125.09599:93735 127.11068:1425763 128.11411:63970 130.08554:26531 153.09059:262505 154.09448:18553 171.01906:84423 171.10031:1384167 172.10622:71387	C30H46O5	Prenol lipids	WLCHQSHZHFLMJH-UHFFFAOYSA-N	---	578549	HMDB0036851	Lipids and lipid-like molecules	Prenol lipids	17706422	17810891	16544610	10540580	10024157	14838954	1.45776e+07	9611105	9755393	11988895	13531044	7593864	8679936	1.01934e+07	367421456	400446864	430891544	3.99587e+08	0.699249
Jasmonic acid	7676	8.787	211.133	0.56836	[M+H]+	55.05505:2857 57.03438:11691 57.07068:2531 67.05488:5882 69.07027:9681 69.80174:2784 70.06601:60470 71.05026:9419 81.07054:24774 83.08559:7162 86.06063:7658 86.09731:82048 87.10048:2326 91.05489:2824 93.07037:2342 95.08613:50103 98.06049:21634 99.04453:3366 105.0705:1939 107.08574:5880 109.06439:6728 109.10155:9952 110.06066:2263 111.08064:1678 113.09624:2702 114.09174:7111 115.03957:2596 119.085…	C12H18O3	Jasmonic acids	ZNJFBWYDHIGLCU-HWKXXFMVSA-N	C08491	5281166	HMDB0032797	Lipids and lipid-like molecules	Fatty Acyls	235957791	111295886	362677484	148354737	119779559	166257300	1.9072e+08	12055282	210441803	136229701	161876075	153784066	120280856	1.32445e+08	594090369	589990248	614917917	599666178	0.694444
Glutamic acid	3339	0.868	146.044	11.5717	[M-H]-	59.01212:8153 61.98653:170897 68.50097:41922 85.56419:7269 94.8101:9333 102.05441:425582 128.03319:178126 146.0443:177321	C5H9NO4	Amino acids and derivatives	WHUUTDBJXJRKMK-UHFFFAOYSA-N	C00025	---	HMDB0000148	Organic acids and derivatives	Carboxylic acids and derivatives	377635736	220760368	225672832	165448284	227996012	247238064	244125216	259409072	140390310	134670506	234299484	142721268	102691728	1.6903e+08	361094320	309729584	327713168	3.32846e+08	0.692392
Auraptene	18375	14.181	297.152	7.70656	[M-H]-	66.21536:1358 69.21519:4725 69.21902:1780 75.00723:2372 79.95637:1381 89.02266:14790 89.29001:1286 105.04507:1270 146.34288:1292 183.01022:43131 184.01485:1835 185.96202:2006 196.65787:1293 198.03564:2175 240.07887:1513 265.6337:1418 297.15112:899516 298.15436:118452	C19H22O3	Terpene lactones	RSDDHGSKLOSQFK-RVDMUPIBSA-N	---	1550607	HMDB0034054	Lipids and lipid-like molecules	Prenol lipids	248627076	177154386	174999144	99339338	168821226	168164428	172850933	71124344	149387088	104592010	137990398	127780796	125079228	119325644	1741911008	1731517440	1755151296	1.74286e+09	0.690338
8-Amino-7-oxononanoic acid	26858	0.9	377.085	2.01546	[M+Cl]-	59.01215:2029980 67.67981:164398 68.66958:1122420 71.01215:1699066 81.1432:151662 89.02261:3399709 101.02291:2014000 113.02249:1020811 119.03327:822183 128.13902:165939 131.03349:204035 143.03363:416582 161.04451:999474 179.05565:5162122 180.05754:235289 215.03139:1718707 221.06554:178039 223.968:168979 239.67369:183689 341.10822:8029180 342.11447:258804 377.08377:7262752 378.08569:212142	C9H17NO3	Fatty Acyls	GUAHPAJOXVYFON-ZETCQYMHSA-N	C01092	448124;36688192	HMDB0240687	Lipids and lipid-like molecules	Fatty Acyls	74455605	18300789	20187803	28001693	39737644	46856166	3.79233e+07	27890854	24357034	17791081	15644852	41326828	29926529	2.61562e+07	7679894400	8795650432	8051324032	8.17562e+09	0.689713
Caffeic acid	6302	3.954	179.033	9.04851	[M-H]-	59.01223:1865822 71.01248:1341542 85.02773:102334 87.00691:86379 89.02266:962239 90.02673:70470 101.02281:75427 107.04912:115094 113.02248:138790 134.0359:486381 135.04395:60571392 136.04674:2279434 179.03316:25126682 180.0368:1538770	C9H8O4	Hydroxycinnamic acids	QAIPRVGONGVQAS-DUXPYHPUSA-N	C01197	689043	HMDB0001964	Phenylpropanoids and polyketides	Cinnamic acids and derivatives	44564675	29070238	24977403	23737380	25281420	25848519	2.89133e+07	24225692	23129119	20309160	17313041	15883994	18769844	19938475	2400148496	2534671184	2499137776	2.47799e+09	0.689596
Ricinoleic acid	18404	16.282	297.243	1.74941	[M-H]-	55.91698:2803 69.07451:9109 69.07777:2888 71.78369:2622 129.0699:3133 131.96309:2779 160.26427:2891 160.65173:2786 183.13757:58862 197.15317:3220 279.23175:36197 295.22693:6291 297.24344:1597831 298.24716:234846	C18H34O3	Long-chain fatty acids	WBHHMMIMDMUBKC-UHFFFAOYSA-N	C08365	643684	HMDB0034297	Lipids and lipid-like molecules	Fatty Acyls	355566120	556142504	454638620	565535508	390721268	352680328	4.45881e+08	326317832	310250056	400342048	343293360	244318412	219663956	3.07364e+08	1064016464	1053805872	1022328736	1046717024	0.689342
gamma-linolenic acid	16254	18.454	277.217	2.88582	[M-H]-	55.63018:1067 59.01211:6399 63.52438:1241 69.81048:2769 83.04853:1244 90.93195:1367 104.88596:1191 119.10226:1351 119.52623:1253 147.15048:1091 148.52283:1229 158.1929:1186 221.07797:1484 249.04372:1259 259.20758:1514 277.21695:385379 278.22232:63664	C18H30O2	Lineolic acids and derivatives	VZCCETWTMQHEPK-QNEBEIHSSA-N	C06426	5280933	HMDB0003073	Lipids and lipid-like molecules	Fatty Acyls	26347914	28601008	33388612	34195528	19577040	27756212	2.83111e+07	25832162	19736992	27280632	7628554	16425233	20146836	1.95084e+07	176508656	205987040	159314272	1.80603e+08	0.689074
Xanthine	3750	2.979	151.025	10.3956	[M-H]-	59.01209:159459 66.0328:11463 71.01236:188037 73.02798:22643 83.01122:5749 85.0274:25297 87.00691:10808 89.0231:131883 101.02255:145910 106.06434:13250 107.04894:38273 108.01855:395509 108.04414:57824 109.02681:12247 113.02248:11557 119.03202:15544 122.0351:13746 123.04327:99262 124.0387:6857 126.02978:20961 131.03206:6651 133.04803:6124 136.01443:38539 151.02432:1977550 151.03665:503803 151.058:…	C5H4N4O2	Xanthines	LRFVTYWOQMYALW-JKKKRHIMNA-N	C00385	1188	HMDB0000292	Organoheterocyclic compounds	Imidazopyrimidines	1004977	661118	180280	511023	311563	869558	589753	128569	390351	147545	1228583	395769	144668	405914	380371680	333935680	375994944	3.63434e+08	0.688278
Naringin	34138	4.211	581.183	5.98775	[M+H]+	57.03441:1562553 68.89152:386038 69.03441:1950846 71.04998:15197287 72.05331:457151 75.04483:822960 83.0497:468385 85.02888:20939164 86.03262:496568 87.04425:574466 97.02946:306939 99.04454:168502 103.03918:160130 111.04401:515197 121.06475:185269 127.03924:357880 129.05502:7050380 130.05786:403480 135.04425:161959 145.05045:168241 147.04396:2461912 147.06581:1722463 148.04684:195022 153.01869:73…	C27H32O14	Flavonoid O-glycosides	DFPMSGMNTNDNHN-UHFFFAOYSA-N	C09789	442428	HMDB0002927	Phenylpropanoids and polyketides	Flavonoids	7320722	3476187	3498644	2598590	1328825	1057970	3.21349e+06	5807104	1672010	1807826	1271470	1282672	1209170	2175042	8173574016	12428585424	7963885680	9522015040	0.676847
PC(16:0/18:1)	47819	20.059	760.585	0.39443	[M+H]+	56.05041:72730 57.03424:25852 58.06351:83582 58.06644:405355 59.04982:106987 59.07435:155100 60.08142:1675657 61.08485:34403 67.0548:30440 69.07074:39487 71.07362:378786 73.02881:34019 80.97469:40982 83.08621:32568 85.06523:78944 86.09692:7616707 87.0449:35304 87.10026:312864 89.06029:256999 95.08568:36601 98.98412:262977 101.06028:66454 103.07577:27175 104.10764:844643 124.99973:3501429 126.0038…	C42H82NO8P	Phosphatidylcholines	WTJKGGKOPKCXLL-VYOBOKEXSA-N	---	5497103	HMDB0007972	Lipids and lipid-like molecules	Glycerophospholipids	4164972032	2734215808	2612775168	2019298176	2459005056	2877899648	2.81136e+09	2531987072	2423334656	2103187456	1752537472	1730529216	844914816	1897748448	430529328	0	0	143509776	0.675028
Imatinib	37608	10.576	492.257	9.97457	[M-H]-	61.98694:283561 69.80605:2917 78.95751:2131 179.32646:1279 184.87488:2989 185.02278:1503 202.84204:1702 217.86487:1587 220.85332:42553 272.33588:1365 288.61917:1702 295.05859:1513 407.27902:11701 408.28534:18002 456.12997:36695 457.13885:8035 492.11237:20439 492.25443:305042 493.11536:2786 493.26135:35104	C29H31N7O	Aromatic anilides	KTUFNOKKBVMGRW-UHFFFAOYSA-N	---	5291	HMDB0014757	Organoheterocyclic compounds	Azolidines	4360775	21195258	3683004	8890697	3748546	3437889	7.55269e+06	6703386	11141780	244874	12350652	0	135471	5.09603e+06	67099	68599	87025	74241	0.67473
Hydroxyvalerenic acid	13490	13.528	249.149	3.89324	[M-H]-	59.01211:10490 61.98648:2580 62.44493:2417 68.75924:12290 68.99399:2260 89.02253:2573 92.9179:13339 94.31732:2413 112.98405:32533 113.02247:4764 120.58418:2323 126.72015:2464 136.90894:33320 164.43085:2189 175.06517:2510 180.89914:10945 185.17561:2411 203.05591:2993 204.89601:10119 205.15781:271729 206.1619:35140 249.14815:1586585 250.151:203710	C15H22O3	Sesquiterpenoids	XJNQXTISSHEQKD-UNXUOHHUSA-N	---	6537505	HMDB0036563	Lipids and lipid-like molecules	Prenol lipids	143331728	89701112	139477408	108150728	60441200	91850072	1.05492e+08	25009038	93530208	92596736	108566432	64081384	40726440	7.07517e+07	4963492	6937343	4577635	5.49282e+06	0.670683
Azelaic acid	7118	4.792	187.096	7.74996	[M-H]-	57.03281:618038 67.88194:497268 69.03314:66777 97.0638:2575026 123.08002:912001 125.09614:54507152 126.09869:2699958 143.10646:1000169 169.08488:2238752 170.08812:93742 187.09509:42011608 188.09914:2590977	C9H16O4	Medium-chain fatty acids	BDJRBEYXGGNYIS-UHFFFAOYSA-N	C08261	2266	HMDB0000784	Lipids and lipid-like molecules	Fatty Acyls	995396874	799442143	1094409762	727381605	678213096	763999262	843140457	391742229	365858264	740609960	510331151	480295000	898012992	5.64475e+08	12476768564	12608668752	12581575804	12555671040	0.669491
Mesaconic acid	1995	3.382	129.018	13.4088	[M-H]-	50.29627:10645 69.14536:39105 82.77002:8832 85.0278:791392 91.71165:9911 111.00658:9826 129.01694:76195 129.03656:48168 130.08554:10726	C5H6O4	Branched fatty acids	HNEGQIOMVPPMNR-NSCUHMNNSA-N	C01732	638129	HMDB0000749	Lipids and lipid-like molecules	Fatty Acyls	22933416	17325720	11645298	12803754	11778465	10490870	1.44963e+07	16254495	7788582	12606332	6220798	4993694	10258626	9.68709e+06	869481600	995639040	1128311168	9.97811e+08	0.668248
Linolenic acid	12566	13.239	279.232	0.42975	[M+H]+	55.05524:844934 57.07084:1151733 67.05502:6626418 68.13:812274 69.07047:1515712 71.08648:3442145 79.05486:912109 81.0704:11186594 82.07359:582484 83.04971:271948 83.08631:1236360 85.06535:435526 85.10197:4787898 86.10535:161843 91.05507:1385808 93.07061:1572936 95.08596:9807008 96.08911:411959 97.06483:416021 97.10203:705951 99.08119:4556400 105.07102:790010 107.08574:1396604 108.08908:154518 109…	C18H30O2	Lineolic acids and derivatives	DTOSIQBPPRVQHS-PDBXOOCHSA-N	C06427	5280934	HMDB0001388	Lipids and lipid-like molecules	Fatty Acyls	223596288	145859200	265222380	288229376	268518944	208682944	233351522	191511280	155179472	111560128	239235344	155533792	75426744	1.54741e+08	5101377664	5169233536	5148113152	5139574784	0.663125
Oleoylcarnitine	22575	16.595	426.358	1.43072	[M+H]+	55.05504:14738 57.03424:90423 57.07075:85593 60.08146:998446 61.08492:17049 67.05486:48943 67.2946:147550 69.07088:95750 71.08636:89318 81.07034:100366 83.08633:125146 85.02888:7613668 85.10178:49727 86.03252:219112 89.06029:16501 93.07036:44729 95.08585:128930 97.0657:28474 97.10202:82390 107.08572:37220 109.10188:63390 111.08061:30306 111.11726:45758 121.10133:82960 123.11684:28887 135.11725:65…	C25H47NO4	Acyl carnitines	IPOLTUVFXFHAHI-WHIOSMTNSA-N	---	46907933	HMDB0005065	Lipids and lipid-like molecules	Fatty Acyls	1371633152	2009389568	1608947456	2752841472	1833926144	1738859264	1.88593e+09	1645735936	1153145344	1030702784	1583628416	1177382272	901084992	1.24861e+09	6576919	0	6765612	4.44751e+06	0.662067
Hexylamine	111	27.416	102.128	4.79792	[M+H]+	56.05048:8121 57.07079:15386 58.06615:113108 59.06926:2723 60.04528:17427 69.06538:7264 72.04519:2325 72.08176:45397 73.08931:2566 74.06071:8997 74.09706:229680 75.10033:6390 84.0448:5201 84.08134:5932 85.02888:6013 85.06533:1890 87.06897:18827 102.05531:6565 102.09151:63476 102.12867:919506	C6H15N	Primary amines	BMVXCPBXGZKUPN-UHFFFAOYSA-N	C08306	8102	HMDB0032323	Organic nitrogen compounds	Organonitrogen compounds	105900448	115025696	90269200	84956816	86670680	90221928	9.55075e+07	70279536	67546608	73882840	57569012	51920880	57255828	63075784	47306804	52112096	48557352	4.93254e+07	0.660428
Monomethyl phthalate	6303	4.725	179.034	6.1999	[M-H]-	52.9932:5958 55.97612:5718 58.51566:6090 59.01218:634644 59.21211:5836 68.98421:14186 71.01246:399977 72.99159:7873 77.03822:14164 85.02773:27473 87.00691:14204 87.92391:9935 89.02254:349501 90.92283:43279 90.99696:12479 93.03269:9217 95.01266:12252 101.02283:80840 103.91875:8142 104.92672:22749 105.03281:35260 106.93471:7871 107.04906:1161255 108.0516:49147 113.02242:64513 119.03325:9131 121.027…	C9H8O4	Benzoic acid esters	FNJSWIPFHMKRAT-UHFFFAOYSA-N	---	20392	HMDB0002130	Benzenoids	Benzene and substituted derivatives	236059840	453007616	450661120	214209856	340257824	335257120	3.38242e+08	178463808	315091200	221260000	234115952	186898528	185259392	220181480	105463848	45495816	151456096	1.00805e+08	0.650958
Embelin	17952	11.595	293.178	9.17538	[M-H]-	59.01212:7360 66.03331:5088 67.7612:15093 67.76543:22292 68.994:4115 71.01185:15390 79.95346:9372 79.9555:109213 80.96328:53937 89.02254:4686 96.95776:5409 112.98375:5577 130.08554:5238 131.03349:5189 154.48528:3554 218.05716:3012 221.09669:5332 249.05493:3310 263.0697:20076 265.05161:5832 265.08435:12528 275.19684:6645 291.0668:6736 293.0455:24718 293.08536:121763 293.17877:2767145 294.08548:170…	C17H26O4	Ketones	IRSFLDGTOHBADP-UHFFFAOYSA-N	C10342	3218	HMDB0251767	Organic oxygen compounds	Organooxygen compounds	2569138	1383836	360383	1400929	1357109	2935550	1.66782e+06	839642	1703527	1236296	1503564	153600	979140	1.06929e+06	271099328	284896544	282072032	279355968	0.641132
PC(16:1/16:1)	45639	20.359	730.537	2.17648	[M+H]+	55.05503:10307 56.05045:3605 57.07066:11525 58.06355:7823 58.06649:34796 59.07396:6229 60.04518:11365 60.08149:133054 67.05505:25633 67.75127:27079 69.07077:17031 71.07388:30135 71.0864:21248 79.05524:10836 81.07023:41082 83.08651:18257 85.10176:4159 86.09699:579876 87.10058:17119 89.06027:12496 91.05485:11613 93.0705:23727 95.0859:38565 96.72826:4472 97.10212:17791 98.98402:21829 99.08096:11992 …	C40H76NO8P	Phosphatidylcholines	GPWHCUUIQMGELX-VHQDNGOZSA-N	---	24778764	HMDB0008002	Lipids and lipid-like molecules	Glycerophospholipids	470718432	413910240	459693792	758171632	476106208	609761184	5.31394e+08	192996080	169078464	414490592	389732864	662944208	202627040	3.38645e+08	133898664	95781616	272572536	1.67418e+08	0.637277
Pimelic acid	4423	3.845	159.065	9.4929	[M-H]-	59.01211:29414 69.03314:8500 71.01241:8234 73.02769:21709 74.02323:7914 85.02773:12387 85.06418:7786 95.04865:90585 97.06464:1466700 98.06727:39871 99.00708:9518 111.00766:7585 115.07499:757923 116.07911:12891 129.01845:20087 130.98227:8085 141.05396:72598 158.84404:7207 158.89153:12033 159.06448:994440 159.89351:9307 160.03935:33730 160.06816:35800	C7H12O4	Medium-chain fatty acids	WLJVNTCWHIRURA-UHFFFAOYSA-N	C02656	---	HMDB0000857	Lipids and lipid-like molecules	Fatty Acyls	106549424	63493996	112454640	67515312	75917024	85101608	8.5172e+07	50627132	44659556	46983680	55016168	64937940	62811312	5.41726e+07	226991568	194735840	214741488	2.12156e+08	0.636038
3',4',7-Trihydroxyflavone	15440	7.361	269.045	1.70975	[M-H]-	59.01231:45562 63.02269:7586 65.00175:8375 67.38347:13176 67.38714:93518 71.01183:36114 86.23315:6310 89.02264:718369 90.02673:7805 93.03355:5932 96.72997:11745 101.02281:14004 107.01236:6955 109.02789:8077 113.02248:9690 119.03325:9038 120.01978:8111 133.02765:33774 135.00668:9393 135.04388:7494 159.04359:13187 179.05347:10466 181.0631:32736 183.0433:10214 196.05244:8571 197.05867:24579 201.0538…	C15H10O5	Flavones	PVFGJHYLIHMCQD-UHFFFAOYSA-N	---	5322065	---	Phenylpropanoids and polyketides	Flavonoids	1835447	0	863578	0	0	850907	591655	884744	0	234722	351987	360722	408277	373409	549416704	544285952	535423040	5.43042e+08	0.631125
1,2,4-Benzenetriol	1667	2.648	125.023	13.3574	[M-H]-	57.03271:7967 69.03269:114319 69.29228:26891 79.01745:12804 81.03315:68128 83.01195:15178 95.01181:7912 97.0277:113564 107.01239:16022 115.00723:7376 124.01514:9233 125.02325:1736578 125.04184:41016 126.0263:44486	C6H6O3	Hydroxyquinols and derivatives	GGNQRNBDZQJCCN-UHFFFAOYSA-N	C02814	10787	---	Benzenoids	Phenols	24088680	55694184	41689244	33994484	16410714	19759206	3.19394e+07	21054514	33773636	18870748	16831664	19377220	10456176	2.00607e+07	1440495360	915164160	715378624	1.02368e+09	0.628085
Anisic acid	3752	3.743	151.039	9.26907	[M-H]-	59.01231:84190 65.03806:9152 68.99618:35640 71.012:127852 73.02769:27774 79.9557:8210 81.05245:7479 85.02774:8157 89.02264:107814 93.03271:40345 94.0279:91761 95.0487:10961 101.02287:114955 105.03283:8308 107.04812:335560 108.02001:12250 108.04356:82915 109.0279:33393 109.04734:36233 113.02249:11166 121.02747:15387 122.03512:30177 123.04375:752136 124.04658:11536 133.02768:39692 136.01506:95116 1…	C8H8O3	Methoxybenzoic acids and derivatives	ZEYHEAKUIGZSGI-UHFFFAOYSA-N	C02519	---	HMDB0001101	Benzenoids	Benzene and substituted derivatives	32640334	21082042	12552626	17752360	26946414	13463398	20739529	9475710	15459472	10226270	19673060	14521951	7366420	1.27871e+07	233827504	356886720	255262224	2.81992e+08	0.616559
4-Hydroxycoumarin	4613	4.647	161.023	9.37746	[M-H]-	57.03286:174599 58.00449:21528 59.01226:1745585 69.03259:58785 69.07885:64661 71.012:1077818 72.99158:76461 73.02781:2025651 81.03314:229940 83.01193:333909 85.02779:1925362 86.03147:30636 87.00684:126164 87.04385:24461 89.02263:422052 95.01191:220224 97.02763:171475 99.04352:90581 101.02291:516742 103.03919:24872 113.02253:741084 115.03878:34401 117.03265:89893 123.04371:55909 125.02322:33190 13…	C9H6O3	4-hydroxycoumarins	VXIXUWQIVKSKSA-UHFFFAOYSA-N	C20414	54682930	HMDB0003654	Phenylpropanoids and polyketides	Cinnamyl alcohols	2650342	3022899	2235276	1161937	753041	952189	1.79595e+06	568881	682375	535854	1720766	291159	2837010	1.10601e+06	1033293056	1080006400	1173427328	1.09558e+09	0.615835
PC(16:0/18:2)	47680	20.259	758.569	0.25047	[M+H]+	58.06356:16322 58.0665:67857 59.07398:18222 60.08148:322102 67.55234:69227 67.55656:16762 69.07082:12313 71.07381:73418 86.09704:1416368 87.10046:35090 96.72829:15020 98.98472:41896 104.10778:128841 124.99993:646305 126.004:9041 146.98143:36958 184.07326:16862630 185.07715:619160 186.07713:68514 496.33575:11776 758.57709:552490	C42H80NO8P	Phosphatidylcholines	JLPULHDHAOZNQI-AKMCNLDWSA-N	---	5287971	HMDB0007973	Lipids and lipid-like molecules	Glycerophospholipids	527074912	462840096	624676736	954149824	1279623040	582144256	738418144	338009504	289407936	337529760	555340672	613229440	583049664	4.52761e+08	459917088	463554080	538101440	4.87191e+08	0.61315
Coronaric acid	12564	15.833	279.232	2.61432	[M+H-H2O]+	55.05506:47926 57.07071:27064 65.03928:6585 67.05489:661135 68.05805:24634 69.07085:97886 69.21478:15376 71.08633:6661 79.05495:34252 81.07024:859118 82.07349:44396 83.0497:14411 83.08625:70014 85.06533:21341 87.04501:9156 89.06031:23183 91.05489:15935 93.0703:77131 95.08581:863434 96.08922:56320 97.06572:17912 97.10192:42212 99.08101:6527 105.07051:21765 107.08562:74260 109.06548:17305 109.10115…	C18H32O3	Medium-chain fatty acids	FBUKMFOXMZRGRB-YFHOEESVSA-N	C14825	6246154	HMDB0004701	Lipids and lipid-like molecules	Fatty Acyls	98086800	135045216	159561664	153870176	87456488	118645584	1.25444e+08	106498528	108034912	102725160	45297660	53738076	44428292	7.67871e+07	6722344960	6656981632	6494722304	6.62468e+09	0.612121
LPE 18:2	36207	15.119	476.277	1.61671	[M-H]-	56.64943:29358 59.83802:32715 67.90904:31493 69.27203:190286 75.20355:33000 76.55886:30816 78.95752:175894 94.97053:32772 117.36842:29493 126.38531:36477 140.00958:171077 160.70776:36010 161.43091:43846 173.93709:33516 189.04474:36659 196.03712:664544 214.04849:136037 221.71535:33045 226.31:31559 279.23291:5970878 280.23602:655604 476.27777:1661145 477.27496:159339	C23H44NO7P	LysoPE	DBHKHNGBVGWQJE-UHFFFAOYNA-N	---	---	---	---	---	1488784304	632755460	1261880136	755758900	622632128	1048947128	968459676	701209860	411359064	461761828	579816492	785642032	615967156	592626072	2956236544	2853290048	2840427968	2.88332e+09	0.611926
Erucamide	16918	23.119	338.342	0.08867	[M+H]+	55.05516:197305 57.07081:498086 67.05496:152345 69.07094:577130 69.10352:46093 70.07412:21752 71.04997:24257 71.08636:362110 72.0452:17381 72.08175:64502 79.05529:19776 81.07036:337344 83.0864:651317 84.08941:21416 85.06535:15543 85.10186:199482 86.06081:101073 93.07047:131648 95.08589:406793 97.06483:138435 97.10207:579244 99.08103:19597 100.0762:228367 100.11325:13179 107.08592:147600 109.10116…	C22H43NO	Fatty amides	UAUDZVJPLUQNMU-KTKRTIGZSA-N	---	5365371	HMDB0244507	Lipids and lipid-like molecules	Fatty Acyls	40838443776	14647280640	19517880320	21422567424	17721769408	30814117888	2.41603e+10	14239073280	12746229376	13435087872	13820164096	19779411968	14548014080	14761330112	19682164224	17157746176	15455698944	1.74319e+10	0.610974
Kynurenic acid	7234	3.753	188.034	6.64769	[M-H]-	54.14589:2616 59.01254:3978 67.71942:32436 73.02769:3475 79.95549:21862 80.96324:3896 83.04853:10961 84.74216:2633 96.72726:11384 109.02788:169669 115.0388:4499 115.91915:2901 126.09876:4393 127.07537:3333 129.05321:2505 143.89738:4509 144.04323:1194732 145.04721:64427 156.74237:2502 159.03029:4333 159.89352:5346 188.03555:132347 188.06984:10274 188.09184:21301 188.9856:154887 189.07431:11998 189…	C10H7NO3	Quinoline carboxylic acids	HCZHHEIFKROPDY-KZZMUEETNA-N	C01717	3845	HMDB0000715	Organoheterocyclic compounds	Quinolines and derivatives	56378760	45718780	24330116	42099076	35189016	37346892	4.01771e+07	31080740	33662172	22911530	22336118	19261096	17838046	2.4515e+07	31047646	34454976	29060686	3.15211e+07	0.610172
Scopoletin	7575	4.631	191.033	8.32308	[M-H]-	57.0331:9892 59.01211:10935 68.12658:68919 79.95576:195459 85.02779:118815 87.0069:75298 101.02281:10546 102.94701:14003 104.02543:90750 111.00768:207357 120.01978:12261 129.01706:14816 131.03348:17152 147.04401:152732 148.01605:290326 148.07578:12863 149.0202:10912 163.03793:9648 173.00746:9658 173.05927:17627 176.00925:7559917 177.0145:433255 191.03491:2990484 191.05495:707352 192.03804:179405 …	C10H8O4	7-hydroxycoumarins	RODXRVNMMDRFIK-UHFFFAOYSA-N	C01752	5280460	HMDB0034344	Coumarins and derivatives	Coumarins and derivatives	6925871	8835268	8020027	10395971	4045751	4628172	7.14184e+06	5854061	5204802	4405833	5018465	1319427	4267631	4.34504e+06	2782807040	2938413760	2805492480	2842237760	0.608391
Ononin	36105	5.068	475.123	3.00974	[M+HCOO]-	60.68855:8014 66.01347:7940 72.99161:9646 84.77399:10007 101.81229:9814 147.69374:8691 161.00574:17844 187.05396:8918 226.04225:22067 252.04115:258549 253.04623:15738 267.06436:3809624 268.06882:370928 359.42941:9360	C22H22O9	Isoflavonoid O-glycosides	MGJLSBDCWOSMHL-UHFFFAOYSA-N	C10509	442813	HMDB0033987	Phenylpropanoids and polyketides	Isoflavonoids	5324010	483402	782792	205282	2062038	1789707	1.77454e+06	244419	122689	3624470	573991	974809	909773	1.07503e+06	6178009232	5915441184	5850684032	5.98138e+09	0.605805
Didanosine	12107	4.671	235.088	18.1212	[M-H]-	59.01211:2537 69.21465:9495 73.02769:4117 79.9558:107091 80.96332:17943 87.00693:18164 87.92398:44648 88.93179:12032 90.94676:4478 102.94695:26420 103.91892:76879 104.92672:4438 105.93391:7946 106.94215:19325 106.97888:22682 118.90279:2763 123.94441:8073 124.00594:8978 145.92905:12847 146.93744:47914 161.04449:14449 162.89192:7891 178.01724:3485 190.92728:15366 217.06192:3972 234.58308:3653 235.0…	C10H12N4O3	Purine 2',3'-dideoxyribonucleosides	BXZVVICBKDXVGW-NKWVEPMBSA-N	C06953	135398739	HMDB0015037	Nucleosides, nucleotides, and analogues	Purine nucleosides	24418574	30173574	74426168	35818400	42393748	30441786	3.9612e+07	19839766	18641998	4062858	6918614	48689700	45572324	23954210	89433	83847	162474	111918	0.60472
Guanine	3058	1.268	152.056	1.51259	[M+H]+	57.03431:117797 68.99467:92075 69.03448:327022 70.06577:100050 71.01363:46247 71.04996:36376 79.05461:38736 81.0343:1258836 82.06582:40089 95.04975:29483 96.08106:91644 97.06482:37184 99.04455:102507 106.06525:111343 107.05003:107099 108.04432:54622 109.05135:209943 110.03558:607689 110.06067:107574 111.04512:28539 117.05503:36249 121.06512:219336 124.076:335564 124.08649:110898 125.05964:49632 1…	C5H5N5O	Purines and purine derivatives	UYTPUPDQBNUYGX-UHFFFAOYSA-N	C00242	135398634	HMDB0000132	Organoheterocyclic compounds	Imidazopyrimidines	438033920	294208032	388876160	392094944	249020928	336192480	349737744	0	318244032	359909824	399228448	0	186380416	210627120	2639375360	1804702592	1026223232	1823433728	0.602243
Nivalenol	19886	5.395	311.111	7.26423	[M-H]-	61.98695:2404 67.97383:12593 89.0225:8464 96.72907:1754 100.00211:2294 111.20872:1342 119.03326:2405 134.04482:1642 142.06511:1611 149.35376:1251 159.03029:2391 181.08389:5020 191.3634:1369 209.07861:183780 210.08173:10181 225.07196:1622 243.07729:1622 244.07961:1563 245.18643:1594 255.07794:2263 265.05978:8162 310.98575:1802 311.11057:50534 311.21997:7184 312.1123:6174	C15H20O7	Trichothecenes	UKOTXHQERFPCBU-UHFFFAOYSA-N	C06080	---	HMDB0004304	Lipids and lipid-like molecules	Prenol lipids	7019030	3282019	10699000	1886268	2482279	3120498	4.74818e+06	1587834	1053158	4113524	2677648	3160630	4551744	2857423	43302860	46351764	47032000	45562208	0.601793
Retinal	13018	16.419	285.221	0.52591	[M+H]+	55.055:23953 57.07075:76209 67.05491:71301 69.07079:44017 71.04991:12997 71.08646:26101 79.05514:16832 81.07027:37153 83.04987:17902 83.08625:16530 85.06528:57693 85.10178:44114 91.05467:23139 93.07031:11213 95.08585:31695 97.06474:12342 105.0704:43933 107.08567:8749 109.10214:8717 117.07055:95764 119.08589:18215 121.10131:12586 123.11678:5836 128.06242:9484 129.0703:537415 130.07292:48668 131.08…	C20H28O	Retinoids	NCYCYZXNIZJOKI-OVSJKPMPSA-N	C00376	638015	HMDB0001358	Lipids and lipid-like molecules	Prenol lipids	264724832	230892352	269806176	296721248	166975072	212197232	2.40219e+08	163550720	136281360	155368672	153722640	138578960	114038960	1.4359e+08	672901504	675279232	658435968	6.68872e+08	0.597746
Oleamide	12766	19.984	282.279	0.85022	[M+H]+	55.0552:104280 57.03431:13376 57.07085:243732 67.05509:68633 69.07043:353398 70.07411:9850 71.04996:13898 71.08639:171763 72.08116:30789 79.05461:21205 81.07038:177065 83.0497:23736 83.08643:388712 84.08939:29902 85.06534:30993 85.10194:104554 86.06082:75760 89.06032:34879 93.07054:67167 95.08591:191634 97.06514:91114 97.10211:374546 98.10522:22572 99.08102:7728 100.07634:134176 107.08578:80730 1…	C18H35NO	Fatty amides	FATBGEAMYMYZAF-KTKRTIGZSA-N	C19670	5283387	HMDB0002117	Lipids and lipid-like molecules	Fatty Acyls	2497450752	2178986432	1453048960	1249882048	1103525632	1253495328	1.62273e+09	939555360	1100486736	889130688	862937280	1110473856	888692576	9.65213e+08	14415870720	11694815040	10678353856	1.2263e+10	0.594807
3-Hydroxybenzoate	2632	3.637	137.023	9.56034	[M-H]-	62.25396:1064 69.37605:2084 69.37988:4961 93.03274:24317 94.02784:1452 98.40903:1285 108.02:1576 109.02789:7925 136.86151:1768 136.89037:2890 137.02263:87283 137.05913:1959 138.02754:1689	C7H6O3	Hydroxybenzoic acid derivatives	IJFXRHURBJZNAO-UHFFFAOYSA-N	C00587	---	HMDB0002466	Benzenoids	Benzene and substituted derivatives	211649268	132135240	126662596	65850132	87170848	93549526	119502935	103876062	96650544	38834153	58946295	30085886	97409568	7.09671e+07	6914663264	6991409448	6702440512	6869504408	0.593852
Taurine	1597	0.811	124.006	13.3863	[M-H]-	50.25941:3744 53.55523:3191 64.96848:6829 69.46876:4318 71.20634:3195 79.95576:407918 80.96324:8005 94.9793:3673 106.97878:8364 124.00597:765447 124.99011:6071 125.02325:6212	C2H7NO3S	Organosulfonic acids	XOAAWQZATWQOTB-JLSKMEETNA-N	C00245	1123	HMDB0000251	Organic acids and derivatives	Organic sulfonic acids and derivatives	275612864	364618272	211172576	332439328	295107104	266631920	290930344	205662256	102775592	166420528	181075792	186560928	190839600	1.72222e+08	172028	0	0	57342.7	0.591971
Allose	4617	0.623	161.044	4.90546	[M-H2O-H]-	55.01745:7982 57.03282:67086 59.01224:798733 60.01576:8270 69.03259:11166 69.25945:30609 71.01196:364511 72.99159:38382 73.02782:1062846 74.03108:9457 75.00723:23809 81.03311:94378 83.01204:161391 84.02026:8573 85.02779:788673 86.03072:9459 87.00687:49590 87.04386:12548 89.0226:242446 95.01185:44015 97.02756:85338 99.00707:7001 99.04353:32951 101.02289:186290 103.03821:25018 113.02251:198545 125.…	C6H12O6	Monosaccharides	WQZGKKKJIJFFOK-HOWGCPQDSA-N	C01487	439507	HMDB0001151	Organic oxygen compounds	Organooxygen compounds	2727474432	2525731648	1199190880	1736284064	1701070464	1424085152	1885639440	1185374224	1145163760	1103252864	880353664	1209759344	1034372512	1.09305e+09	18294249232	9163313792	19405265984	1.56209e+10	0.579669
Nicotinamide	1152	2.069	123.055	1.54402	[M+H]+	69.80287:62191 78.03467:180228 80.04995:2552644 81.05295:104650 95.04977:69446 96.04461:780488 106.02927:246255 123.05603:13662036	C6H6N2O	Pyridinecarboxamides	DFPAKSUCGFBDDF-UHFFFAOYSA-N	C00153	936	HMDB0001406	Organoheterocyclic compounds	Pyridines and derivatives	3885844992	4395300352	5348442624	4955368448	3503662080	4205281024	4.38232e+09	2868117248	2508580352	2508245504	2322876928	2429859328	2556568576	2532374656	1910993792	2129288448	3286671360	2.44232e+09	0.577862
Heptanoic acid	7368	4.503	189.114	2.90831	[M+CH3COO]-	59.01226:161469 61.98659:14096 69.79555:2025 71.01241:2392 73.02769:6045 85.02773:6187 87.0431:1439 99.04376:9091 99.08004:14496 100.95159:7545 101.95005:10567 109.0279:16401 113.02248:1819 120.04356:19532 125.0962:2981 127.07537:2488 127.11086:20166 127.86842:7779 129.05321:4703 129.09091:54505 130.09396:1881 141.05396:1401 143.10669:25819 143.86296:59711 144.89629:3036 144.95767:28663 145.02872…	C7H14O2	Medium-chain fatty acids	MNWFXJYAOYHMED-UHFFFAOYSA-N	C17714	8094	HMDB0000666	Lipids and lipid-like molecules	Fatty Acyls	27082253	33764742	39618361	25873527	23491046	22228678	2.86764e+07	8560819	16179223	19717463	19642422	19998570	14792260	1.64818e+07	18569571	19749578	20173202	1.94975e+07	0.57475
Eupatilin	23438	5.009	343.085	8.24875	[M-H]-	61.98649:5359 69.23705:9630 79.95584:464375 80.96338:48052 136.05118:5480 136.90858:16505 146.93739:4459 149.05992:78051 150.06606:6278 151.07539:11930 165.05457:13372 168.88484:5332 170.88408:4317 180.89685:5075 186.89708:19311 188.89198:12832 214.87956:15243 216.87703:6366 217.1226:3456 219.13922:213914 220.14291:20385 229.01738:434502 230.01949:21776 263.13062:46833 264.12909:3686 343.08282:24…	C18H16O7	6-O-methylated flavonoids	DRRWBCNQOKKKOL-UHFFFAOYSA-N	C10040	5273755	HMDB0029469	Phenylpropanoids and polyketides	Flavonoids	475822048	161921280	421465856	177336256	122794752	284972256	2.74052e+08	176832064	72385248	113937616	185449664	119337480	272840032	1.56797e+08	10186410	32655792	17632790	2.01583e+07	0.572143
Bakuchiol	10993	16.305	257.19	1.78856	[M+H]+	55.05507:344139 57.07057:48642 67.05488:10547 67.54951:83428 69.07087:220703 70.0741:9506 71.08632:12556 81.07023:8999 83.0862:89293 84.08938:10122 95.08578:13005 97.10201:2420350 98.10514:171799 109.10113:35333 111.1173:206410 119.08569:10197 121.0649:47988 131.08514:13951 135.07999:98156 145.06534:10068 145.10181:26249 147.08118:3684270 148.0844:350319 149.0963:13406 159.07965:158085 159.11586:…	C18H24O	Aromatic monoterpenoids	LFYJSSARVMHQJB-QIXNEVBVSA-N	---	5468522	HMDB0248849	Lipids and lipid-like molecules	Prenol lipids	13525190	8907598	11396201	14686489	6716378	9581451	1.08022e+07	9869883	4272482	5495389	6173965	6236972	5032056	6.18012e+06	401007008	409611520	414798112	4.08472e+08	0.572116
Curdione	9558	16.327	237.185	0.5481	[M+H]+	53.03979:1621 55.05515:11408 57.07081:13392 59.05007:16825 67.05502:141617 68.05805:6973 69.0704:18786 69.83328:2637 69.83716:3464 71.04996:7845 71.08633:6820 73.02891:6265 79.05476:47181 81.07039:147624 82.07358:3501 83.0497:3068 83.08647:11899 85.06549:18280 87.04424:9348 91.05494:17047 93.07054:110838 95.08597:101045 96.0891:6793 97.06482:9997 97.1011:6647 97.80456:1591 99.08102:2123 101.06041…	C15H24O2	Germacrane sesquiterpenoids	KDPFMRXIVDLQKX-OAIDTJHVSA-N	C17493	5362828	HMDB0034714	Lipids and lipid-like molecules	Prenol lipids	54539396	48751868	57261944	58349476	35925276	45482688	5.00518e+07	34330888	27316318	34004816	28411872	25994704	20620498	28446516	47905980	47894668	58709652	5.15034e+07	0.568342
Guanosine	16726	3.555	282.084	1.41802	[M-H]-	59.01211:15452 66.0333:38503 67.4286:58330 67.43228:42366 71.01183:12805 72.9916:56629 87.0069:9884 94.02796:473326 95.0285:31026 95.03114:281718 103.03822:9525 107.03436:50306 108.01878:77527 108.04342:11702 113.02248:32067 114.05398:11472 124.0387:40613 125.0418:15467 126.02895:27956 128.03452:9563 133.01468:415786 134.01683:9169 140.03314:8869 148.0399:8650 150.04001:7153664 151.0248:599507 15…	C10H13N5O5	Purine nucleosides	NYHBQMYGNKIUIF-BUDDTFTENA-N	C00387	135398635	HMDB0000133	Nucleosides, nucleotides, and analogues	Purine nucleosides	645999	626575	1646265	210431	377127	1287409	798968	326010	850015	724105	468654	187360	165546	453615	784161888	843655648	1205689776	9.44502e+08	0.567751
PC(18:3/18:3)	48718	20.224	778.537	1.10463	[M+H]+	55.05466:32014 56.05007:9523 57.03431:20340 57.07068:21251 59.05012:148479 60.08167:70599 67.05507:68468 69.07047:54862 71.07406:33672 73.02917:66320 73.04724:23174 73.06561:21868 79.0546:24571 81.07038:100736 82.07356:7828 83.08656:47811 85.06568:46576 86.09721:665471 87.0445:73912 87.08121:21718 87.10047:19239 89.06055:296489 90.06349:20074 91.05735:25830 93.07037:31127 95.08599:82946 96.72829:…	C44H76NO8P	Phosphatidylcholines	XXKFQTJOJZELMD-JICBSJGISA-N	---	24778990	HMDB0008206	Lipids and lipid-like molecules	Glycerophospholipids	156797568	189573736	138135020	63020436	87017424	232836592	1.44563e+08	133835412	54245312	172077296	0	40717908	83552080	8.0738e+07	85339536	77818268	190808000	1.17989e+08	0.558495
Ellipticine	13112	3.603	245.113	19.8688	[M-H]-	59.01211:4225 69.12844:19370 71.0124:4456 72.00744:4031 74.02323:14487 76.02107:23100 79.95568:5358 80.96323:4565 82.02798:6458 84.04363:5604 96.72456:4681 98.02314:17614 102.05428:23089 109.01493:6263 113.03407:43430 116.06966:483434 117.05428:21946 117.0735:12588 125.02324:4341 125.05904:19515 126.04237:12621 127.04956:5488 128.03316:867223 129.03635:28456 129.10187:32157 130.08554:427898 131.0…	C17H14N2	Carbazoles	CTSPAMFJBXKSOY-UHFFFAOYSA-N	C09154	3213	HMDB0251751	Organoheterocyclic compounds	Indoles and derivatives	208352320	177057664	236089216	146078080	99858304	143052480	1.68415e+08	112270712	75908192	89648600	110681440	100157808	75059752	9.39544e+07	29445352	31426424	33939456	31603744	0.557875
15-HETE	14338	16.397	303.232	2.01167	[M+H-H2O]+	55.05516:2245288 57.07084:1229524 59.04984:107307 67.05499:6021788 67.33588:303202 67.34007:713538 68.05799:305517 69.0704:3606485 71.0502:564385 71.08653:421493 79.05471:3103447 81.07035:6422012 82.07351:292523 83.04978:969888 83.08644:1158388 85.02882:241191 85.06548:812434 85.102:542162 87.04417:219788 91.05497:7382272 92.05774:380215 93.07049:4091183 94.07381:265190 95.08588:4666858 96.08902:…	C20H32O3	Hydroxyeicosatetraenoic acids	JSFATNQSLKRBCI-VAEKSGALSA-N	C04742	5280724	HMDB0003876	Lipids and lipid-like molecules	Fatty Acyls	33139478000	27796421856	34319112304	32307162896	18946620368	24037577032	2.84244e+10	17921908392	16480428128	17657722072	17095985848	14254085688	11552741772	1.58271e+10	15088356	14760938	12680420	1.41766e+07	0.556816
Shikonin	17261	8.318	287.091	3.83152	[M-H]-	57.0327:6403 59.01168:2832 67.7686:13433 67.77283:7964 71.01184:2960 72.991:2081 79.95501:2779 92.0248:3798 93.03269:2698 96.72907:3501 106.04082:34297 107.04868:26837 113.02248:2747 121.02799:225314 121.06409:3055 122.0361:69320 125.02192:8099 125.09487:2572 136.05161:16189 137.0226:2752 146.1282:2044 150.02945:9573 151.00145:2203 151.03665:2178 211.0741:3634 215.14268:2626 225.1264:2271 228.076…	C16H16O5	Naphthoquinones	NEZONWMXZKDMKF-SNVBAGLBSA-N	C17412	479503	---	Benzenoids	Naphthalenes	316431	263286	409983	159730	723774	180910	342352	267548	110091	108799	286472	115543	252758	190202	74946368	69942736	62523896	6.91377e+07	0.555573
Vitamin E succinate	31995	23.638	553.389	4.75256	[M+Na]+	59.04947:3118 68.13961:6972 68.14335:6220 73.02892:2805 87.04426:3100 89.06022:17475 96.73465:1857 101.05947:2308 103.07592:1503 133.08487:6185 232.4355:1703 263.20096:16655 264.1991:1946 266.02496:1551 299.06024:1449 313.15573:8126 313.18201:368477 314.18326:45920 354.2063:13960 553.38806:327383	C33H54O5	Vitamin E compounds	IELOKBJPULMYRW-NJQVLOCASA-N	---	20353	HMDB0033685	Lipids and lipid-like molecules	Prenol lipids	22731636	24816264	37344148	24312940	36020892	34757900	2.99973e+07	14052624	18740656	22546494	25857944	0	17916102	16518970	20646878	19917426	15479038	18681114	0.550682
7-Ketocholesterol	21070	21.487	401.341	0.52325	[M+H]+	55.05506:6556 57.07083:16479 67.05489:8307 69.07038:23113 71.08643:27135 81.0703:29163 83.04973:13277 83.08633:18427 85.10181:9018 91.0549:1888 93.07039:7717 95.08599:43515 96.73553:3173 97.06496:162774 97.10132:18187 98.06837:3550 105.07052:8541 107.05003:7571 107.08583:20059 109.06548:15520 109.10126:26354 110.10449:2254 111.11741:10932 119.0857:17213 121.06483:20822 121.10114:12609 123.08061:8…	C27H44O2	Cholesterols and derivatives	YIKKMWSQVKJCOP-ABXCMAEBSA-N	---	91474	HMDB0000501	Lipids and lipid-like molecules	Steroids and steroid derivatives	66608872	25918746	48197200	39799308	23330740	41668048	4.09205e+07	24935410	16025138	6927173	49013320	15032641	21812880	2.22911e+07	3843638	0	4284885	2.70951e+06	0.544742
Phenylacetylglycine	6342	4.024	194.081	0.4122	[M+H]+	65.03926:18608 67.81625:150969 76.03982:14348131 77.04311:225336 89.06024:248981 91.05484:18527142 92.05849:976351 120.08157:213946 132.08144:16148 133.08626:67936 135.04422:24679 148.07651:150211 148.11174:19423 176.07117:152979 194.08014:328486 194.11653:97463	C10H11NO3	Amino acids and derivatives	UTYVDVLMYQPLQB-UHFFFAOYSA-N	C05598	68144	HMDB0000821	Organic acids and derivatives	Carboxylic acids and derivatives	543134576	1000802880	260034448	1106846432	593783840	554872464	6.76579e+08	230786582	228491696	240206456	967931520	248151360	282268992	366306101	3179029504	3364383012	3675829696	3.40641e+09	0.541409
Costunolide	9295	9	233.153	0.8578	[M+H]+	55.05505:1914 57.07069:2068 67.05486:20699 69.07083:19156 69.81779:2773 79.05463:40460 81.07027:62194 82.07357:2537 83.08631:1925 91.05465:12055 93.07039:71038 94.07388:3400 95.04975:5331 95.0858:50641 97.06585:9989 101.06041:1943 105.07043:24606 107.08573:98456 108.08907:6079 109.06548:7779 109.10128:23991 111.04512:1780 111.08064:2025 117.0706:15626 119.08569:20199 120.08159:2516 120.08908:2301…	C15H20O2	Sesquiterpene lactones	HRYLQFBHBWLLLL-AHNJNIBGSA-N	C09382	5281437	HMDB0036688	Lipids and lipid-like molecules	Prenol lipids	134601112	18782714	44011820	26175428	28846044	51628572	5.06743e+07	11261733	70914576	7584343	30453974	22159612	18413664	2.6798e+07	451782800	461419600	445081304	4.52761e+08	0.528828
Liquiritigenin	13994	5.917	255.065	4.2734	[M-H]-	59.01211:29954 67.33678:118151 71.01241:9836 75.00735:190044 79.95576:46071 80.96324:40744 89.02254:15264 91.01749:238274 93.03269:8820 96.72276:8865 96.95866:7351 112.93591:13443 119.04807:2393753 120.05218:170494 135.00682:2274227 136.0106:130593 143.08879:32153 149.02365:10160 153.01726:658237 154.02052:43272 167.14162:9050 175.11353:34939 191.11008:11166 211.13322:75384 255.06654:2599066 255.…	C15H12O4	Flavanones	FURUXTVZLHCCNA-AWEZNQCLSA-N	C09762	114829	HMDB0029519	Phenylpropanoids and polyketides	Flavonoids	4117109	1698242	2130250	1741667	1219230	808191	1.95245e+06	1143334	1276909	1862734	536076	755252	561226	1.02259e+06	233222768	236942912	237549504	2.35905e+08	0.523747
Icosapent	18819	16.381	301.217	2.02512	[M-H]-	54.21094:3204 57.03269:3564 59.01221:249937 65.03806:4284 67.05366:7860 67.6133:39001 67.61752:7518 69.03259:13415 71.01183:3115 83.04852:7173 93.0693:6144 94.44951:4599 96.72275:7433 105.06957:4627 107.08484:14562 117.06997:30215 119.08499:5202 121.10073:6277 123.08126:3260 127.11069:16840 133.10043:13576 135.11684:5610 149.1324:22154 149.9789:3415 161.13173:4607 163.07544:7530 163.14865:34758 1…	C20H30O2	Long-chain fatty acids	JAZBEHYOTPTENJ-JLNKQSITSA-N	C06428	446284	HMDB0001999	Lipids and lipid-like molecules	Fatty Acyls	138306432	116881592	149747088	120284208	72225336	103514520	1.16827e+08	68962400	63839128	67478888	70582224	51927700	40508816	6.05499e+07	1290998	90165	851234	744132	0.518289
FA 18:2+1O	18176	15.795	295.226	2.47267	[M-H]-	53.68295:2871 57.0331:2754 59.01211:13179 68.04138:13376 68.04511:10811 83.04852:2890 97.06377:3057 99.07999:2913 113.0954:28611 148.87193:2903 177.12852:3570 179.14212:6373 181.12088:9753 183.10204:10555 195.13675:318307 196.1412:30705 233.22597:3707 251.23871:5387 259.20755:3427 277.21689:343378 278.22174:47965 293.21207:3114 295.22687:1669173 296.23019:236375	C18H32O3	Oxidized fatty acids	HNICUWMFWZBIFP-UHFFFAOYNA-N	---	---	---	---	---	395672945	482202322	518080680	565365612	262664860	327588232	4.25262e+08	268077191	284901504	310655489	111045121	162359504	170631558	2.17945e+08	10087387216	10936640704	9835011624	1.02863e+10	0.512495
Stachyose	51512	0.918	701.191	0.95552	[M+Cl]-	59.01228:221645 69.77786:18827 71.01194:157357 73.02769:13471 85.02774:16281 87.00703:90834 89.02267:381467 95.01267:10525 101.02294:261783 113.02249:120443 119.03313:82903 125.02326:21172 131.03349:36748 143.03386:128965 149.04437:11562 161.04431:107246 179.05585:562864 180.05754:21329 203.05595:43872 221.06529:137312 281.0874:14143 323.09894:20939 341.10797:233861 342.10846:10899 343.89786:1007…	C24H42O21	Oligosaccharides	UQZIYBXSHAGNOE-XNSRJBNMSA-N	C01613	439531	HMDB0003553	Organic oxygen compounds	Organooxygen compounds	6692679	6898931	16542449	8499048	5587106	9429582	8.94163e+06	8687705	2875729	2194699	5252897	5684163	2632191	4554564	470338520	360418160	718718312	516491664	0.509366
Homocitrulline	6055	1.266	190.119	0.78898	[M+H]+	56.05032:15276 61.04058:7572 62.98275:15310 68.99086:8428 69.03436:2214 70.06584:11457 71.06927:3463 74.07219:9650 75.07502:1986 76.07636:51161 77.07983:25950 82.06581:2804 84.04479:3521 84.08134:311312 85.08472:14034 86.99342:3451 88.99816:6645 90.94785:3292 98.06108:22587 100.04004:22914 100.07623:27946 100.96893:3356 102.05534:16011 105.0041:11596 105.0705:7954 110.06077:14545 116.07156:3168 1…	C7H15N3O3	Amino acids and derivatives	XIGSAGMEBXLVJJ-YFKPBYRVSA-N	C02427	65072	HMDB0000679	Organic acids and derivatives	Carboxylic acids and derivatives	0	26366738	21722780	16415811	18833666	0	1.38898e+07	10038906	0	0	0	7358950	24401156	6966502	0	0	12577268	4.19242e+06	0.501554
Carbaryl	6967	3.751	202.087	1.68245	[M+H]+	60.05625:41800 67.974:193683 70.06593:821378 74.09731:120011 84.04481:87512 86.09716:817944 88.0401:97147 96.04446:30025 99.06792:29438 112.08692:341864 114.05517:187582 130.04944:34890 132.10188:847503 142.08626:86205 142.12161:31684 144.10307:131019 156.13762:248157 157.13412:212143 160.07579:31514 162.06683:28789 174.09106:168534 184.0972:63910 184.13196:146410 186.09135:434061 186.11304:16821…	C12H11NO2	Naphthalenes	CVXBEEMKQHEXEN-UHFFFAOYSA-N	C07491	6129	HMDB0249612	Benzenoids	Naphthalenes	0	47821524	44560400	45721024	28381048	21903990	3.1398e+07	0	22376374	12326072	26444154	15925257	17046162	1.56863e+07	299146400	269685152	297827008	2.88886e+08	0.499597
Loliolide	6587	4.776	197.117	0.86243	[M+H]+	55.01865:17307 55.05544:19682 59.04988:51801 67.05488:21565 69.03436:21492 69.07082:24235 69.25192:36555 70.0657:162483 71.04995:25155 72.08182:111322 73.02949:37134 79.05527:50063 81.03424:55410 81.07092:65883 83.04968:51387 84.04478:15978 85.06532:19910 87.04423:16182 91.05456:99031 93.07027:413326 95.04951:139112 95.08578:56386 97.0648:43250 98.06007:18858 99.04453:15466 105.07037:186443 107.0…	C11H16O3	Benzofurans	XEVQXKKKAVVSMW-WRWORJQWSA-N	---	14334	HMDB0302428	Organoheterocyclic compounds	Benzofurans	0	29465548	37365956	36833484	15623680	0	1.98814e+07	14535528	0	29364292	0	14988370	0	9.8147e+06	443301920	468313056	463994304	4.58536e+08	0.493661
Zerumbone	6902	16.044	201.164	0.59653	[M+H-H2O]+	55.05505:17348 57.03432:49536 57.07077:56059 60.04521:7610 67.05489:24937 67.34537:17740 67.34904:59277 69.07088:68057 71.04996:19728 71.08633:22805 72.08173:7335 81.03425:18389 81.07024:40466 83.08631:11351 85.0287:48724 86.09699:10750 87.04511:34320 91.05489:10633 93.07038:29983 95.04977:35004 95.08586:41786 96.73553:9982 97.02855:7574 99.04454:27504 101.0238:8978 101.06041:19785 105.07072:6178…	C15H22O	Sesquiterpenoids	GIHNTRQPEMKFKO-SKTNYSRSSA-N	C20262	5470187	HMDB0245523	Lipids and lipid-like molecules	Prenol lipids	11906235	10478036	9622289	17604950	7707349	8315618	1.09391e+07	6297870	3825761	6707945	5798076	6114906	3593374	5.38966e+06	331978776	376319424	376666896	361655032	0.492697
Glutaric acid	2121	3.639	131.033	12.4394	[M-H]-	51.85249:4937 53.76811:5119 55.83538:5066 63.04737:6100 69.79777:13875 73.02769:5730 85.02774:9815 85.06419:10598 87.04385:171545 94.61951:5868 114.17654:5551 131.03349:29904	C5H8O4	Dicarboxylic acids and derivatives	JFCQEDHGNNZCLN-HJYFZBQUNA-N	C00489	---	HMDB0000661	Organic acids and derivatives	Carboxylic acids and derivatives	259244000	395669536	262421440	202299376	277580000	162789328	2.60001e+08	126560112	128008392	143823200	119084384	120412552	112097592	1.24998e+08	250016912	274416448	260319120	261584160	0.480759
Dihydrobenzoic acid pentose	17022	3.711	285.061	1.82418	[M-H]-	57.0327:30827 59.01233:414124 69.03315:18175 69.31635:23390 69.31963:18737 71.01202:246665 72.991:54693 73.02769:30587 75.00743:329094 85.0279:782862 86.03149:17521 87.00692:184954 89.02254:84587 95.01208:282608 97.02776:109325 99.00729:356297 103.00172:130202 108.02:27180 109.02805:2317351 110.03151:104822 113.02263:1892184 114.02631:96595 115.00255:138234 117.0173:166613 129.0188:119827 139.003…	C12H14O8	Phenolic glycosides	VWQASRWQZBVNEI-UHFFFAOYNA-N	---	---	---	---	---	203475312	10922207	111929248	11034093	9029356	85633752	7.2004e+07	27314742	33565176	31816192	48147872	35043844	31755900	3.46073e+07	430593888	85980768	549217664	3.55264e+08	0.48063
Biochanin A	16807	6.122	283.061	2.15501	[M-H]-	184.05038:1235201 195.04362:934604 198.26582:917949 211.03923:1791669 224.0475:811810 224.87675:880920 239.03448:3636790 240.04225:4927066 267.03119:985239 268.03555:222668976 269.04123:27778950 283.05984:159150080 284.06491:26800258	C16H12O5	4'-O-methylated isoflavonoids	WUADCCWRTIWANL-UHFFFAOYSA-N	C00814	5280373	HMDB0002338	Isoflavonoids	Isoflavonoids	13311043	7183688	5152014	3626136	3691074	3264806	6.03813e+06	3645584	2974472	3275289	2127384	3117486	2055116	2.86589e+06	27389976576	29089335296	28596412416	2.83586e+10	0.474632
Vanillyl alcohol	3896	3.62	153.054	10.1924	[M-H]-	50.85571:2076 52.63718:2159 67.02919:2006 69.40675:8935 70.48358:1987 81.03307:9415 82.02799:4624 83.01265:2514 83.04853:1998 107.0482:74910 109.02789:28487 109.06465:353534 110.02259:7980 110.06747:14209 110.09595:2827 120.26457:2137 123.04372:18597 125.02325:10191 135.04388:4729 137.99371:4376 151.03874:30561 153.01744:31775 153.05475:352643 154.0582:11918	C8H10O3	Methoxyphenols	ZENOXNGFMSCLLL-UHFFFAOYSA-N	C06317	62348	HMDB0032012	Benzenoids	Phenols	2950211	17166900	3073881	58327204	23120200	16410231	2.01748e+07	20082326	4362725	4691359	4773080	16788358	4259565	9.15957e+06	93784296	157622304	105326568	118911056	0.454011
Ferulic acid	5048	5.516	177.055	2.99344	[M-H2O+H]+	62.01638:17631 63.02435:81921 67.73118:99743 69.07079:32959 79.05456:18043 81.03419:15977 81.07088:19291 89.03941:541654 90.04237:17553 91.05484:101153 93.07005:75199 95.04969:19477 95.08573:14515 103.05501:126220 105.07045:38443 106.04139:113628 107.08569:35091 108.08047:16143 110.0606:14296 117.03339:4159372 118.0375:237611 118.06577:76847 119.0499:40842 119.08563:32031 120.04409:19433 121.0647…	C10H10O4	Hydroxycinnamic acids	KSEBMYQBYZTDHS-HWKANZROSA-N	C01494	---	HMDB0000954	Phenylpropanoids and polyketides	Cinnamic acids and derivatives	5573968	7242668	4156298	4776782	6138142	3664512	5.25873e+06	2755102	4244546	2417749	1595018	1778443	1474070	2377488	3079072176	3108380800	3072056192	3086503056	0.452103
Miltirone	14446	17.472	305.151	1.17974	[M+Na]+	69.07084:8587 70.06577:8668 73.72217:6890 81.07025:12862 89.84344:7361 95.08581:14641 109.10224:10440 121.10142:25640 121.52213:6294 135.11723:23230 149.1326:24608 163.14844:8296 180.10287:8296 219.06689:10171 220.59702:6888 224.84296:8840 235.07584:9813 287.12802:11796 287.2388:26940 305.15042:4670808	C19H22O2	Tanshinones, isotanshinones, and derivatives	FEFAIBOZOKSLJR-UHFFFAOYSA-N	C13715	160142	HMDB0035080	Lipids and lipid-like molecules	Prenol lipids	29906402	1456592	45755584	24535412	9798945	4424750	1.93129e+07	15911288	8673073	20268246	3730210	3795848	0	8.72978e+06	611381504	604806400	561110208	592432704	0.452017
Suberic acid	5744	4.203	173.081	7.27979	[M-H]-	57.03322:206408 69.03258:10688 73.02766:44806 81.03304:14055 83.04851:677527 84.05165:15704 85.0277:31917 93.03264:76529 109.06442:119437 110.92891:15759 111.00777:68937 111.07973:16022622 112.08351:602902 129.01842:15374 129.09068:923090 130.09392:40084 137.02257:12840 155.0695:162699 173.08076:11791429 174.08496:525408	C8H14O4	Medium-chain fatty acids	TYFQFVWCELRYAO-UHFFFAOYSA-N	C08278	---	HMDB0000893	Lipids and lipid-like molecules	Fatty Acyls	820566400	863507072	1281373952	826142912	779102336	774701376	890899008	199497216	243921840	616185792	407944864	434936736	482898080	397564088	659987392	736974784	748048640	7.15004e+08	0.44625
Tetrahydroharman-3-carboxylic acid	9138	3.913	231.113	1.64422	[M+H]+	56.05045:193217 67.62875:358890 70.0658:181177 72.0817:1309184 74.0244:654218 81.03426:100015 86.09694:429528 90.0554:37777 102.05547:305568 105.07053:120664 106.07355:143059 121.06477:62609 130.06494:1689515 131.06816:188896 132.0815:59951 132.10165:104462 143.07281:111935 144.08125:713274 146.05968:940818 146.09656:43304 147.06433:46695 154.06548:597506 155.06969:37860 156.08195:84865 156.13745…	C13H14N2O2	Harmala alkaloids	ZUPHXNBLQCSEIA-UHFFFAOYSA-N	---	73530	HMDB0037942	Alkaloids and derivatives	Harmala alkaloids	42390888	9431982	21295774	16687458	20416244	28501270	2.31206e+07	0	0	15630666	0	9551437	35518764	1.01168e+07	516845984	531355552	511662432	519954656	0.437567
Glutathione (oxidized)	36613	3.433	613.158	1.19056	[M+H]+	69.56178:9711 76.02225:8622 76.03986:9489 84.04484:15800 85.04079:3917 92.01752:7382 99.05576:8013 107.99445:15274 112.03947:3258 129.06622:4058 130.04961:103353 131.04539:65551 131.99371:11638 136.03947:3671 143.04521:7057 145.06064:26654 149.03763:3323 153.06561:11245 155.08064:20864 160.00665:3256 162.02139:19006 177.03207:265496 178.03484:10293 179.04837:65900 181.06047:26411 185.03857:29812 …	C20H32N6O12S2	Peptides	YPZRWBKMTBYPTK-BJDJZHNGSA-N	C00127	65359;11215652	HMDB0003337	Organic acids and derivatives	Carboxylic acids and derivatives	108650008	63908170	179862552	49079592	42555348	97337692	90232227	45148018	20781849	20396728	40481308	39110764	67454426	3.88955e+07	0	1756697	1048685	935127	0.43106
Diffractaic acid	26469	5.459	373.128	3.43045	[M-H]-	69.79555:2738 71.52999:1287 77.81229:1345 79.95569:1683 89.50646:1232 117.03268:1334 121.02762:8977 122.0351:1587 134.03598:1683 136.05089:9764 137.02412:1359 146.036:13685 147.04408:12829 148.05186:7795 150.03119:2157 151.03842:2744 159.04361:2187 160.05054:12323 161.02318:2098 161.06:2760 162.03172:1821 162.06694:3090 163.03795:4866 164.04559:4345 173.05928:1314 175.07605:22576 177.05478:1564 1…	C20H22O7	Depsides and depsidones	MIJKZXWOOXIEEU-UHFFFAOYSA-N	---	94870	---	Phenylpropanoids and polyketides	Depsides and depsidones	25606398	0	9146375	488548	2049250	10078331	7894817	3236613	2239398	1938631	5256388	1823852	5771850	3.37779e+06	27026292	44333564	29196426	3.35188e+07	0.427849
Rhodioloside	18566	4.996	299.113	1.63817	[M-H]-	57.03311:7234 59.01213:30450 67.51009:38140 67.51429:14385 71.01241:15545 73.02769:4482 79.95578:46125 80.96349:34476 83.0122:49407 85.02804:41269 89.02287:24684 97.06469:13227 101.02238:29075 113.02351:22205 119.03326:18544 121.02873:4103 125.09621:5582 128.03453:16262 129.01846:14217 129.03792:7306 135.0439:4564 137.02261:5149 137.05913:6364 137.09566:6619 139.11047:5943 143.06909:40650 146.205…	C14H20O7	Glycosyl compounds	ILRCGYURZSFMEG-RKQHYHRCSA-N	C06046	159278	HMDB0257463	Organic oxygen compounds	Organooxygen compounds	3972390	1568234	6820671	1315082	1856135	2194247	2.95446e+06	185055	0	1543426	284318	1259708	4155434	1.23799e+06	88820888	88536832	84828640	8.73955e+07	0.419024
Caproic acid	953	4.52	115.075	13.2086	[M-H]-	58.72937:1758 61.41423:1863 68.99617:4736 68.99998:4419 74.32132:2107 114.93224:19285 115.0388:2609 115.07509:98711 115.91919:21891 116.03406:3911 116.07082:4238	C6H12O2	Medium-chain fatty acids	FUZZWVXGSFPDMH-UHFFFAOYSA-N	C01585	8892	HMDB0000535	Lipids and lipid-like molecules	Fatty Acyls	17621522	11357818	47582128	9204192	11214587	14787349	1.86279e+07	2347411	5603392	9173834	9937484	6684969	12724513	7.74527e+06	4526752	5469563	4027358	4.67456e+06	0.415788
Isofraxidin	10637	4.681	221.045	2.75961	[M-H]-	69.59193:53072 69.59469:65967 80.96387:493327 124.03871:157836 163.00243:218743 177.4375:43453 190.99728:5213976 192.0006:292701 206.02158:14646387 207.02347:1063284 221.04366:4014576 222.04756:429970	C11H10O5	7-hydroxycoumarins	HOEVRHHMDJKUMZ-UHFFFAOYSA-N	C17480	5318565	HMDB0253642	Phenylpropanoids and polyketides	Coumarins and derivatives	35905907	24553819	12215561	12553764	16310009	14424095	1.93272e+07	10245785	6875894	8480690	6796700	5352720	10267150	8.00316e+06	5357816384	4962621952	4705640704	5.00869e+09	0.414088
Retinoic Acid	14177	15.532	301.216	1.22835	[M+H]+	55.05517:21379 57.07068:6512 67.05505:74707 67.37577:57975 69.07055:25726 71.04996:10711 79.05469:66271 81.07033:98636 83.08559:12909 85.06533:4918 86.09698:4949 91.05499:122962 93.07054:112037 95.08593:83751 97.1011:4534 99.08101:4369 101.0604:13975 104.10682:12390 105.07059:87364 106.07354:3895 107.0859:75646 108.09013:4595 109.10136:51385 117.06955:119398 118.07294:5613 119.08584:132838 120.08…	C20H28O2	Retinoids	SHGAZHPCJJPHSC-YCNIQYBTSA-N	C00777	444795	HMDB0001852	Lipids and lipid-like molecules	Prenol lipids	60057036	67834344	42035024	81162064	44901028	41366112	5.62259e+07	17901446	13973081	38425204	16705275	28159956	23395480	23093407	164159728	0	106479864	9.02132e+07	0.410725
[8,8-Dimethyl-9-(3-methylbut-2-enoyloxy)-2-oxo-9,10-dihydropyrano[2,3-f]chromen-10-yl] 3-methylbut-2-enoate	23684	16.829	444.202	0.83296	[M+NH4]+	55.0551:101125 56.05844:3577 60.05626:3332 67.05489:3194 69.07084:14645 69.17221:5219 69.17548:5095 76.03996:26304 81.07024:9835 83.04973:2195851 83.08632:24646 84.05285:83120 89.06033:6159 93.07039:5833 95.0858:16208 97.10202:17942 98.98475:4503 105.07053:3147 107.08681:4701 109.10223:6054 119.08572:3411 120.96629:3735 121.10141:10064 123.11688:4444 131.04961:3017 135.11723:5880 155.01109:14733 …	C24H26O7	Angular pyranocoumarins	UHWIZIJICYWABA-UHFFFAOYSA-N	---	455809	---	Phenylpropanoids and polyketides	Coumarins and derivatives	8813176	9902355	11907795	2311051	5190277	5210724	7222563	2703677	3239961	4435152	5997666	0	866728	2873864	379472128	428262048	395130752	400954976	0.397901
3-Methylcatechol	1533	27.958	123.044	12.5157	[M-H]-	68.83611:11768 68.83936:6460 94.02802:37171 95.01183:85639 95.03114:7997 96.0435:25499 108.02006:34664 122.03629:66978 122.89243:6810 123.00771:81709 123.02822:12742 123.04375:808466 123.90127:7953 124.03877:93770	C7H8O2	Catechols	PGSWEKYNAOWQDF-UHFFFAOYSA-N	C02923	340	HMDB0301753	Benzenoids	Phenols	171961168	188359448	106297084	58362682	61589198	39389710	1.04327e+08	65898142	41990704	39375266	42457874	25270535	32048851	41173562	332490216	478502576	292104976	367699256	0.39466
Phenyl acetate	7973	4.212	195.063	17.1737	[M+CH3COO]-	59.01211:11735 61.98649:8030 69.29883:7604 71.01183:8495 79.95569:3242 89.02264:15174 92.92733:41093 101.92343:2701 103.91875:8487 104.9277:17113 112.93591:4388 114.93359:25080 121.90607:2680 123.04372:3030 127.07532:26192 132.93312:4318 139.91534:3409 148.91711:15229 151.03841:7689 151.07538:3891 151.90298:3138 158.84595:2520 160.84114:236281 165.05455:2986 167.06776:26112 169.08279:19912 194.89…	C8H8O2	Phenol esters	IPBVNPXQWQGGJP-UHFFFAOYSA-N	C00548	31229	HMDB0040733	Benzenoids	Phenol esters	36135272	47143416	68518496	31464318	30586560	39552296	42233393	8420492	8701310	25832530	17559642	18050364	19387958	1.63254e+07	77398784	60954888	63456300	6.727e+07	0.386552
3,4-Dihydroxyphenylacetate	5175	4.167	167.033	9.69857	[M-H]-	56.70933:6141 66.03281:11308 69.03261:7888 81.03308:27268 93.03271:7345 95.0118:11605 95.0487:71259 96.95776:18878 97.02752:30747 107.01237:27723 108.0202:80816 108.04343:12603 121.02747:8105 121.84483:6807 122.05941:11005 123.0075:30689 123.04374:212723 123.05409:34767 123.07999:12488 124.01547:69190 124.03871:7055 125.02325:404673 126.02628:7599 139.03885:45332 149.02367:11632 150.05386:7609 15…	C8H8O4	Catechols	CFFZDZCDUFSOFZ-UHFFFAOYSA-N	C01161	547	HMDB0001336	Benzenoids	Phenols	28452746	23234002	8177881	13272963	15083295	6027134	1.5708e+07	11900633	5298222	3320432	7031847	4238620	3945933	5.95595e+06	153116160	148961872	149126784	1.50402e+08	0.379166
Adenine	1859	1.742	136.062	0.44098	[M+H]+	69.40908:837878 94.04013:1820549 119.03536:4607602 136.0621:121335424	C5H5N5	6-aminopurines	GFFGJBXGBJISGV-UHFFFAOYSA-N	C00147	190	HMDB0000034	Organoheterocyclic compounds	Imidazopyrimidines	118407912	104562792	65980566	74351510	44601062	48831732	7.61226e+07	40621813	35512953	20939735	26618538	29094141	20331315	2.88531e+07	34800628064	38002407808	34742175856	3.58484e+10	0.379034
Tanshinone IIA	13690	17.377	295.132	2.47346	[M+H]+	68.02396:3035910 68.02821:5207134 96.72827:1217066 178.07758:2011807 179.08702:1488249 183.08031:1552581 191.08667:3700546 192.09268:1315615 193.10168:1222828 205.10081:1177253 206.11003:12446960 207.07936:17867122 207.11572:4573928 208.08307:1439769 216.09303:3710366 219.07907:4104849 220.08818:5776824 221.09491:6232560 221.13249:24937980 222.13684:1352643 223.07552:1631083 225.08923:4764978 225…	C19H18O3	Tanshinones, isotanshinones, and derivatives	HYXITZLLTYIPOF-UHFFFAOYSA-N	---	164676	HMDB0258715	Lipids and lipid-like molecules	Prenol lipids	0	7991938	4969657	4341998	6044470	4709780	4.67631e+06	4080784	0	3630520	2643651	0	0	1.72583e+06	292336492544	294210766848	309192986624	2.9858e+11	0.369057
Cer(d18:1/16:0)	30743	20.795	538.519	0.33425	[M+H]+	56.05027:11965 57.03432:3134 57.07069:7069 59.05007:13164 60.04522:8565 60.08142:2967 67.05502:11357 69.07029:7987 71.08633:5989 73.02891:5877 79.05461:5841 81.07031:11439 82.06594:21337 83.08632:8234 85.06534:3497 85.10181:5605 86.09707:10692 87.04424:9331 89.06059:25348 93.07039:9117 95.08589:17455 96.08106:3574 97.10111:5891 101.06042:6169 103.0759:2819 104.10701:49768 105.11037:2876 107.08575…	C34H67NO3	Ceramides	YDNKGFDKKRUKPY-ORIPQNMZSA-N	---	5283564	HMDB0004949	Lipids and lipid-like molecules	Sphingolipids	65603748	167535552	157085508	165065176	203905332	133983208	1.48863e+08	17085692	46098151	54244328	43247138	87535866	76506878	5.41197e+07	0	1066691	0	355564	0.363553
Estrone-3-sulfate	24020	3.77	349.114	6.12985	[M-H]-	57.0327:4896 59.0122:102223 71.01247:66929 72.99168:22632 73.02769:4904 75.00734:40279 85.02776:199689 87.00691:19924 89.02254:17676 95.01188:71737 99.00703:64379 101.02281:5760 103.00242:34379 111.00766:3605 111.07983:177997 112.08364:7244 113.02252:531957 114.02626:14103 115.00253:13302 116.90549:5535 117.01844:26727 118.9028:17382 118.94216:6229 129.01862:23665 129.09081:90262 131.03348:4378 1…	C18H22O5S	Sulfated steroids	JKKFKPJIXZFSSB-UHFFFAOYSA-N	C02538	---	HMDB0001425	Lipids and lipid-like molecules	Steroids and steroid derivatives	63393628	111644960	320030048	91300368	158375808	104997528	1.41624e+08	14125499	19982734	81934072	59076752	102091840	30857422	5.13447e+07	12320555	15038863	21112168	1.61572e+07	0.362543
Limonin	25462	3.726	471.201	1.82512	[M+H]+	55.05506:14639 58.06569:22302 67.05489:56602 68.55868:75960 69.03438:28271 69.07044:90132 70.06603:219481 71.04997:15585 72.08137:104193 79.05462:22033 81.03442:246292 81.07024:50279 82.03763:16318 83.04971:45313 84.04481:25800 84.08136:17190 85.02889:27459 85.06535:14989 86.09721:323284 91.05408:21318 93.0704:50463 95.01308:515681 95.04998:459161 95.08581:27398 97.02856:52710 97.06483:20369 105.…	C26H30O8	Limonoids	KBDSLGBFQAGHBE-UHFFFAOYSA-N	C03514	---	HMDB0035921	Lipids and lipid-like molecules	Prenol lipids	72426936	43402008	62130932	34602536	59157924	56812780	5.47555e+07	8414668	0	29176968	18495246	22341314	40423060	1.98085e+07	240576704	145980336	213936592	200164544	0.361763
Citraconic acid	1996	10.079	129.018	13.2538	[M-H]-	55.01708:6819 57.60562:1694 59.01256:1851 69.14427:8622 70.69566:1847 73.02771:2553 81.49651:1744 85.02778:37994 86.05952:2093 88.03899:6832 101.02281:16982 111.00769:2085 129.01717:26838 129.0367:39955 129.05325:8017 130.03914:1895 130.04898:2228 130.08556:2919	C5H6O4	Branched fatty acids	HNEGQIOMVPPMNR-IHWYPQMZSA-N	C02226	643798	HMDB0000634	Lipids and lipid-like molecules	Fatty Acyls	25275596	25788956	26400192	35846856	29978996	35903240	2.98656e+07	11359237	8170910	12296447	9994553	12857313	8616367	1.05491e+07	50663156	79022704	89564240	7.30834e+07	0.35322
Galactose	6307	27.675	179.055	6.70181	[M-H]-	55.68807:16977 58.00451:24038 59.01223:1886089 68.05357:177176 71.01251:1173171 73.02769:19638 76.63515:18823 83.01265:22603 83.80374:16607 85.02773:102775 87.00691:19452 89.0226:946928 90.92291:26452 90.99696:36844 95.01266:29173 96.73088:20978 101.02287:204882 104.13309:21769 104.92672:67879 113.02244:163870 114.04243:15656 119.03326:31874 134.91301:33216 134.98622:241262 143.28705:16477 178.97…	C6H12O6	Monosaccharides	WQZGKKKJIJFFOK-PHYPRBDBSA-N	C01582	---	HMDB0000143	Organic oxygen compounds	Organooxygen compounds	802260160	2425485568	1963111936	449123104	748033664	227474960	1.10258e+09	389445728	465569184	545461376	422856224	175000256	305844832	384029600	777070592	2079401088	1540630912	1465700864	0.3483
Genkwanin	16804	11.411	283.061	2.26099	[M-H]-	53.09324:16998 67.34206:16687 68.54239:60638 68.54616:42564 75.36835:17847 76.24472:17474 133.28854:18662 147.92213:16874 216.53517:20584 248.81282:17980 267.03119:33185 268.03555:3170276 269.04138:460870 283.05988:6118447 284.06519:846717	C16H12O5	7-O-methylated flavonoids	JPMYFOBNRRGFNO-UHFFFAOYSA-N	C10046	5281617	HMDB0252684	Phenylpropanoids and polyketides	Flavonoids	10481987	2890558	3082449	3049806	901208	1418941	3.63749e+06	1148922	1953684	1300630	402361	1294020	1421150	1.25346e+06	929374464	940596032	980423936	9.50131e+08	0.344595
Methylparaben	3754	4.525	151.039	8.93803	[M-H]-	59.0123:174195 68.6944:27056 68.69818:14949 71.012:231419 73.02769:33689 83.01193:11495 85.02773:14379 89.02256:176786 92.0248:11495 93.02016:51885 101.0228:191079 107.04836:52458 108.02004:53476 108.04343:43545 109.01494:10631 109.02789:9658 119.03326:15552 122.0351:13328 123.00749:10783 123.04374:210906 133.04948:8287 136.01508:5373994 137.01804:166025 151.03839:1846883 151.05849:326440 152.033…	C8H8O3	Benzoic acid esters	LXCFILQKKLGQFO-UHFFFAOYSA-N	---	7456	HMDB0032572	Benzenoids	Benzene and substituted derivatives	92341208	40035128	37524340	32988150	21641002	24020560	4.14251e+07	16786114	16160434	20577962	7010092	8188432	14060336	1.37972e+07	309486816	414460256	392913664	372286912	0.333065
p-Coumaraldehyde	3481	4.343	147.044	9.6569	[M-H]-	53.1803:1749 61.9865:7042 64.91537:1557 69.05383:2231 69.05764:7139 75.62531:1585 80.63468:1545 86.59046:1424 103.05411:2056 119.04928:5559 147.04408:15910	C9H8O2	Cinnamaldehydes	CJXMVKYNVIGQBS-OWOJBTEDSA-N	C05608	440733	HMDB0040986	Phenylpropanoids and polyketides	Cinnamaldehydes	125040152	20983084	52069476	19269068	12671186	53245412	47213063	14272743	14470338	16009769	16725930	15656452	16206747	1.5557e+07	34065248	36960496	42999996	38008580	0.329506
Dhelwangin	3887	4.059	153.018	9.99874	[M-H]-	65.03809:195357 67.01716:74273 69.38425:16297 69.38809:19173 81.03306:11720 91.01753:40079 109.02785:3813828 110.03126:118475 125.0219:13556 135.00668:1263574 136.01053:43596 153.01703:5658881 153.86612:19817 154.02194:205865	C12H16O4	Organooxygen compounds	AJFJTORMMHWKFW-UHFFFAOYSA-N	---	54695756	HMDB0030703	Organic oxygen compounds	Organooxygen compounds	424855552	39823352	321839648	34749156	54651188	209860096	1.80963e+08	42914612	58738024	49768732	81476680	53786800	70841232	59587680	759432896	790033408	806409152	7.85292e+08	0.329281
Abietic acid	18820	18.895	301.217	1.82592	[M-H]-	68.93425:5915 96.95776:1603 125.02326:3087 134.036:1533 136.01508:1840 149.05992:1710 151.00134:14552 164.00974:18042 174.0307:2952 196.00043:2281 199.03857:5261 201.01869:5416 215.10681:6105 217.04982:2218 242.0567:12731 257.08344:4905 258.05179:5013 283.05984:2151 286.04678:21443 287.04913:2372 301.07123:132621 301.21494:368412 302.07492:22040 302.21902:68020	C20H30O2	Diterpenoids	RSWGJHLUYNHPMX-ONCXSQPRSA-N	C06087	10569	HMDB0247751	Lipids and lipid-like molecules	Prenol lipids	1911768	2366721	1427358	2213820	656129	2112653	1.78141e+06	425806	339353	978785	507209	787926	465715	584132	24860648	20878200	15821402	2.05201e+07	0.327905
Isoimperatorin	15454	11.971	269.082	0.33447	[M-H]-	69.30431:681945 89.02254:254780 209.05858:616554 210.06859:3983542 211.03922:283541 211.0712:263735 225.05595:719924 226.06139:1160868 253.05005:297396 254.05717:15853916 255.06337:1756566 269.08319:72178072 270.08636:11155077	C16H14O4	Psoralens	IGWDEVSBEKYORK-UHFFFAOYSA-N	C16976	68081	HMDB0253646	Phenylpropanoids and polyketides	Coumarins and derivatives	24709726	10071771	30229234	9062010	5409536	6282951	1.42942e+07	3517391	6119726	6628506	6348686	3050074	1801048	4.57757e+06	4359487488	4121810688	4136227328	4.20584e+09	0.32024
beta-D-Glucopyranosiduronic acid, 4-methylphenyl	16814	4.031	283.082	1.30704	[M-H]-	55.01745:69038 57.03314:461342 59.01217:2961580 67.01722:47210 69.38919:71998 71.01249:1130953 72.99159:242845 73.02768:209384 75.00724:2040043 79.08743:39528 83.01192:169736 85.02773:4545562 86.03148:65815 87.00696:884918 89.02254:493517 91.02166:42988 92.174:40563 95.01186:1371660 99.00713:1845472 100.01064:45512 101.02281:62221 103.00253:595170 103.91874:44139 107.04913:5211034 108.05167:27479…	C13H16O7	Glycosyl compounds	JPAUCQAJHLSMQW-XPORZQOISA-N	---	154035	HMDB0011686	Organic oxygen compounds	Organooxygen compounds	311191776	1982489984	127490120	2053910144	923850752	702900032	1.01697e+09	337788544	126768040	490532096	704458048	165332768	95362824	3.2004e+08	50567520	51498596	45017436	4.90279e+07	0.314699
Rosmarinic acid	25117	4.696	359.077	1.11397	[M-H]-	56.99676:51151 68.71577:260298 72.99123:5477044 73.99484:51092 79.95567:167192 123.04375:1386911 133.02754:1232135 135.0439:3376115 136.04665:210385 151.03839:61652 153.05476:51943 161.02313:56317704 162.02586:3626046 179.03299:7762402 180.03693:466927 197.04535:18437506 198.04865:1154628 223.02361:65878 312.62015:47104 359.08044:2290008 359.21002:299548 360.08127:261288	C18H16O8	Coumaric acids and derivatives	DOUMFZQKYFQNTF-UHFFFAOYSA-N	C01850	---	HMDB0003572	Phenylpropanoids and polyketides	Cinnamic acids and derivatives	28401803	22560101	12972157	6257106	4409316	2902418	1.29172e+07	5633559	2555132	2933906	2166659	1700477	8157367	3857850	11075494368	11024175712	11718561488	11272743856	0.298661
Arabitol	3761	6.605	151.061	0.92678	[M-H]-	55.01745:1866 59.01223:93671 66.0333:1828 68.69278:5859 68.69656:2761 71.01249:114997 72.99159:1779 73.02777:18731 83.01192:7052 85.02789:17309 87.0069:5550 89.02254:92106 92.92725:8289 95.04868:1739 101.02282:106939 106.99136:3143 107.04906:144155 108.01999:1783 108.04342:9097 108.05194:6822 109.02789:2671 109.03976:3155 113.02247:8415 119.03324:6793 122.03637:6776 123.04367:37503 124.03869:2027…	C5H12O5	Sugar alcohols	HEBKCHPVOIAQTA-IMJSIDKUSA-N	C00532	---	HMDB0001851	Organic oxygen compounds	Organooxygen compounds	68579600	41769840	103313304	33704828	15125059	17162528	4.66092e+07	11393046	15652954	13257082	10086932	13251189	19691172	1.38887e+07	46470348	40172652	55501496	4.73815e+07	0.297983
Gentisic acid	3888	3.93	153.018	9.80268	[M-H]-	68.69117:72435 68.69495:36450 81.03307:85665 85.02774:84403 95.0118:84670 107.01237:38050 108.01994:1121047 109.02791:6631982 110.0237:42282 110.03136:212681 123.0075:83349 123.04374:121122 125.02339:263614 135.0439:33359 151.00151:744250 152.00604:29207 153.01711:6832332 153.03683:406939 153.05299:105592 154.02188:312212	C7H6O4	Hydroxybenzoic acid derivatives	WXTMDXOMEHJXQO-UHFFFAOYSA-N	C00628	---	HMDB0000152	Benzenoids	Benzene and substituted derivatives	426486944	40675484	2871369	4651012	1399610	4272722	8.00595e+07	27925980	8691871	26497200	32905840	17658004	29265196	2.3824e+07	615825344	662345600	634402496	637524480	0.297579
Piscidic acid	13989	3.602	255.051	1.56831	[M-H]-	59.01239:273138 64.93521:15544 66.03281:19477 69.00813:74588 71.01185:91738 72.99139:281755 73.02769:68096 75.00686:122984 83.04854:32912 84.04365:75805 85.02774:36730 86.02317:16577 87.00692:86598 93.03271:24144 94.02814:124268 95.04782:24126 96.04341:23445 96.95776:35732 97.02789:438016 98.02316:21856 99.00616:57578 101.02283:22170 107.04808:61304 108.01894:20265 109.0279:34316 109.0387:54363 1…	C11H12O7	Phenylpropanoic acids	TUODPMGCCJSJRH-KWQFWETISA-N	---	120693	HMDB0030809	Phenylpropanoids and polyketides	Phenylpropanoic acids	384512	480065	437412	8901455	232392	1784345	2.0367e+06	905861	220435	974872	892937	349890	115508	576584	512269600	585904512	540035840	546069984	0.283098
Arabinose	3608	27.567	149.044	11.8085	[M-H]-	52.43279:1112 59.0123:43692 68.57227:8893 71.01208:33408 72.67916:1277 73.02771:1565 85.02776:5626 89.02284:10417 90.93198:1810 92.92728:2026 93.03272:4864 95.04871:2205 101.02284:2076 108.04346:1351 121.02781:14880 136.07379:1124 143.2318:1196 149.02232:29041 149.05994:2815 150.05408:11859	C5H10O5	Monosaccharides	SRBFZHDQGSBBOR-KLVWXMOXSA-N	C00259	66308	HMDB0000646	Organic oxygen compounds	Organooxygen compounds	57603664	43675928	61975444	30610716	26580148	26697366	4.11905e+07	10465327	8461082	8784888	16274064	14768318	8722379	1.1246e+07	31125530	69549960	142977296	8.12176e+07	0.273024
4-Methylumbelliferyl glucuronide	24237	4.035	351.069	8.85858	[M-H]-	57.0331:11945 59.01217:61983 69.80495:4618 71.01231:23074 72.99159:5435 75.00722:60866 85.0277:119680 87.0069:14891 89.02254:10155 95.01192:49556 99.00714:65748 101.02281:3385 103.0027:25062 107.0489:95471 111.00766:3105 113.02244:340760 114.02626:11449 115.00253:15303 117.01813:31421 129.01842:17016 157.01259:13193 158.08087:18751 170.08182:3993 172.09598:15808 174.8764:3832 175.02338:95022 239.…	C16H16O9	Coumarin glycosides	ARQXEQLMMNGFDU-UHFFFAOYSA-N	C11584	91553	HMDB0240464	Phenylpropanoids and polyketides	Coumarins and derivatives	5556487	43991656	2109032	32061648	16415977	18417820	19758770	7397653	1720509	6757528	8571907	4504883	2203033	5.19259e+06	19040996	44568604	28698186	30769262	0.262799
Melilotoside	26264	3.869	371.098	2.31744	[M+FA-H]-	57.03311:5833 59.01224:37417 66.41051:3858 69.54021:4063 69.78947:13516 71.01202:41776 72.99161:16195 73.02769:5656 75.00742:32818 79.9557:17665 80.96325:50932 82.9596:4787 85.02789:44521 87.00707:48391 88.03819:14594 89.02258:34755 94.02871:3646 96.95869:44753 97.02843:7159 99.00725:28293 99.04354:4491 101.02283:18935 109.0279:5427 111.00768:8964 112.93593:5483 113.02249:16724 115.00254:24869 11…	C15H18O8	Glycosyl compounds	GVRIYIMNJGULCZ-ZMKUSUEASA-N	C05158	---	HMDB0033581	Organic oxygen compounds	Organooxygen compounds	76909064	8214199	16441116	6167250	7636392	788738	1.93595e+07	0	3067281	4352027	21349432	0	76088	4.80747e+06	187259680	198402784	190824320	1.92162e+08	0.248327
Benzyl alcohol	433	4.092	107.048	18.3092	[M-H]-	53.71469:2163 67.28706:2320 69.01195:3415 69.01575:9840 89.92396:2930 106.04156:2407 107.0481:136014 108.05197:3460	C7H8O	Benzyl alcohols	WVDDGKGOMKODPV-UHFFFAOYSA-N	C00556	244	HMDB0003119	Benzenoids	Benzene and substituted derivatives	25627702	229505648	20836452	284268992	69063212	59697866	114833312	14961872	5897783	61438905	49466479	16505492	19192547	27910513	29614696	26924426	29389603	2.86429e+07	0.243052
9-HOTrE	12422	14.871	277.216	0.7936	[M+H-H2O]+	55.05514:374801 57.07069:135610 67.05499:901922 69.036:41834 69.0704:557217 71.04996:29018 71.08633:47603 77.03943:28976 79.0547:1583054 80.05801:46971 81.07033:1267754 82.07358:41322 83.0497:82788 83.08634:405069 85.06534:91596 91.05499:378129 93.07049:3188731 94.07382:177890 95.08591:990460 96.0891:31544 97.06482:96908 97.10201:259794 99.08102:27999 105.07053:368322 107.08585:2205864 108.08927:…	C18H30O3	Lineolic acids and derivatives	RIGGEAZDTKMXSI-CUHSZNQNSA-N	C16326	6439873	HMDB0031934	Lipids and lipid-like molecules	Fatty Acyls	62035861	17587417	47786299	26495144	9171138	26715924	3.1632e+07	10187743	6957674	10196501	3267365	6636014	6890851	7.35602e+06	13664085696	13313156608	13395925280	13457722528	0.23255
Lactose	26859	1.377	377.085	2.01546	[M+Cl]-	59.0122:377316 61.16848:26192 63.75648:23830 68.04726:247359 71.01197:282739 89.02261:667684 101.02297:289312 110.95668:28932 113.02258:203987 119.03295:209762 129.51472:25224 131.03351:30412 143.03201:43892 156.49516:27129 161.04453:178254 167.5276:28146 179.05565:748733 197.02199:30106 215.03204:182465 221.06244:31522 341.10818:1490882 342.1145:111624 377.08331:1117290 378.08572:48915	C12H22O11	Glycosyl compounds	GUBGYTABKSRVRQ-XLOQQCSPSA-N	C00243	84571	HMDB0000186	Organic oxygen compounds	Organooxygen compounds	3415895	620627	824122	161756	329934	865740	1.03635e+06	0	296794	131160	314728	187354	514599	240772	1567325056	1586333184	2937975808	2.03054e+09	0.232328
Quinidine	17594	3.894	347.168	14.5749	[M+Na]+	67.89275:71943 71.19332:6638 89.06026:63578 126.71262:6205 130.26633:7397 133.08632:14516 181.01175:12531 182.08133:7512 199.0211:85069 226.08551:9460 259.05417:7224 261.13077:15676 275.11093:31519 287.10495:15399 289.12714:312156 289.15979:280386 290.12753:30448 290.16501:33221 291.73233:7419 301.12106:7954 346.948:39070 347.13196:1713567 347.16876:2558299	C20H24N2O2	Cinchona alkaloids	LOUPRKONTZGTKE-LHHVKLHASA-N	C06527	441074	HMDB0015044	Alkaloids and derivatives	Cinchona alkaloids	120847808	4098818	134115304	82143440	117466752	116048592	9.57868e+07	2127884	18957858	10853731	4468336	84347624	8216600	2.14953e+07	135230480	162592912	0	99274464	0.224408
Pratol	15263	6.321	267.071	18.3101	[M-H]-	57.03311:3725 59.01228:68820 67.54377:16905 67.54745:12389 71.01199:40330 73.02762:17640 74.63466:2261 75.00725:5142 83.01195:4036 83.04854:3597 85.02774:15119 85.06419:2661 87.00699:122673 88.00294:3331 89.02264:43286 94.02785:3062 95.0118:2295 96.95867:4321 97.02752:5384 99.0071:2892 101.02278:44611 109.0279:9070 113.02251:47391 121.02747:2386 124.03871:8815 125.02326:4517 125.09621:12907 129.0…	C16H12O4	4'-O-methylated flavonoids	SQVXWIUVAILQRH-UHFFFAOYSA-N	---	5320693	---	Phenylpropanoids and polyketides	Flavonoids	69705032	28745126	25972318	13349730	10600329	12082946	2.67426e+07	5292982	6627492	6952705	6821924	5008972	3610272	5.71906e+06	126791192	148869024	97146176	1.24269e+08	0.213856
Corosolic acid	35796	16.695	471.347	1.6124	[M-H]-	59.01212:4288 61.9865:5865 67.79031:39131 79.9557:5427 80.96324:4487 96.72276:6353 105.87294:3901 279.23279:14511 325.1857:25952 336.0451:3572 423.32022:3384 463.67831:3582 471.3479:3311540 472.34915:569456	C30H48O4	Triterpenoids	HFGSQOYIOKBQOW-UHFFFAOYSA-N	---	6918774	HMDB0250454	Lipids and lipid-like molecules	Prenol lipids	173197	22809126	19408262	294564	16028552	130724	9.8074e+06	304648	170406	222976	189253	11421020	168221	2.07942e+06	141590976	154860992	144469248	1.46974e+08	0.212026
Salvianolic Acid B	52378	4.985	717.143	4.00197	[M-H]-	67.68787:27490 72.9916:9385 109.02793:39696 135.0439:14517 159.04361:2721 173.02473:2686 179.03302:12226 185.02287:59689 186.02939:4197 197.04634:16766 229.01401:3743 249.05492:10366 251.0349:4937 267.06427:4628 277.05136:38769 279.02924:49877 280.03549:13266 293.04593:38412 295.05853:108629 296.06583:12396 303.02774:3770 321.03784:593906 322.04379:62096 339.05029:203608 340.05325:14105 343.08273…	C36H30O16	2-arylbenzofuran flavonoids	SNKFFCBZYFGCQN-UHFFFAOYSA-N	---	---	HMDB0242648	Phenylpropanoids and polyketides	2-arylbenzofuran flavonoids	86003830	46618228	37311681	9149398	6981322	13505119	3.32616e+07	6036725	7132562	5939995	6204301	4007734	4522373	5640615	30678071296	29309469696	29929938944	29972493312	0.169583
PC(18:1/18:2)	48977	17.515	784.583	2.8805	[M+H]+	55.05503:5226 57.03388:18692 57.07066:7179 58.06649:29285 59.0498:95475 59.07397:6911 60.08176:154151 67.05486:5056 69.07026:14807 71.07346:36292 73.02924:50649 73.06499:13754 81.0702:12427 85.06568:26850 86.09734:647618 87.04461:70478 87.06269:5833 87.08041:13460 87.09996:42997 89.06065:225175 90.06347:5416 95.08575:5689 98.9847:17070 99.08097:6554 101.05981:33003 103.07625:50929 104.10716:55292…	C44H82NO8P	Phosphatidylcholines	YBNAKFLXDDROCX-YGRWKTHCSA-N	---	53478723	HMDB0008072	Lipids and lipid-like molecules	Glycerophospholipids	320240224	58281956	35428004	64887848	28175794	62504940	9.49198e+07	34397504	0	0	0	30024970	29331202	1.56256e+07	0	28714130	0	9.57138e+06	0.164619
Methoxybenzenediol + O-Hex	23825	3.598	347.098	0.17286	[M+FA-H]-	61.06244:4932 64.4501:5241 66.54365:4888 69.12572:31356 70.10016:5278 71.01247:38307 71.50992:4655 73.02769:7546 85.02774:20255 89.02254:22741 99.0071:6558 100.64159:5204 101.02283:24193 110.2594:5457 113.02249:23124 116.90585:49432 120.90003:10468 123.00758:47963 138.03091:219582 139.03928:94631 140.04102:5628 151.03842:6417 152.37642:5374 161.0448:67447 163.03796:6140 173.09169:9184 181.03539:2…	C13H18O8	Phenolic glycosides-guaiacol	LWEHRPZXRYZMDC-UHFFFAOYNA-N	---	---	---	---	---	84806400	1275652	38071324	1125007	1358441	33350026	26664475	4854000	2383292	804798	1672326	603825	1973700	2.04866e+06	20964874	33028886	45549940	3.31812e+07	0.0768309

## Sheet: 可能代谢物
Name	Alignment ID	Average Rt min	Average Mz	Mass error(ppm)	Adduct type	MS MS spectrum	FORMULA	ONTOLOGY	INCHIKEY	KEGGID	CID	HMDBID	Superclass	Class	Model-1	Model-2	Model-3	Model-4	Model-5	Model-6	Model_Mean	ONSMP-H1	ONSMP-H2	ONSMP-H3	ONSMP-H4	ONSMP-H5	ONSMP-H6	ONSMP-H_Mean	ZY-1	ZY-2	ZY-3	ZY_Mean
Atractylenolide II	10823	9.959	255.137	6.81991	[M+Na]+	55.05504:6844 57.0708:14634 59.05013:16195 67.05487:4218 67.41564:9793 67.41985:23110 69.03436:3787 69.0704:14315 71.08631:10671 74.06069:3471 81.07022:4157 83.08558:11174 85.10179:2576 86.09698:3805 88.07629:27047 89.06034:14493 95.08578:8959 97.10114:12663 102.09155:13433 107.08573:3338 109.10112:2528 116.10713:2469 121.10138:2720 129.0705:22124 133.08627:4011 135.11719:6880 137.13249:2382 141.…	C15H20O2	Sesquiterpene lactones	OQYBLUDOOFOBPO-KCQAQPDRSA-N	C17886	5321023	HMDB0248707	Prenol lipids	Prenol lipids	0	0	0	0	0	0	0	56678788	32449246	47480068	63809788	42054316	46657420	48188271	0	0	0	0
Agarotetrol	17105	5.739	341.102	6.15656	[M+Na]+	57.0707:2614 69.82001:1840 87.04426:1555 89.06033:2846 121.10143:1427 144.09265:1802 195.11775:2418 201.09067:5886 221.09506:1570 223.11357:2508 227.10779:2374 229.08429:19515 230.08742:2123 239.10928:3151 241.12421:1973 245.08202:5928 249.09326:5251 251.10699:25119 252.11066:2890 255.10184:20815 256.10583:2845 267.10165:27072 268.10696:3051 269.11826:15097 270.12085:2831 271.0961:1625 277.0864:1…	C17H18O6	Pyranones and derivatives	CWMIROLCTHMEEO-FXUDXRNXSA-N	---	---	---	---	---	0	0	0	1803832	0	0	300639	29163936	22881424	18954500	19861724	23369284	25517580	23291408	0	0	0	0
3-(2,4-dimethoxyphenyl)-1-(4-hydroxyphenyl)-1-propanone	14729	8.67	309.11	0.29116	[M+Na]+	57.03433:1282 57.0707:1984 57.45991:1265 59.0499:8652 59.6684:1209 61.28785:1194 65.69388:1302 67.0549:1158 69.07085:1706 69.28694:6577 71.36684:1238 73.02917:9374 73.05912:1118 78.61385:1246 81.07026:2831 83.08634:2099 87.04459:13946 89.06034:7125 93.07041:1432 95.08582:2864 97.06575:1758 101.06044:2494 107.08578:1610 121.06479:1297 121.10143:1438 123.08078:29035 127.07459:1427 133.08633:2715 13…	C17H18O4	Retro-dihydrochalcones	RSAIVLRELNGZEY-UHFFFAOYSA-N	---	5319081	HMDB0254174	Phenylpropanoids and polyketides	Linear 1,3-diarylpropanoids	0	0	0	0	0	0	0	15447400	24280134	20438380	56609284	22680420	14400963	2.56428e+07	0	0	0	0
