# Supplementary material for: Optimized New Shengmai Powder suppresses ferroptosis in ischemic cardiomyocytes via cGMP-PKG signalling
Source: Chin Med. 2026 Mar 6;21:78. doi: 10.1186/s13020-026-01364-6 (PMC12964781; doi:10.1186/s13020-026-01364-6)
Supplement: Supplementary file 3 — Supplementary Material 3. Table S3. Targets of ONSMP components. [file 13020_2026_1364_MOESM3_ESM.xlsx]

## Sheet: Sheet2
Name	Pubchem ID	SMILES	Target
1,2-Dihydrotanshinquinone	105119	CC1=CCCC2=C1C=CC3=C2C(=O)C(=O)C4=C3OC=C4C	ACACA
1,2-Dihydrotanshinquinone	105119	CC1=CCCC2=C1C=CC3=C2C(=O)C(=O)C4=C3OC=C4C	ACACB
1,2-Dihydrotanshinquinone	105119	CC1=CCCC2=C1C=CC3=C2C(=O)C(=O)C4=C3OC=C4C	ADAM10
1,2-Dihydrotanshinquinone	105119	CC1=CCCC2=C1C=CC3=C2C(=O)C(=O)C4=C3OC=C4C	ADRA2B
1,2-Dihydrotanshinquinone	105119	CC1=CCCC2=C1C=CC3=C2C(=O)C(=O)C4=C3OC=C4C	AKR1B1
1,2-Dihydrotanshinquinone	105119	CC1=CCCC2=C1C=CC3=C2C(=O)C(=O)C4=C3OC=C4C	ALPL
1,2-Dihydrotanshinquinone	105119	CC1=CCCC2=C1C=CC3=C2C(=O)C(=O)C4=C3OC=C4C	AOC3
1,2-Dihydrotanshinquinone	105119	CC1=CCCC2=C1C=CC3=C2C(=O)C(=O)C4=C3OC=C4C	APEX1
1,2-Dihydrotanshinquinone	105119	CC1=CCCC2=C1C=CC3=C2C(=O)C(=O)C4=C3OC=C4C	BRD2
1,2-Dihydrotanshinquinone	105119	CC1=CCCC2=C1C=CC3=C2C(=O)C(=O)C4=C3OC=C4C	CDK2
1,2-Dihydrotanshinquinone	105119	CC1=CCCC2=C1C=CC3=C2C(=O)C(=O)C4=C3OC=C4C	CDK5
1,2-Dihydrotanshinquinone	105119	CC1=CCCC2=C1C=CC3=C2C(=O)C(=O)C4=C3OC=C4C	CSNK2B
1,2-Dihydrotanshinquinone	105119	CC1=CCCC2=C1C=CC3=C2C(=O)C(=O)C4=C3OC=C4C	CTDP1
1,2-Dihydrotanshinquinone	105119	CC1=CCCC2=C1C=CC3=C2C(=O)C(=O)C4=C3OC=C4C	CTSD
1,2-Dihydrotanshinquinone	105119	CC1=CCCC2=C1C=CC3=C2C(=O)C(=O)C4=C3OC=C4C	DCUN1D1
1,2-Dihydrotanshinquinone	105119	CC1=CCCC2=C1C=CC3=C2C(=O)C(=O)C4=C3OC=C4C	DUSP3
1,2-Dihydrotanshinquinone	105119	CC1=CCCC2=C1C=CC3=C2C(=O)C(=O)C4=C3OC=C4C	EGLN1
1,2-Dihydrotanshinquinone	105119	CC1=CCCC2=C1C=CC3=C2C(=O)C(=O)C4=C3OC=C4C	ENPEP
1,2-Dihydrotanshinquinone	105119	CC1=CCCC2=C1C=CC3=C2C(=O)C(=O)C4=C3OC=C4C	ERAP1
1,2-Dihydrotanshinquinone	105119	CC1=CCCC2=C1C=CC3=C2C(=O)C(=O)C4=C3OC=C4C	F13A1
1,2-Dihydrotanshinquinone	105119	CC1=CCCC2=C1C=CC3=C2C(=O)C(=O)C4=C3OC=C4C	FABP4
1,2-Dihydrotanshinquinone	105119	CC1=CCCC2=C1C=CC3=C2C(=O)C(=O)C4=C3OC=C4C	FCGRT
1,2-Dihydrotanshinquinone	105119	CC1=CCCC2=C1C=CC3=C2C(=O)C(=O)C4=C3OC=C4C	FER
1,2-Dihydrotanshinquinone	105119	CC1=CCCC2=C1C=CC3=C2C(=O)C(=O)C4=C3OC=C4C	FLT1
1,2-Dihydrotanshinquinone	105119	CC1=CCCC2=C1C=CC3=C2C(=O)C(=O)C4=C3OC=C4C	FYN
1,2-Dihydrotanshinquinone	105119	CC1=CCCC2=C1C=CC3=C2C(=O)C(=O)C4=C3OC=C4C	GRB2
1,2-Dihydrotanshinquinone	105119	CC1=CCCC2=C1C=CC3=C2C(=O)C(=O)C4=C3OC=C4C	GSK3A
1,2-Dihydrotanshinquinone	105119	CC1=CCCC2=C1C=CC3=C2C(=O)C(=O)C4=C3OC=C4C	GSTP1
1,2-Dihydrotanshinquinone	105119	CC1=CCCC2=C1C=CC3=C2C(=O)C(=O)C4=C3OC=C4C	GUSB
1,2-Dihydrotanshinquinone	105119	CC1=CCCC2=C1C=CC3=C2C(=O)C(=O)C4=C3OC=C4C	HSD11B1
1,2-Dihydrotanshinquinone	105119	CC1=CCCC2=C1C=CC3=C2C(=O)C(=O)C4=C3OC=C4C	HSP90AA1
1,2-Dihydrotanshinquinone	105119	CC1=CCCC2=C1C=CC3=C2C(=O)C(=O)C4=C3OC=C4C	HSP90AB1
1,2-Dihydrotanshinquinone	105119	CC1=CCCC2=C1C=CC3=C2C(=O)C(=O)C4=C3OC=C4C	IMPDH2
1,2-Dihydrotanshinquinone	105119	CC1=CCCC2=C1C=CC3=C2C(=O)C(=O)C4=C3OC=C4C	ITGB1
1,2-Dihydrotanshinquinone	105119	CC1=CCCC2=C1C=CC3=C2C(=O)C(=O)C4=C3OC=C4C	JAK1
1,2-Dihydrotanshinquinone	105119	CC1=CCCC2=C1C=CC3=C2C(=O)C(=O)C4=C3OC=C4C	KDM1A
1,2-Dihydrotanshinquinone	105119	CC1=CCCC2=C1C=CC3=C2C(=O)C(=O)C4=C3OC=C4C	KEAP1
1,2-Dihydrotanshinquinone	105119	CC1=CCCC2=C1C=CC3=C2C(=O)C(=O)C4=C3OC=C4C	LDHA
1,2-Dihydrotanshinquinone	105119	CC1=CCCC2=C1C=CC3=C2C(=O)C(=O)C4=C3OC=C4C	LDHB
1,2-Dihydrotanshinquinone	105119	CC1=CCCC2=C1C=CC3=C2C(=O)C(=O)C4=C3OC=C4C	LNPEP
1,2-Dihydrotanshinquinone	105119	CC1=CCCC2=C1C=CC3=C2C(=O)C(=O)C4=C3OC=C4C	MAOA
1,2-Dihydrotanshinquinone	105119	CC1=CCCC2=C1C=CC3=C2C(=O)C(=O)C4=C3OC=C4C	MAOB
1,2-Dihydrotanshinquinone	105119	CC1=CCCC2=C1C=CC3=C2C(=O)C(=O)C4=C3OC=C4C	MAP2K2
1,2-Dihydrotanshinquinone	105119	CC1=CCCC2=C1C=CC3=C2C(=O)C(=O)C4=C3OC=C4C	MAPK14
1,2-Dihydrotanshinquinone	105119	CC1=CCCC2=C1C=CC3=C2C(=O)C(=O)C4=C3OC=C4C	METAP2
1,2-Dihydrotanshinquinone	105119	CC1=CCCC2=C1C=CC3=C2C(=O)C(=O)C4=C3OC=C4C	MIF
1,2-Dihydrotanshinquinone	105119	CC1=CCCC2=C1C=CC3=C2C(=O)C(=O)C4=C3OC=C4C	MINK1
1,2-Dihydrotanshinquinone	105119	CC1=CCCC2=C1C=CC3=C2C(=O)C(=O)C4=C3OC=C4C	NFKB1
1,2-Dihydrotanshinquinone	105119	CC1=CCCC2=C1C=CC3=C2C(=O)C(=O)C4=C3OC=C4C	NOS3
1,2-Dihydrotanshinquinone	105119	CC1=CCCC2=C1C=CC3=C2C(=O)C(=O)C4=C3OC=C4C	NQO1
1,2-Dihydrotanshinquinone	105119	CC1=CCCC2=C1C=CC3=C2C(=O)C(=O)C4=C3OC=C4C	NR3C1
1,2-Dihydrotanshinquinone	105119	CC1=CCCC2=C1C=CC3=C2C(=O)C(=O)C4=C3OC=C4C	PABPC1
1,2-Dihydrotanshinquinone	105119	CC1=CCCC2=C1C=CC3=C2C(=O)C(=O)C4=C3OC=C4C	PDE11A
1,2-Dihydrotanshinquinone	105119	CC1=CCCC2=C1C=CC3=C2C(=O)C(=O)C4=C3OC=C4C	PDE3A
1,2-Dihydrotanshinquinone	105119	CC1=CCCC2=C1C=CC3=C2C(=O)C(=O)C4=C3OC=C4C	PDGFRB
1,2-Dihydrotanshinquinone	105119	CC1=CCCC2=C1C=CC3=C2C(=O)C(=O)C4=C3OC=C4C	PIK3R1
1,2-Dihydrotanshinquinone	105119	CC1=CCCC2=C1C=CC3=C2C(=O)C(=O)C4=C3OC=C4C	PKN1
1,2-Dihydrotanshinquinone	105119	CC1=CCCC2=C1C=CC3=C2C(=O)C(=O)C4=C3OC=C4C	PLIN1
1,2-Dihydrotanshinquinone	105119	CC1=CCCC2=C1C=CC3=C2C(=O)C(=O)C4=C3OC=C4C	PLIN5
1,2-Dihydrotanshinquinone	105119	CC1=CCCC2=C1C=CC3=C2C(=O)C(=O)C4=C3OC=C4C	PRCP
1,2-Dihydrotanshinquinone	105119	CC1=CCCC2=C1C=CC3=C2C(=O)C(=O)C4=C3OC=C4C	PSMB1
1,2-Dihydrotanshinquinone	105119	CC1=CCCC2=C1C=CC3=C2C(=O)C(=O)C4=C3OC=C4C	PSMB2
1,2-Dihydrotanshinquinone	105119	CC1=CCCC2=C1C=CC3=C2C(=O)C(=O)C4=C3OC=C4C	PSMB9
1,2-Dihydrotanshinquinone	105119	CC1=CCCC2=C1C=CC3=C2C(=O)C(=O)C4=C3OC=C4C	PTGS1
1,2-Dihydrotanshinquinone	105119	CC1=CCCC2=C1C=CC3=C2C(=O)C(=O)C4=C3OC=C4C	PTPN11
1,2-Dihydrotanshinquinone	105119	CC1=CCCC2=C1C=CC3=C2C(=O)C(=O)C4=C3OC=C4C	PTPN6
1,2-Dihydrotanshinquinone	105119	CC1=CCCC2=C1C=CC3=C2C(=O)C(=O)C4=C3OC=C4C	PTPRC
1,2-Dihydrotanshinquinone	105119	CC1=CCCC2=C1C=CC3=C2C(=O)C(=O)C4=C3OC=C4C	RAC1
1,2-Dihydrotanshinquinone	105119	CC1=CCCC2=C1C=CC3=C2C(=O)C(=O)C4=C3OC=C4C	RBBP7
1,2-Dihydrotanshinquinone	105119	CC1=CCCC2=C1C=CC3=C2C(=O)C(=O)C4=C3OC=C4C	RELA
1,2-Dihydrotanshinquinone	105119	CC1=CCCC2=C1C=CC3=C2C(=O)C(=O)C4=C3OC=C4C	SLC2A1
1,2-Dihydrotanshinquinone	105119	CC1=CCCC2=C1C=CC3=C2C(=O)C(=O)C4=C3OC=C4C	SLC9A1
1,2-Dihydrotanshinquinone	105119	CC1=CCCC2=C1C=CC3=C2C(=O)C(=O)C4=C3OC=C4C	STK3
1,2-Dihydrotanshinquinone	105119	CC1=CCCC2=C1C=CC3=C2C(=O)C(=O)C4=C3OC=C4C	TGFBR2
1,2-Dihydrotanshinquinone	105119	CC1=CCCC2=C1C=CC3=C2C(=O)C(=O)C4=C3OC=C4C	WDR5
1,2-Dihydrotanshinquinone	105119	CC1=CCCC2=C1C=CC3=C2C(=O)C(=O)C4=C3OC=C4C	XDH
1,2-Dihydrotanshinquinone	105119	CC1=CCCC2=C1C=CC3=C2C(=O)C(=O)C4=C3OC=C4C	YES1
3-(2-hydroxy-3,4-dimethoxyphenyl)-3,4-dihydro-2H-1-benzopyran-7-ol	602152	COC1=C(C(=C(C=C1)C2CC3=C(C=C(C=C3)O)OC2)O)OC	ABL1
3-(2-hydroxy-3,4-dimethoxyphenyl)-3,4-dihydro-2H-1-benzopyran-7-ol	602152	COC1=C(C(=C(C=C1)C2CC3=C(C=C(C=C3)O)OC2)O)OC	ACACB
3-(2-hydroxy-3,4-dimethoxyphenyl)-3,4-dihydro-2H-1-benzopyran-7-ol	602152	COC1=C(C(=C(C=C1)C2CC3=C(C=C(C=C3)O)OC2)O)OC	ADAM10
3-(2-hydroxy-3,4-dimethoxyphenyl)-3,4-dihydro-2H-1-benzopyran-7-ol	602152	COC1=C(C(=C(C=C1)C2CC3=C(C=C(C=C3)O)OC2)O)OC	ADAM17
3-(2-hydroxy-3,4-dimethoxyphenyl)-3,4-dihydro-2H-1-benzopyran-7-ol	602152	COC1=C(C(=C(C=C1)C2CC3=C(C=C(C=C3)O)OC2)O)OC	ADRA1B
3-(2-hydroxy-3,4-dimethoxyphenyl)-3,4-dihydro-2H-1-benzopyran-7-ol	602152	COC1=C(C(=C(C=C1)C2CC3=C(C=C(C=C3)O)OC2)O)OC	ADRA2B
3-(2-hydroxy-3,4-dimethoxyphenyl)-3,4-dihydro-2H-1-benzopyran-7-ol	602152	COC1=C(C(=C(C=C1)C2CC3=C(C=C(C=C3)O)OC2)O)OC	AKR1B1
3-(2-hydroxy-3,4-dimethoxyphenyl)-3,4-dihydro-2H-1-benzopyran-7-ol	602152	COC1=C(C(=C(C=C1)C2CC3=C(C=C(C=C3)O)OC2)O)OC	AKT1
3-(2-hydroxy-3,4-dimethoxyphenyl)-3,4-dihydro-2H-1-benzopyran-7-ol	602152	COC1=C(C(=C(C=C1)C2CC3=C(C=C(C=C3)O)OC2)O)OC	ALOX5
3-(2-hydroxy-3,4-dimethoxyphenyl)-3,4-dihydro-2H-1-benzopyran-7-ol	602152	COC1=C(C(=C(C=C1)C2CC3=C(C=C(C=C3)O)OC2)O)OC	ALPL
3-(2-hydroxy-3,4-dimethoxyphenyl)-3,4-dihydro-2H-1-benzopyran-7-ol	602152	COC1=C(C(=C(C=C1)C2CC3=C(C=C(C=C3)O)OC2)O)OC	APEX1
3-(2-hydroxy-3,4-dimethoxyphenyl)-3,4-dihydro-2H-1-benzopyran-7-ol	602152	COC1=C(C(=C(C=C1)C2CC3=C(C=C(C=C3)O)OC2)O)OC	AXL
3-(2-hydroxy-3,4-dimethoxyphenyl)-3,4-dihydro-2H-1-benzopyran-7-ol	602152	COC1=C(C(=C(C=C1)C2CC3=C(C=C(C=C3)O)OC2)O)OC	CAPN1
3-(2-hydroxy-3,4-dimethoxyphenyl)-3,4-dihydro-2H-1-benzopyran-7-ol	602152	COC1=C(C(=C(C=C1)C2CC3=C(C=C(C=C3)O)OC2)O)OC	CARM1
3-(2-hydroxy-3,4-dimethoxyphenyl)-3,4-dihydro-2H-1-benzopyran-7-ol	602152	COC1=C(C(=C(C=C1)C2CC3=C(C=C(C=C3)O)OC2)O)OC	CASP3
3-(2-hydroxy-3,4-dimethoxyphenyl)-3,4-dihydro-2H-1-benzopyran-7-ol	602152	COC1=C(C(=C(C=C1)C2CC3=C(C=C(C=C3)O)OC2)O)OC	CCND2
3-(2-hydroxy-3,4-dimethoxyphenyl)-3,4-dihydro-2H-1-benzopyran-7-ol	602152	COC1=C(C(=C(C=C1)C2CC3=C(C=C(C=C3)O)OC2)O)OC	CDK2
3-(2-hydroxy-3,4-dimethoxyphenyl)-3,4-dihydro-2H-1-benzopyran-7-ol	602152	COC1=C(C(=C(C=C1)C2CC3=C(C=C(C=C3)O)OC2)O)OC	CDK4
3-(2-hydroxy-3,4-dimethoxyphenyl)-3,4-dihydro-2H-1-benzopyran-7-ol	602152	COC1=C(C(=C(C=C1)C2CC3=C(C=C(C=C3)O)OC2)O)OC	CHUK
3-(2-hydroxy-3,4-dimethoxyphenyl)-3,4-dihydro-2H-1-benzopyran-7-ol	602152	COC1=C(C(=C(C=C1)C2CC3=C(C=C(C=C3)O)OC2)O)OC	COMT
3-(2-hydroxy-3,4-dimethoxyphenyl)-3,4-dihydro-2H-1-benzopyran-7-ol	602152	COC1=C(C(=C(C=C1)C2CC3=C(C=C(C=C3)O)OC2)O)OC	CREBBP
3-(2-hydroxy-3,4-dimethoxyphenyl)-3,4-dihydro-2H-1-benzopyran-7-ol	602152	COC1=C(C(=C(C=C1)C2CC3=C(C=C(C=C3)O)OC2)O)OC	CSNK2B
3-(2-hydroxy-3,4-dimethoxyphenyl)-3,4-dihydro-2H-1-benzopyran-7-ol	602152	COC1=C(C(=C(C=C1)C2CC3=C(C=C(C=C3)O)OC2)O)OC	CTDP1
3-(2-hydroxy-3,4-dimethoxyphenyl)-3,4-dihydro-2H-1-benzopyran-7-ol	602152	COC1=C(C(=C(C=C1)C2CC3=C(C=C(C=C3)O)OC2)O)OC	CTSD
3-(2-hydroxy-3,4-dimethoxyphenyl)-3,4-dihydro-2H-1-benzopyran-7-ol	602152	COC1=C(C(=C(C=C1)C2CC3=C(C=C(C=C3)O)OC2)O)OC	CTSS
3-(2-hydroxy-3,4-dimethoxyphenyl)-3,4-dihydro-2H-1-benzopyran-7-ol	602152	COC1=C(C(=C(C=C1)C2CC3=C(C=C(C=C3)O)OC2)O)OC	CYP1A1
3-(2-hydroxy-3,4-dimethoxyphenyl)-3,4-dihydro-2H-1-benzopyran-7-ol	602152	COC1=C(C(=C(C=C1)C2CC3=C(C=C(C=C3)O)OC2)O)OC	DHODH
3-(2-hydroxy-3,4-dimethoxyphenyl)-3,4-dihydro-2H-1-benzopyran-7-ol	602152	COC1=C(C(=C(C=C1)C2CC3=C(C=C(C=C3)O)OC2)O)OC	DNM1
3-(2-hydroxy-3,4-dimethoxyphenyl)-3,4-dihydro-2H-1-benzopyran-7-ol	602152	COC1=C(C(=C(C=C1)C2CC3=C(C=C(C=C3)O)OC2)O)OC	DPP9
3-(2-hydroxy-3,4-dimethoxyphenyl)-3,4-dihydro-2H-1-benzopyran-7-ol	602152	COC1=C(C(=C(C=C1)C2CC3=C(C=C(C=C3)O)OC2)O)OC	DUSP3
3-(2-hydroxy-3,4-dimethoxyphenyl)-3,4-dihydro-2H-1-benzopyran-7-ol	602152	COC1=C(C(=C(C=C1)C2CC3=C(C=C(C=C3)O)OC2)O)OC	DUT
3-(2-hydroxy-3,4-dimethoxyphenyl)-3,4-dihydro-2H-1-benzopyran-7-ol	602152	COC1=C(C(=C(C=C1)C2CC3=C(C=C(C=C3)O)OC2)O)OC	ECE1
3-(2-hydroxy-3,4-dimethoxyphenyl)-3,4-dihydro-2H-1-benzopyran-7-ol	602152	COC1=C(C(=C(C=C1)C2CC3=C(C=C(C=C3)O)OC2)O)OC	EGLN1
3-(2-hydroxy-3,4-dimethoxyphenyl)-3,4-dihydro-2H-1-benzopyran-7-ol	602152	COC1=C(C(=C(C=C1)C2CC3=C(C=C(C=C3)O)OC2)O)OC	ENPEP
3-(2-hydroxy-3,4-dimethoxyphenyl)-3,4-dihydro-2H-1-benzopyran-7-ol	602152	COC1=C(C(=C(C=C1)C2CC3=C(C=C(C=C3)O)OC2)O)OC	ENPP1
3-(2-hydroxy-3,4-dimethoxyphenyl)-3,4-dihydro-2H-1-benzopyran-7-ol	602152	COC1=C(C(=C(C=C1)C2CC3=C(C=C(C=C3)O)OC2)O)OC	EPHA2
3-(2-hydroxy-3,4-dimethoxyphenyl)-3,4-dihydro-2H-1-benzopyran-7-ol	602152	COC1=C(C(=C(C=C1)C2CC3=C(C=C(C=C3)O)OC2)O)OC	ERAP1
3-(2-hydroxy-3,4-dimethoxyphenyl)-3,4-dihydro-2H-1-benzopyran-7-ol	602152	COC1=C(C(=C(C=C1)C2CC3=C(C=C(C=C3)O)OC2)O)OC	EZR
3-(2-hydroxy-3,4-dimethoxyphenyl)-3,4-dihydro-2H-1-benzopyran-7-ol	602152	COC1=C(C(=C(C=C1)C2CC3=C(C=C(C=C3)O)OC2)O)OC	F13A1
3-(2-hydroxy-3,4-dimethoxyphenyl)-3,4-dihydro-2H-1-benzopyran-7-ol	602152	COC1=C(C(=C(C=C1)C2CC3=C(C=C(C=C3)O)OC2)O)OC	F3
3-(2-hydroxy-3,4-dimethoxyphenyl)-3,4-dihydro-2H-1-benzopyran-7-ol	602152	COC1=C(C(=C(C=C1)C2CC3=C(C=C(C=C3)O)OC2)O)OC	FABP4
3-(2-hydroxy-3,4-dimethoxyphenyl)-3,4-dihydro-2H-1-benzopyran-7-ol	602152	COC1=C(C(=C(C=C1)C2CC3=C(C=C(C=C3)O)OC2)O)OC	FKBP1A
3-(2-hydroxy-3,4-dimethoxyphenyl)-3,4-dihydro-2H-1-benzopyran-7-ol	602152	COC1=C(C(=C(C=C1)C2CC3=C(C=C(C=C3)O)OC2)O)OC	FLT1
3-(2-hydroxy-3,4-dimethoxyphenyl)-3,4-dihydro-2H-1-benzopyran-7-ol	602152	COC1=C(C(=C(C=C1)C2CC3=C(C=C(C=C3)O)OC2)O)OC	GAK
3-(2-hydroxy-3,4-dimethoxyphenyl)-3,4-dihydro-2H-1-benzopyran-7-ol	602152	COC1=C(C(=C(C=C1)C2CC3=C(C=C(C=C3)O)OC2)O)OC	GBA2
3-(2-hydroxy-3,4-dimethoxyphenyl)-3,4-dihydro-2H-1-benzopyran-7-ol	602152	COC1=C(C(=C(C=C1)C2CC3=C(C=C(C=C3)O)OC2)O)OC	GLS
3-(2-hydroxy-3,4-dimethoxyphenyl)-3,4-dihydro-2H-1-benzopyran-7-ol	602152	COC1=C(C(=C(C=C1)C2CC3=C(C=C(C=C3)O)OC2)O)OC	GSK3B
3-(2-hydroxy-3,4-dimethoxyphenyl)-3,4-dihydro-2H-1-benzopyran-7-ol	602152	COC1=C(C(=C(C=C1)C2CC3=C(C=C(C=C3)O)OC2)O)OC	HDAC2
3-(2-hydroxy-3,4-dimethoxyphenyl)-3,4-dihydro-2H-1-benzopyran-7-ol	602152	COC1=C(C(=C(C=C1)C2CC3=C(C=C(C=C3)O)OC2)O)OC	HDAC3
3-(2-hydroxy-3,4-dimethoxyphenyl)-3,4-dihydro-2H-1-benzopyran-7-ol	602152	COC1=C(C(=C(C=C1)C2CC3=C(C=C(C=C3)O)OC2)O)OC	HSD17B10
3-(2-hydroxy-3,4-dimethoxyphenyl)-3,4-dihydro-2H-1-benzopyran-7-ol	602152	COC1=C(C(=C(C=C1)C2CC3=C(C=C(C=C3)O)OC2)O)OC	HSP90AA1
3-(2-hydroxy-3,4-dimethoxyphenyl)-3,4-dihydro-2H-1-benzopyran-7-ol	602152	COC1=C(C(=C(C=C1)C2CC3=C(C=C(C=C3)O)OC2)O)OC	HTT
3-(2-hydroxy-3,4-dimethoxyphenyl)-3,4-dihydro-2H-1-benzopyran-7-ol	602152	COC1=C(C(=C(C=C1)C2CC3=C(C=C(C=C3)O)OC2)O)OC	ITGB1
3-(2-hydroxy-3,4-dimethoxyphenyl)-3,4-dihydro-2H-1-benzopyran-7-ol	602152	COC1=C(C(=C(C=C1)C2CC3=C(C=C(C=C3)O)OC2)O)OC	ITGB3
3-(2-hydroxy-3,4-dimethoxyphenyl)-3,4-dihydro-2H-1-benzopyran-7-ol	602152	COC1=C(C(=C(C=C1)C2CC3=C(C=C(C=C3)O)OC2)O)OC	KDM1A
3-(2-hydroxy-3,4-dimethoxyphenyl)-3,4-dihydro-2H-1-benzopyran-7-ol	602152	COC1=C(C(=C(C=C1)C2CC3=C(C=C(C=C3)O)OC2)O)OC	KEAP1
3-(2-hydroxy-3,4-dimethoxyphenyl)-3,4-dihydro-2H-1-benzopyran-7-ol	602152	COC1=C(C(=C(C=C1)C2CC3=C(C=C(C=C3)O)OC2)O)OC	LDHB
3-(2-hydroxy-3,4-dimethoxyphenyl)-3,4-dihydro-2H-1-benzopyran-7-ol	602152	COC1=C(C(=C(C=C1)C2CC3=C(C=C(C=C3)O)OC2)O)OC	LNPEP
3-(2-hydroxy-3,4-dimethoxyphenyl)-3,4-dihydro-2H-1-benzopyran-7-ol	602152	COC1=C(C(=C(C=C1)C2CC3=C(C=C(C=C3)O)OC2)O)OC	MAOA
3-(2-hydroxy-3,4-dimethoxyphenyl)-3,4-dihydro-2H-1-benzopyran-7-ol	602152	COC1=C(C(=C(C=C1)C2CC3=C(C=C(C=C3)O)OC2)O)OC	MAOB
3-(2-hydroxy-3,4-dimethoxyphenyl)-3,4-dihydro-2H-1-benzopyran-7-ol	602152	COC1=C(C(=C(C=C1)C2CC3=C(C=C(C=C3)O)OC2)O)OC	MAPK1
3-(2-hydroxy-3,4-dimethoxyphenyl)-3,4-dihydro-2H-1-benzopyran-7-ol	602152	COC1=C(C(=C(C=C1)C2CC3=C(C=C(C=C3)O)OC2)O)OC	MARK4
3-(2-hydroxy-3,4-dimethoxyphenyl)-3,4-dihydro-2H-1-benzopyran-7-ol	602152	COC1=C(C(=C(C=C1)C2CC3=C(C=C(C=C3)O)OC2)O)OC	MIF
3-(2-hydroxy-3,4-dimethoxyphenyl)-3,4-dihydro-2H-1-benzopyran-7-ol	602152	COC1=C(C(=C(C=C1)C2CC3=C(C=C(C=C3)O)OC2)O)OC	MKNK1
3-(2-hydroxy-3,4-dimethoxyphenyl)-3,4-dihydro-2H-1-benzopyran-7-ol	602152	COC1=C(C(=C(C=C1)C2CC3=C(C=C(C=C3)O)OC2)O)OC	MTOR
3-(2-hydroxy-3,4-dimethoxyphenyl)-3,4-dihydro-2H-1-benzopyran-7-ol	602152	COC1=C(C(=C(C=C1)C2CC3=C(C=C(C=C3)O)OC2)O)OC	NAAA
3-(2-hydroxy-3,4-dimethoxyphenyl)-3,4-dihydro-2H-1-benzopyran-7-ol	602152	COC1=C(C(=C(C=C1)C2CC3=C(C=C(C=C3)O)OC2)O)OC	NAMPT
3-(2-hydroxy-3,4-dimethoxyphenyl)-3,4-dihydro-2H-1-benzopyran-7-ol	602152	COC1=C(C(=C(C=C1)C2CC3=C(C=C(C=C3)O)OC2)O)OC	NCOR1
3-(2-hydroxy-3,4-dimethoxyphenyl)-3,4-dihydro-2H-1-benzopyran-7-ol	602152	COC1=C(C(=C(C=C1)C2CC3=C(C=C(C=C3)O)OC2)O)OC	NFKB1
3-(2-hydroxy-3,4-dimethoxyphenyl)-3,4-dihydro-2H-1-benzopyran-7-ol	602152	COC1=C(C(=C(C=C1)C2CC3=C(C=C(C=C3)O)OC2)O)OC	PDE1A
3-(2-hydroxy-3,4-dimethoxyphenyl)-3,4-dihydro-2H-1-benzopyran-7-ol	602152	COC1=C(C(=C(C=C1)C2CC3=C(C=C(C=C3)O)OC2)O)OC	PDE3A
3-(2-hydroxy-3,4-dimethoxyphenyl)-3,4-dihydro-2H-1-benzopyran-7-ol	602152	COC1=C(C(=C(C=C1)C2CC3=C(C=C(C=C3)O)OC2)O)OC	PDE4B
3-(2-hydroxy-3,4-dimethoxyphenyl)-3,4-dihydro-2H-1-benzopyran-7-ol	602152	COC1=C(C(=C(C=C1)C2CC3=C(C=C(C=C3)O)OC2)O)OC	PDGFRA
3-(2-hydroxy-3,4-dimethoxyphenyl)-3,4-dihydro-2H-1-benzopyran-7-ol	602152	COC1=C(C(=C(C=C1)C2CC3=C(C=C(C=C3)O)OC2)O)OC	PDK1
3-(2-hydroxy-3,4-dimethoxyphenyl)-3,4-dihydro-2H-1-benzopyran-7-ol	602152	COC1=C(C(=C(C=C1)C2CC3=C(C=C(C=C3)O)OC2)O)OC	PIK3R1
3-(2-hydroxy-3,4-dimethoxyphenyl)-3,4-dihydro-2H-1-benzopyran-7-ol	602152	COC1=C(C(=C(C=C1)C2CC3=C(C=C(C=C3)O)OC2)O)OC	PLAA
3-(2-hydroxy-3,4-dimethoxyphenyl)-3,4-dihydro-2H-1-benzopyran-7-ol	602152	COC1=C(C(=C(C=C1)C2CC3=C(C=C(C=C3)O)OC2)O)OC	PRCP
3-(2-hydroxy-3,4-dimethoxyphenyl)-3,4-dihydro-2H-1-benzopyran-7-ol	602152	COC1=C(C(=C(C=C1)C2CC3=C(C=C(C=C3)O)OC2)O)OC	PROC
3-(2-hydroxy-3,4-dimethoxyphenyl)-3,4-dihydro-2H-1-benzopyran-7-ol	602152	COC1=C(C(=C(C=C1)C2CC3=C(C=C(C=C3)O)OC2)O)OC	PSMB1
3-(2-hydroxy-3,4-dimethoxyphenyl)-3,4-dihydro-2H-1-benzopyran-7-ol	602152	COC1=C(C(=C(C=C1)C2CC3=C(C=C(C=C3)O)OC2)O)OC	PTGS1
3-(2-hydroxy-3,4-dimethoxyphenyl)-3,4-dihydro-2H-1-benzopyran-7-ol	602152	COC1=C(C(=C(C=C1)C2CC3=C(C=C(C=C3)O)OC2)O)OC	RAC1
3-(2-hydroxy-3,4-dimethoxyphenyl)-3,4-dihydro-2H-1-benzopyran-7-ol	602152	COC1=C(C(=C(C=C1)C2CC3=C(C=C(C=C3)O)OC2)O)OC	RAF1
3-(2-hydroxy-3,4-dimethoxyphenyl)-3,4-dihydro-2H-1-benzopyran-7-ol	602152	COC1=C(C(=C(C=C1)C2CC3=C(C=C(C=C3)O)OC2)O)OC	ROCK1
3-(2-hydroxy-3,4-dimethoxyphenyl)-3,4-dihydro-2H-1-benzopyran-7-ol	602152	COC1=C(C(=C(C=C1)C2CC3=C(C=C(C=C3)O)OC2)O)OC	SERPINE1
3-(2-hydroxy-3,4-dimethoxyphenyl)-3,4-dihydro-2H-1-benzopyran-7-ol	602152	COC1=C(C(=C(C=C1)C2CC3=C(C=C(C=C3)O)OC2)O)OC	SIGMAR1
3-(2-hydroxy-3,4-dimethoxyphenyl)-3,4-dihydro-2H-1-benzopyran-7-ol	602152	COC1=C(C(=C(C=C1)C2CC3=C(C=C(C=C3)O)OC2)O)OC	SLC22A3
3-(2-hydroxy-3,4-dimethoxyphenyl)-3,4-dihydro-2H-1-benzopyran-7-ol	602152	COC1=C(C(=C(C=C1)C2CC3=C(C=C(C=C3)O)OC2)O)OC	SLC2A1
3-(2-hydroxy-3,4-dimethoxyphenyl)-3,4-dihydro-2H-1-benzopyran-7-ol	602152	COC1=C(C(=C(C=C1)C2CC3=C(C=C(C=C3)O)OC2)O)OC	SLC9A1
3-(2-hydroxy-3,4-dimethoxyphenyl)-3,4-dihydro-2H-1-benzopyran-7-ol	602152	COC1=C(C(=C(C=C1)C2CC3=C(C=C(C=C3)O)OC2)O)OC	SRC
3-(2-hydroxy-3,4-dimethoxyphenyl)-3,4-dihydro-2H-1-benzopyran-7-ol	602152	COC1=C(C(=C(C=C1)C2CC3=C(C=C(C=C3)O)OC2)O)OC	STS
3-(2-hydroxy-3,4-dimethoxyphenyl)-3,4-dihydro-2H-1-benzopyran-7-ol	602152	COC1=C(C(=C(C=C1)C2CC3=C(C=C(C=C3)O)OC2)O)OC	TBK1
3-(2-hydroxy-3,4-dimethoxyphenyl)-3,4-dihydro-2H-1-benzopyran-7-ol	602152	COC1=C(C(=C(C=C1)C2CC3=C(C=C(C=C3)O)OC2)O)OC	TOP1
3-(2-hydroxy-3,4-dimethoxyphenyl)-3,4-dihydro-2H-1-benzopyran-7-ol	602152	COC1=C(C(=C(C=C1)C2CC3=C(C=C(C=C3)O)OC2)O)OC	TPPP
3-(2-hydroxy-3,4-dimethoxyphenyl)-3,4-dihydro-2H-1-benzopyran-7-ol	602152	COC1=C(C(=C(C=C1)C2CC3=C(C=C(C=C3)O)OC2)O)OC	TTR
3-(2-hydroxy-3,4-dimethoxyphenyl)-3,4-dihydro-2H-1-benzopyran-7-ol	602152	COC1=C(C(=C(C=C1)C2CC3=C(C=C(C=C3)O)OC2)O)OC	TUBB2B
3-(2-hydroxy-3,4-dimethoxyphenyl)-3,4-dihydro-2H-1-benzopyran-7-ol	602152	COC1=C(C(=C(C=C1)C2CC3=C(C=C(C=C3)O)OC2)O)OC	TUBB6
3-(2-hydroxy-3,4-dimethoxyphenyl)-3,4-dihydro-2H-1-benzopyran-7-ol	602152	COC1=C(C(=C(C=C1)C2CC3=C(C=C(C=C3)O)OC2)O)OC	VCP
7,4'-dihydroxy-3'-(gamma,gamma-dimethylallyl)isoflavone	5320053	CC(=CCC1=C(C=CC(=C1)C2=COC3=C(C2=O)C=CC(=C3)O)O)C	AAK1
7,4'-dihydroxy-3'-(gamma,gamma-dimethylallyl)isoflavone	5320053	CC(=CCC1=C(C=CC(=C1)C2=COC3=C(C2=O)C=CC(=C3)O)O)C	ABCC1
7,4'-dihydroxy-3'-(gamma,gamma-dimethylallyl)isoflavone	5320053	CC(=CCC1=C(C=CC(=C1)C2=COC3=C(C2=O)C=CC(=C3)O)O)C	ACP1
7,4'-dihydroxy-3'-(gamma,gamma-dimethylallyl)isoflavone	5320053	CC(=CCC1=C(C=CC(=C1)C2=COC3=C(C2=O)C=CC(=C3)O)O)C	ADAM10
7,4'-dihydroxy-3'-(gamma,gamma-dimethylallyl)isoflavone	5320053	CC(=CCC1=C(C=CC(=C1)C2=COC3=C(C2=O)C=CC(=C3)O)O)C	AKR1B1
7,4'-dihydroxy-3'-(gamma,gamma-dimethylallyl)isoflavone	5320053	CC(=CCC1=C(C=CC(=C1)C2=COC3=C(C2=O)C=CC(=C3)O)O)C	ALDH1A2
7,4'-dihydroxy-3'-(gamma,gamma-dimethylallyl)isoflavone	5320053	CC(=CCC1=C(C=CC(=C1)C2=COC3=C(C2=O)C=CC(=C3)O)O)C	ALDH2
7,4'-dihydroxy-3'-(gamma,gamma-dimethylallyl)isoflavone	5320053	CC(=CCC1=C(C=CC(=C1)C2=COC3=C(C2=O)C=CC(=C3)O)O)C	APEX1
7,4'-dihydroxy-3'-(gamma,gamma-dimethylallyl)isoflavone	5320053	CC(=CCC1=C(C=CC(=C1)C2=COC3=C(C2=O)C=CC(=C3)O)O)C	CAPN1
7,4'-dihydroxy-3'-(gamma,gamma-dimethylallyl)isoflavone	5320053	CC(=CCC1=C(C=CC(=C1)C2=COC3=C(C2=O)C=CC(=C3)O)O)C	CBR1
7,4'-dihydroxy-3'-(gamma,gamma-dimethylallyl)isoflavone	5320053	CC(=CCC1=C(C=CC(=C1)C2=COC3=C(C2=O)C=CC(=C3)O)O)C	CDK2
7,4'-dihydroxy-3'-(gamma,gamma-dimethylallyl)isoflavone	5320053	CC(=CCC1=C(C=CC(=C1)C2=COC3=C(C2=O)C=CC(=C3)O)O)C	CHUK
7,4'-dihydroxy-3'-(gamma,gamma-dimethylallyl)isoflavone	5320053	CC(=CCC1=C(C=CC(=C1)C2=COC3=C(C2=O)C=CC(=C3)O)O)C	CPT1B
7,4'-dihydroxy-3'-(gamma,gamma-dimethylallyl)isoflavone	5320053	CC(=CCC1=C(C=CC(=C1)C2=COC3=C(C2=O)C=CC(=C3)O)O)C	CSNK2B
7,4'-dihydroxy-3'-(gamma,gamma-dimethylallyl)isoflavone	5320053	CC(=CCC1=C(C=CC(=C1)C2=COC3=C(C2=O)C=CC(=C3)O)O)C	CTDP1
7,4'-dihydroxy-3'-(gamma,gamma-dimethylallyl)isoflavone	5320053	CC(=CCC1=C(C=CC(=C1)C2=COC3=C(C2=O)C=CC(=C3)O)O)C	CTSD
7,4'-dihydroxy-3'-(gamma,gamma-dimethylallyl)isoflavone	5320053	CC(=CCC1=C(C=CC(=C1)C2=COC3=C(C2=O)C=CC(=C3)O)O)C	CYP1B1
7,4'-dihydroxy-3'-(gamma,gamma-dimethylallyl)isoflavone	5320053	CC(=CCC1=C(C=CC(=C1)C2=COC3=C(C2=O)C=CC(=C3)O)O)C	DUSP3
7,4'-dihydroxy-3'-(gamma,gamma-dimethylallyl)isoflavone	5320053	CC(=CCC1=C(C=CC(=C1)C2=COC3=C(C2=O)C=CC(=C3)O)O)C	DYRK1A
7,4'-dihydroxy-3'-(gamma,gamma-dimethylallyl)isoflavone	5320053	CC(=CCC1=C(C=CC(=C1)C2=COC3=C(C2=O)C=CC(=C3)O)O)C	EGLN1
7,4'-dihydroxy-3'-(gamma,gamma-dimethylallyl)isoflavone	5320053	CC(=CCC1=C(C=CC(=C1)C2=COC3=C(C2=O)C=CC(=C3)O)O)C	ENPEP
7,4'-dihydroxy-3'-(gamma,gamma-dimethylallyl)isoflavone	5320053	CC(=CCC1=C(C=CC(=C1)C2=COC3=C(C2=O)C=CC(=C3)O)O)C	ENPP1
7,4'-dihydroxy-3'-(gamma,gamma-dimethylallyl)isoflavone	5320053	CC(=CCC1=C(C=CC(=C1)C2=COC3=C(C2=O)C=CC(=C3)O)O)C	EPHA2
7,4'-dihydroxy-3'-(gamma,gamma-dimethylallyl)isoflavone	5320053	CC(=CCC1=C(C=CC(=C1)C2=COC3=C(C2=O)C=CC(=C3)O)O)C	ERAP1
7,4'-dihydroxy-3'-(gamma,gamma-dimethylallyl)isoflavone	5320053	CC(=CCC1=C(C=CC(=C1)C2=COC3=C(C2=O)C=CC(=C3)O)O)C	F13A1
7,4'-dihydroxy-3'-(gamma,gamma-dimethylallyl)isoflavone	5320053	CC(=CCC1=C(C=CC(=C1)C2=COC3=C(C2=O)C=CC(=C3)O)O)C	FCGRT
7,4'-dihydroxy-3'-(gamma,gamma-dimethylallyl)isoflavone	5320053	CC(=CCC1=C(C=CC(=C1)C2=COC3=C(C2=O)C=CC(=C3)O)O)C	GGPS1
7,4'-dihydroxy-3'-(gamma,gamma-dimethylallyl)isoflavone	5320053	CC(=CCC1=C(C=CC(=C1)C2=COC3=C(C2=O)C=CC(=C3)O)O)C	GSK3B
7,4'-dihydroxy-3'-(gamma,gamma-dimethylallyl)isoflavone	5320053	CC(=CCC1=C(C=CC(=C1)C2=COC3=C(C2=O)C=CC(=C3)O)O)C	GUSB
7,4'-dihydroxy-3'-(gamma,gamma-dimethylallyl)isoflavone	5320053	CC(=CCC1=C(C=CC(=C1)C2=COC3=C(C2=O)C=CC(=C3)O)O)C	HDAC2
7,4'-dihydroxy-3'-(gamma,gamma-dimethylallyl)isoflavone	5320053	CC(=CCC1=C(C=CC(=C1)C2=COC3=C(C2=O)C=CC(=C3)O)O)C	HDAC3
7,4'-dihydroxy-3'-(gamma,gamma-dimethylallyl)isoflavone	5320053	CC(=CCC1=C(C=CC(=C1)C2=COC3=C(C2=O)C=CC(=C3)O)O)C	HSD17B10
7,4'-dihydroxy-3'-(gamma,gamma-dimethylallyl)isoflavone	5320053	CC(=CCC1=C(C=CC(=C1)C2=COC3=C(C2=O)C=CC(=C3)O)O)C	HSP90AA1
7,4'-dihydroxy-3'-(gamma,gamma-dimethylallyl)isoflavone	5320053	CC(=CCC1=C(C=CC(=C1)C2=COC3=C(C2=O)C=CC(=C3)O)O)C	KDM1A
7,4'-dihydroxy-3'-(gamma,gamma-dimethylallyl)isoflavone	5320053	CC(=CCC1=C(C=CC(=C1)C2=COC3=C(C2=O)C=CC(=C3)O)O)C	LDHB
7,4'-dihydroxy-3'-(gamma,gamma-dimethylallyl)isoflavone	5320053	CC(=CCC1=C(C=CC(=C1)C2=COC3=C(C2=O)C=CC(=C3)O)O)C	LGALS3
7,4'-dihydroxy-3'-(gamma,gamma-dimethylallyl)isoflavone	5320053	CC(=CCC1=C(C=CC(=C1)C2=COC3=C(C2=O)C=CC(=C3)O)O)C	MAOA
7,4'-dihydroxy-3'-(gamma,gamma-dimethylallyl)isoflavone	5320053	CC(=CCC1=C(C=CC(=C1)C2=COC3=C(C2=O)C=CC(=C3)O)O)C	MAOB
7,4'-dihydroxy-3'-(gamma,gamma-dimethylallyl)isoflavone	5320053	CC(=CCC1=C(C=CC(=C1)C2=COC3=C(C2=O)C=CC(=C3)O)O)C	MAPK1
7,4'-dihydroxy-3'-(gamma,gamma-dimethylallyl)isoflavone	5320053	CC(=CCC1=C(C=CC(=C1)C2=COC3=C(C2=O)C=CC(=C3)O)O)C	METAP2
7,4'-dihydroxy-3'-(gamma,gamma-dimethylallyl)isoflavone	5320053	CC(=CCC1=C(C=CC(=C1)C2=COC3=C(C2=O)C=CC(=C3)O)O)C	MIF
7,4'-dihydroxy-3'-(gamma,gamma-dimethylallyl)isoflavone	5320053	CC(=CCC1=C(C=CC(=C1)C2=COC3=C(C2=O)C=CC(=C3)O)O)C	NFKB1
7,4'-dihydroxy-3'-(gamma,gamma-dimethylallyl)isoflavone	5320053	CC(=CCC1=C(C=CC(=C1)C2=COC3=C(C2=O)C=CC(=C3)O)O)C	PDE11A
7,4'-dihydroxy-3'-(gamma,gamma-dimethylallyl)isoflavone	5320053	CC(=CCC1=C(C=CC(=C1)C2=COC3=C(C2=O)C=CC(=C3)O)O)C	PIK3R1
7,4'-dihydroxy-3'-(gamma,gamma-dimethylallyl)isoflavone	5320053	CC(=CCC1=C(C=CC(=C1)C2=COC3=C(C2=O)C=CC(=C3)O)O)C	PLIN5
7,4'-dihydroxy-3'-(gamma,gamma-dimethylallyl)isoflavone	5320053	CC(=CCC1=C(C=CC(=C1)C2=COC3=C(C2=O)C=CC(=C3)O)O)C	PRCP
7,4'-dihydroxy-3'-(gamma,gamma-dimethylallyl)isoflavone	5320053	CC(=CCC1=C(C=CC(=C1)C2=COC3=C(C2=O)C=CC(=C3)O)O)C	PSMB1
7,4'-dihydroxy-3'-(gamma,gamma-dimethylallyl)isoflavone	5320053	CC(=CCC1=C(C=CC(=C1)C2=COC3=C(C2=O)C=CC(=C3)O)O)C	PSMB9
7,4'-dihydroxy-3'-(gamma,gamma-dimethylallyl)isoflavone	5320053	CC(=CCC1=C(C=CC(=C1)C2=COC3=C(C2=O)C=CC(=C3)O)O)C	PTGS1
7,4'-dihydroxy-3'-(gamma,gamma-dimethylallyl)isoflavone	5320053	CC(=CCC1=C(C=CC(=C1)C2=COC3=C(C2=O)C=CC(=C3)O)O)C	PTPA
7,4'-dihydroxy-3'-(gamma,gamma-dimethylallyl)isoflavone	5320053	CC(=CCC1=C(C=CC(=C1)C2=COC3=C(C2=O)C=CC(=C3)O)O)C	PTPN1
7,4'-dihydroxy-3'-(gamma,gamma-dimethylallyl)isoflavone	5320053	CC(=CCC1=C(C=CC(=C1)C2=COC3=C(C2=O)C=CC(=C3)O)O)C	PTPN11
7,4'-dihydroxy-3'-(gamma,gamma-dimethylallyl)isoflavone	5320053	CC(=CCC1=C(C=CC(=C1)C2=COC3=C(C2=O)C=CC(=C3)O)O)C	PTPRS
7,4'-dihydroxy-3'-(gamma,gamma-dimethylallyl)isoflavone	5320053	CC(=CCC1=C(C=CC(=C1)C2=COC3=C(C2=O)C=CC(=C3)O)O)C	RELA
7,4'-dihydroxy-3'-(gamma,gamma-dimethylallyl)isoflavone	5320053	CC(=CCC1=C(C=CC(=C1)C2=COC3=C(C2=O)C=CC(=C3)O)O)C	SERPINE1
7,4'-dihydroxy-3'-(gamma,gamma-dimethylallyl)isoflavone	5320053	CC(=CCC1=C(C=CC(=C1)C2=COC3=C(C2=O)C=CC(=C3)O)O)C	SLC2A1
7,4'-dihydroxy-3'-(gamma,gamma-dimethylallyl)isoflavone	5320053	CC(=CCC1=C(C=CC(=C1)C2=COC3=C(C2=O)C=CC(=C3)O)O)C	TTR
7,4'-dihydroxy-3'-(gamma,gamma-dimethylallyl)isoflavone	5320053	CC(=CCC1=C(C=CC(=C1)C2=COC3=C(C2=O)C=CC(=C3)O)O)C	TUBB2B
7,4'-dihydroxy-3'-(gamma,gamma-dimethylallyl)isoflavone	5320053	CC(=CCC1=C(C=CC(=C1)C2=COC3=C(C2=O)C=CC(=C3)O)O)C	XDH
Anisocoumarin H	14376449	CC(=CC(C/C(=C/COC1=CC2=C(C=C1)C=CC(=O)O2)/C)O)C	ABCC9
Anisocoumarin H	14376449	CC(=CC(C/C(=C/COC1=CC2=C(C=C1)C=CC(=O)O2)/C)O)C	ADA
Anisocoumarin H	14376449	CC(=CC(C/C(=C/COC1=CC2=C(C=C1)C=CC(=O)O2)/C)O)C	ADRA1B
Anisocoumarin H	14376449	CC(=CC(C/C(=C/COC1=CC2=C(C=C1)C=CC(=O)O2)/C)O)C	ALOX5
Anisocoumarin H	14376449	CC(=CC(C/C(=C/COC1=CC2=C(C=C1)C=CC(=O)O2)/C)O)C	ALOX5AP
Anisocoumarin H	14376449	CC(=CC(C/C(=C/COC1=CC2=C(C=C1)C=CC(=O)O2)/C)O)C	AOC3
Anisocoumarin H	14376449	CC(=CC(C/C(=C/COC1=CC2=C(C=C1)C=CC(=O)O2)/C)O)C	APEX1
Anisocoumarin H	14376449	CC(=CC(C/C(=C/COC1=CC2=C(C=C1)C=CC(=O)O2)/C)O)C	APP
Anisocoumarin H	14376449	CC(=CC(C/C(=C/COC1=CC2=C(C=C1)C=CC(=O)O2)/C)O)C	CAPN1
Anisocoumarin H	14376449	CC(=CC(C/C(=C/COC1=CC2=C(C=C1)C=CC(=O)O2)/C)O)C	CDK2
Anisocoumarin H	14376449	CC(=CC(C/C(=C/COC1=CC2=C(C=C1)C=CC(=O)O2)/C)O)C	CFD
Anisocoumarin H	14376449	CC(=CC(C/C(=C/COC1=CC2=C(C=C1)C=CC(=O)O2)/C)O)C	CHRM2
Anisocoumarin H	14376449	CC(=CC(C/C(=C/COC1=CC2=C(C=C1)C=CC(=O)O2)/C)O)C	CHUK
Anisocoumarin H	14376449	CC(=CC(C/C(=C/COC1=CC2=C(C=C1)C=CC(=O)O2)/C)O)C	COMT
Anisocoumarin H	14376449	CC(=CC(C/C(=C/COC1=CC2=C(C=C1)C=CC(=O)O2)/C)O)C	CSNK2B
Anisocoumarin H	14376449	CC(=CC(C/C(=C/COC1=CC2=C(C=C1)C=CC(=O)O2)/C)O)C	CTDP1
Anisocoumarin H	14376449	CC(=CC(C/C(=C/COC1=CC2=C(C=C1)C=CC(=O)O2)/C)O)C	CTSD
Anisocoumarin H	14376449	CC(=CC(C/C(=C/COC1=CC2=C(C=C1)C=CC(=O)O2)/C)O)C	DCUN1D1
Anisocoumarin H	14376449	CC(=CC(C/C(=C/COC1=CC2=C(C=C1)C=CC(=O)O2)/C)O)C	DHODH
Anisocoumarin H	14376449	CC(=CC(C/C(=C/COC1=CC2=C(C=C1)C=CC(=O)O2)/C)O)C	DPP9
Anisocoumarin H	14376449	CC(=CC(C/C(=C/COC1=CC2=C(C=C1)C=CC(=O)O2)/C)O)C	DUSP3
Anisocoumarin H	14376449	CC(=CC(C/C(=C/COC1=CC2=C(C=C1)C=CC(=O)O2)/C)O)C	DUT
Anisocoumarin H	14376449	CC(=CC(C/C(=C/COC1=CC2=C(C=C1)C=CC(=O)O2)/C)O)C	DYRK1A
Anisocoumarin H	14376449	CC(=CC(C/C(=C/COC1=CC2=C(C=C1)C=CC(=O)O2)/C)O)C	EDNRA
Anisocoumarin H	14376449	CC(=CC(C/C(=C/COC1=CC2=C(C=C1)C=CC(=O)O2)/C)O)C	ENPEP
Anisocoumarin H	14376449	CC(=CC(C/C(=C/COC1=CC2=C(C=C1)C=CC(=O)O2)/C)O)C	F10
Anisocoumarin H	14376449	CC(=CC(C/C(=C/COC1=CC2=C(C=C1)C=CC(=O)O2)/C)O)C	FKBP1A
Anisocoumarin H	14376449	CC(=CC(C/C(=C/COC1=CC2=C(C=C1)C=CC(=O)O2)/C)O)C	FNTA
Anisocoumarin H	14376449	CC(=CC(C/C(=C/COC1=CC2=C(C=C1)C=CC(=O)O2)/C)O)C	FNTB
Anisocoumarin H	14376449	CC(=CC(C/C(=C/COC1=CC2=C(C=C1)C=CC(=O)O2)/C)O)C	GGPS1
Anisocoumarin H	14376449	CC(=CC(C/C(=C/COC1=CC2=C(C=C1)C=CC(=O)O2)/C)O)C	GLS
Anisocoumarin H	14376449	CC(=CC(C/C(=C/COC1=CC2=C(C=C1)C=CC(=O)O2)/C)O)C	GRB2
Anisocoumarin H	14376449	CC(=CC(C/C(=C/COC1=CC2=C(C=C1)C=CC(=O)O2)/C)O)C	GSK3B
Anisocoumarin H	14376449	CC(=CC(C/C(=C/COC1=CC2=C(C=C1)C=CC(=O)O2)/C)O)C	GSTP1
Anisocoumarin H	14376449	CC(=CC(C/C(=C/COC1=CC2=C(C=C1)C=CC(=O)O2)/C)O)C	GUSB
Anisocoumarin H	14376449	CC(=CC(C/C(=C/COC1=CC2=C(C=C1)C=CC(=O)O2)/C)O)C	HDAC2
Anisocoumarin H	14376449	CC(=CC(C/C(=C/COC1=CC2=C(C=C1)C=CC(=O)O2)/C)O)C	HPRT1
Anisocoumarin H	14376449	CC(=CC(C/C(=C/COC1=CC2=C(C=C1)C=CC(=O)O2)/C)O)C	HSD11B1
Anisocoumarin H	14376449	CC(=CC(C/C(=C/COC1=CC2=C(C=C1)C=CC(=O)O2)/C)O)C	HSD17B10
Anisocoumarin H	14376449	CC(=CC(C/C(=C/COC1=CC2=C(C=C1)C=CC(=O)O2)/C)O)C	ILK
Anisocoumarin H	14376449	CC(=CC(C/C(=C/COC1=CC2=C(C=C1)C=CC(=O)O2)/C)O)C	JAK1
Anisocoumarin H	14376449	CC(=CC(C/C(=C/COC1=CC2=C(C=C1)C=CC(=O)O2)/C)O)C	KDM1A
Anisocoumarin H	14376449	CC(=CC(C/C(=C/COC1=CC2=C(C=C1)C=CC(=O)O2)/C)O)C	LGALS3
Anisocoumarin H	14376449	CC(=CC(C/C(=C/COC1=CC2=C(C=C1)C=CC(=O)O2)/C)O)C	MAOA
Anisocoumarin H	14376449	CC(=CC(C/C(=C/COC1=CC2=C(C=C1)C=CC(=O)O2)/C)O)C	MAOB
Anisocoumarin H	14376449	CC(=CC(C/C(=C/COC1=CC2=C(C=C1)C=CC(=O)O2)/C)O)C	MAP2K2
Anisocoumarin H	14376449	CC(=CC(C/C(=C/COC1=CC2=C(C=C1)C=CC(=O)O2)/C)O)C	MAPK14
Anisocoumarin H	14376449	CC(=CC(C/C(=C/COC1=CC2=C(C=C1)C=CC(=O)O2)/C)O)C	MIF
Anisocoumarin H	14376449	CC(=CC(C/C(=C/COC1=CC2=C(C=C1)C=CC(=O)O2)/C)O)C	MMP9
Anisocoumarin H	14376449	CC(=CC(C/C(=C/COC1=CC2=C(C=C1)C=CC(=O)O2)/C)O)C	MTOR
Anisocoumarin H	14376449	CC(=CC(C/C(=C/COC1=CC2=C(C=C1)C=CC(=O)O2)/C)O)C	NAMPT
Anisocoumarin H	14376449	CC(=CC(C/C(=C/COC1=CC2=C(C=C1)C=CC(=O)O2)/C)O)C	NCSTN
Anisocoumarin H	14376449	CC(=CC(C/C(=C/COC1=CC2=C(C=C1)C=CC(=O)O2)/C)O)C	NDUFA1
Anisocoumarin H	14376449	CC(=CC(C/C(=C/COC1=CC2=C(C=C1)C=CC(=O)O2)/C)O)C	NDUFA10
Anisocoumarin H	14376449	CC(=CC(C/C(=C/COC1=CC2=C(C=C1)C=CC(=O)O2)/C)O)C	NDUFA11
Anisocoumarin H	14376449	CC(=CC(C/C(=C/COC1=CC2=C(C=C1)C=CC(=O)O2)/C)O)C	NDUFA12
Anisocoumarin H	14376449	CC(=CC(C/C(=C/COC1=CC2=C(C=C1)C=CC(=O)O2)/C)O)C	NDUFA13
Anisocoumarin H	14376449	CC(=CC(C/C(=C/COC1=CC2=C(C=C1)C=CC(=O)O2)/C)O)C	NDUFA2
Anisocoumarin H	14376449	CC(=CC(C/C(=C/COC1=CC2=C(C=C1)C=CC(=O)O2)/C)O)C	NDUFA5
Anisocoumarin H	14376449	CC(=CC(C/C(=C/COC1=CC2=C(C=C1)C=CC(=O)O2)/C)O)C	NDUFA6
Anisocoumarin H	14376449	CC(=CC(C/C(=C/COC1=CC2=C(C=C1)C=CC(=O)O2)/C)O)C	NDUFA7
Anisocoumarin H	14376449	CC(=CC(C/C(=C/COC1=CC2=C(C=C1)C=CC(=O)O2)/C)O)C	NDUFA8
Anisocoumarin H	14376449	CC(=CC(C/C(=C/COC1=CC2=C(C=C1)C=CC(=O)O2)/C)O)C	NDUFA9
Anisocoumarin H	14376449	CC(=CC(C/C(=C/COC1=CC2=C(C=C1)C=CC(=O)O2)/C)O)C	NDUFAB1
Anisocoumarin H	14376449	CC(=CC(C/C(=C/COC1=CC2=C(C=C1)C=CC(=O)O2)/C)O)C	NDUFAF1
Anisocoumarin H	14376449	CC(=CC(C/C(=C/COC1=CC2=C(C=C1)C=CC(=O)O2)/C)O)C	NDUFB1
Anisocoumarin H	14376449	CC(=CC(C/C(=C/COC1=CC2=C(C=C1)C=CC(=O)O2)/C)O)C	NDUFB3
Anisocoumarin H	14376449	CC(=CC(C/C(=C/COC1=CC2=C(C=C1)C=CC(=O)O2)/C)O)C	NDUFB5
Anisocoumarin H	14376449	CC(=CC(C/C(=C/COC1=CC2=C(C=C1)C=CC(=O)O2)/C)O)C	NFKB1
Anisocoumarin H	14376449	CC(=CC(C/C(=C/COC1=CC2=C(C=C1)C=CC(=O)O2)/C)O)C	NR3C1
Anisocoumarin H	14376449	CC(=CC(C/C(=C/COC1=CC2=C(C=C1)C=CC(=O)O2)/C)O)C	PARP1
Anisocoumarin H	14376449	CC(=CC(C/C(=C/COC1=CC2=C(C=C1)C=CC(=O)O2)/C)O)C	PDE11A
Anisocoumarin H	14376449	CC(=CC(C/C(=C/COC1=CC2=C(C=C1)C=CC(=O)O2)/C)O)C	PDE2A
Anisocoumarin H	14376449	CC(=CC(C/C(=C/COC1=CC2=C(C=C1)C=CC(=O)O2)/C)O)C	PDGFRA
Anisocoumarin H	14376449	CC(=CC(C/C(=C/COC1=CC2=C(C=C1)C=CC(=O)O2)/C)O)C	PLIN1
Anisocoumarin H	14376449	CC(=CC(C/C(=C/COC1=CC2=C(C=C1)C=CC(=O)O2)/C)O)C	PLIN5
Anisocoumarin H	14376449	CC(=CC(C/C(=C/COC1=CC2=C(C=C1)C=CC(=O)O2)/C)O)C	PRCP
Anisocoumarin H	14376449	CC(=CC(C/C(=C/COC1=CC2=C(C=C1)C=CC(=O)O2)/C)O)C	PRMT3
Anisocoumarin H	14376449	CC(=CC(C/C(=C/COC1=CC2=C(C=C1)C=CC(=O)O2)/C)O)C	PSMB1
Anisocoumarin H	14376449	CC(=CC(C/C(=C/COC1=CC2=C(C=C1)C=CC(=O)O2)/C)O)C	PSMB2
Anisocoumarin H	14376449	CC(=CC(C/C(=C/COC1=CC2=C(C=C1)C=CC(=O)O2)/C)O)C	PTGS1
Anisocoumarin H	14376449	CC(=CC(C/C(=C/COC1=CC2=C(C=C1)C=CC(=O)O2)/C)O)C	PTPN1
Anisocoumarin H	14376449	CC(=CC(C/C(=C/COC1=CC2=C(C=C1)C=CC(=O)O2)/C)O)C	PTPN11
Anisocoumarin H	14376449	CC(=CC(C/C(=C/COC1=CC2=C(C=C1)C=CC(=O)O2)/C)O)C	RAC1
Anisocoumarin H	14376449	CC(=CC(C/C(=C/COC1=CC2=C(C=C1)C=CC(=O)O2)/C)O)C	RELA
Anisocoumarin H	14376449	CC(=CC(C/C(=C/COC1=CC2=C(C=C1)C=CC(=O)O2)/C)O)C	ROCK1
Anisocoumarin H	14376449	CC(=CC(C/C(=C/COC1=CC2=C(C=C1)C=CC(=O)O2)/C)O)C	ROCK2
Anisocoumarin H	14376449	CC(=CC(C/C(=C/COC1=CC2=C(C=C1)C=CC(=O)O2)/C)O)C	SIGMAR1
Anisocoumarin H	14376449	CC(=CC(C/C(=C/COC1=CC2=C(C=C1)C=CC(=O)O2)/C)O)C	SIRT2
Anisocoumarin H	14376449	CC(=CC(C/C(=C/COC1=CC2=C(C=C1)C=CC(=O)O2)/C)O)C	SLC2A1
Anisocoumarin H	14376449	CC(=CC(C/C(=C/COC1=CC2=C(C=C1)C=CC(=O)O2)/C)O)C	STAT1
Anisocoumarin H	14376449	CC(=CC(C/C(=C/COC1=CC2=C(C=C1)C=CC(=O)O2)/C)O)C	TBK1
Anisocoumarin H	14376449	CC(=CC(C/C(=C/COC1=CC2=C(C=C1)C=CC(=O)O2)/C)O)C	TGM2
Apigenin dimethylether	5281601	COC1=CC=C(C=C1)C2=CC(=O)C3=C(C=C(C=C3O2)OC)O	ABCC1
Apigenin dimethylether	5281601	COC1=CC=C(C=C1)C2=CC(=O)C3=C(C=C(C=C3O2)OC)O	ABL1
Apigenin dimethylether	5281601	COC1=CC=C(C=C1)C2=CC(=O)C3=C(C=C(C=C3O2)OC)O	ACE
Apigenin dimethylether	5281601	COC1=CC=C(C=C1)C2=CC(=O)C3=C(C=C(C=C3O2)OC)O	ACP1
Apigenin dimethylether	5281601	COC1=CC=C(C=C1)C2=CC(=O)C3=C(C=C(C=C3O2)OC)O	ADRA1B
Apigenin dimethylether	5281601	COC1=CC=C(C=C1)C2=CC(=O)C3=C(C=C(C=C3O2)OC)O	AKR1A1
Apigenin dimethylether	5281601	COC1=CC=C(C=C1)C2=CC(=O)C3=C(C=C(C=C3O2)OC)O	AKR1B1
Apigenin dimethylether	5281601	COC1=CC=C(C=C1)C2=CC(=O)C3=C(C=C(C=C3O2)OC)O	ALDH2
Apigenin dimethylether	5281601	COC1=CC=C(C=C1)C2=CC(=O)C3=C(C=C(C=C3O2)OC)O	ALOX5
Apigenin dimethylether	5281601	COC1=CC=C(C=C1)C2=CC(=O)C3=C(C=C(C=C3O2)OC)O	ALPL
Apigenin dimethylether	5281601	COC1=CC=C(C=C1)C2=CC(=O)C3=C(C=C(C=C3O2)OC)O	ANTXR2
Apigenin dimethylether	5281601	COC1=CC=C(C=C1)C2=CC(=O)C3=C(C=C(C=C3O2)OC)O	APEX1
Apigenin dimethylether	5281601	COC1=CC=C(C=C1)C2=CC(=O)C3=C(C=C(C=C3O2)OC)O	APP
Apigenin dimethylether	5281601	COC1=CC=C(C=C1)C2=CC(=O)C3=C(C=C(C=C3O2)OC)O	ARG1
Apigenin dimethylether	5281601	COC1=CC=C(C=C1)C2=CC(=O)C3=C(C=C(C=C3O2)OC)O	ASAH1
Apigenin dimethylether	5281601	COC1=CC=C(C=C1)C2=CC(=O)C3=C(C=C(C=C3O2)OC)O	CALM1
Apigenin dimethylether	5281601	COC1=CC=C(C=C1)C2=CC(=O)C3=C(C=C(C=C3O2)OC)O	CAPN1
Apigenin dimethylether	5281601	COC1=CC=C(C=C1)C2=CC(=O)C3=C(C=C(C=C3O2)OC)O	CBR1
Apigenin dimethylether	5281601	COC1=CC=C(C=C1)C2=CC(=O)C3=C(C=C(C=C3O2)OC)O	CD38
Apigenin dimethylether	5281601	COC1=CC=C(C=C1)C2=CC(=O)C3=C(C=C(C=C3O2)OC)O	CDC42
Apigenin dimethylether	5281601	COC1=CC=C(C=C1)C2=CC(=O)C3=C(C=C(C=C3O2)OC)O	CDK2
Apigenin dimethylether	5281601	COC1=CC=C(C=C1)C2=CC(=O)C3=C(C=C(C=C3O2)OC)O	CDK5
Apigenin dimethylether	5281601	COC1=CC=C(C=C1)C2=CC(=O)C3=C(C=C(C=C3O2)OC)O	CDK6
Apigenin dimethylether	5281601	COC1=CC=C(C=C1)C2=CC(=O)C3=C(C=C(C=C3O2)OC)O	CHRM2
Apigenin dimethylether	5281601	COC1=CC=C(C=C1)C2=CC(=O)C3=C(C=C(C=C3O2)OC)O	COMT
Apigenin dimethylether	5281601	COC1=CC=C(C=C1)C2=CC(=O)C3=C(C=C(C=C3O2)OC)O	CREB1
Apigenin dimethylether	5281601	COC1=CC=C(C=C1)C2=CC(=O)C3=C(C=C(C=C3O2)OC)O	CSNK2A2
Apigenin dimethylether	5281601	COC1=CC=C(C=C1)C2=CC(=O)C3=C(C=C(C=C3O2)OC)O	CSNK2B
Apigenin dimethylether	5281601	COC1=CC=C(C=C1)C2=CC(=O)C3=C(C=C(C=C3O2)OC)O	CTDP1
Apigenin dimethylether	5281601	COC1=CC=C(C=C1)C2=CC(=O)C3=C(C=C(C=C3O2)OC)O	CTSD
Apigenin dimethylether	5281601	COC1=CC=C(C=C1)C2=CC(=O)C3=C(C=C(C=C3O2)OC)O	CYP1A1
Apigenin dimethylether	5281601	COC1=CC=C(C=C1)C2=CC(=O)C3=C(C=C(C=C3O2)OC)O	CYP1B1
Apigenin dimethylether	5281601	COC1=CC=C(C=C1)C2=CC(=O)C3=C(C=C(C=C3O2)OC)O	DLAT
Apigenin dimethylether	5281601	COC1=CC=C(C=C1)C2=CC(=O)C3=C(C=C(C=C3O2)OC)O	DPP4
Apigenin dimethylether	5281601	COC1=CC=C(C=C1)C2=CC(=O)C3=C(C=C(C=C3O2)OC)O	DPP7
Apigenin dimethylether	5281601	COC1=CC=C(C=C1)C2=CC(=O)C3=C(C=C(C=C3O2)OC)O	DPP9
Apigenin dimethylether	5281601	COC1=CC=C(C=C1)C2=CC(=O)C3=C(C=C(C=C3O2)OC)O	DUSP3
Apigenin dimethylether	5281601	COC1=CC=C(C=C1)C2=CC(=O)C3=C(C=C(C=C3O2)OC)O	DYRK1A
Apigenin dimethylether	5281601	COC1=CC=C(C=C1)C2=CC(=O)C3=C(C=C(C=C3O2)OC)O	EDNRA
Apigenin dimethylether	5281601	COC1=CC=C(C=C1)C2=CC(=O)C3=C(C=C(C=C3O2)OC)O	EEF1A1
Apigenin dimethylether	5281601	COC1=CC=C(C=C1)C2=CC(=O)C3=C(C=C(C=C3O2)OC)O	EEF1A2
Apigenin dimethylether	5281601	COC1=CC=C(C=C1)C2=CC(=O)C3=C(C=C(C=C3O2)OC)O	EGLN1
Apigenin dimethylether	5281601	COC1=CC=C(C=C1)C2=CC(=O)C3=C(C=C(C=C3O2)OC)O	ELAVL1
Apigenin dimethylether	5281601	COC1=CC=C(C=C1)C2=CC(=O)C3=C(C=C(C=C3O2)OC)O	ENPEP
Apigenin dimethylether	5281601	COC1=CC=C(C=C1)C2=CC(=O)C3=C(C=C(C=C3O2)OC)O	EPHA2
Apigenin dimethylether	5281601	COC1=CC=C(C=C1)C2=CC(=O)C3=C(C=C(C=C3O2)OC)O	ERAP1
Apigenin dimethylether	5281601	COC1=CC=C(C=C1)C2=CC(=O)C3=C(C=C(C=C3O2)OC)O	F13A1
Apigenin dimethylether	5281601	COC1=CC=C(C=C1)C2=CC(=O)C3=C(C=C(C=C3O2)OC)O	F2
Apigenin dimethylether	5281601	COC1=CC=C(C=C1)C2=CC(=O)C3=C(C=C(C=C3O2)OC)O	FASN
Apigenin dimethylether	5281601	COC1=CC=C(C=C1)C2=CC(=O)C3=C(C=C(C=C3O2)OC)O	FEN1
Apigenin dimethylether	5281601	COC1=CC=C(C=C1)C2=CC(=O)C3=C(C=C(C=C3O2)OC)O	FYN
Apigenin dimethylether	5281601	COC1=CC=C(C=C1)C2=CC(=O)C3=C(C=C(C=C3O2)OC)O	GBA2
Apigenin dimethylether	5281601	COC1=CC=C(C=C1)C2=CC(=O)C3=C(C=C(C=C3O2)OC)O	GGPS1
Apigenin dimethylether	5281601	COC1=CC=C(C=C1)C2=CC(=O)C3=C(C=C(C=C3O2)OC)O	GLO1
Apigenin dimethylether	5281601	COC1=CC=C(C=C1)C2=CC(=O)C3=C(C=C(C=C3O2)OC)O	GLS
Apigenin dimethylether	5281601	COC1=CC=C(C=C1)C2=CC(=O)C3=C(C=C(C=C3O2)OC)O	GSK3A
Apigenin dimethylether	5281601	COC1=CC=C(C=C1)C2=CC(=O)C3=C(C=C(C=C3O2)OC)O	GSK3B
Apigenin dimethylether	5281601	COC1=CC=C(C=C1)C2=CC(=O)C3=C(C=C(C=C3O2)OC)O	GSTO1
Apigenin dimethylether	5281601	COC1=CC=C(C=C1)C2=CC(=O)C3=C(C=C(C=C3O2)OC)O	GUSB
Apigenin dimethylether	5281601	COC1=CC=C(C=C1)C2=CC(=O)C3=C(C=C(C=C3O2)OC)O	HSD17B10
Apigenin dimethylether	5281601	COC1=CC=C(C=C1)C2=CC(=O)C3=C(C=C(C=C3O2)OC)O	HSP90AA1
Apigenin dimethylether	5281601	COC1=CC=C(C=C1)C2=CC(=O)C3=C(C=C(C=C3O2)OC)O	HSP90AB1
Apigenin dimethylether	5281601	COC1=CC=C(C=C1)C2=CC(=O)C3=C(C=C(C=C3O2)OC)O	IGHG1
Apigenin dimethylether	5281601	COC1=CC=C(C=C1)C2=CC(=O)C3=C(C=C(C=C3O2)OC)O	IKBKB
Apigenin dimethylether	5281601	COC1=CC=C(C=C1)C2=CC(=O)C3=C(C=C(C=C3O2)OC)O	INSR
Apigenin dimethylether	5281601	COC1=CC=C(C=C1)C2=CC(=O)C3=C(C=C(C=C3O2)OC)O	KDM1A
Apigenin dimethylether	5281601	COC1=CC=C(C=C1)C2=CC(=O)C3=C(C=C(C=C3O2)OC)O	LDHB
Apigenin dimethylether	5281601	COC1=CC=C(C=C1)C2=CC(=O)C3=C(C=C(C=C3O2)OC)O	LGALS3
Apigenin dimethylether	5281601	COC1=CC=C(C=C1)C2=CC(=O)C3=C(C=C(C=C3O2)OC)O	LTA4H
Apigenin dimethylether	5281601	COC1=CC=C(C=C1)C2=CC(=O)C3=C(C=C(C=C3O2)OC)O	MAOA
Apigenin dimethylether	5281601	COC1=CC=C(C=C1)C2=CC(=O)C3=C(C=C(C=C3O2)OC)O	MAOB
Apigenin dimethylether	5281601	COC1=CC=C(C=C1)C2=CC(=O)C3=C(C=C(C=C3O2)OC)O	MAP4
Apigenin dimethylether	5281601	COC1=CC=C(C=C1)C2=CC(=O)C3=C(C=C(C=C3O2)OC)O	MAPK14
Apigenin dimethylether	5281601	COC1=CC=C(C=C1)C2=CC(=O)C3=C(C=C(C=C3O2)OC)O	MARK4
Apigenin dimethylether	5281601	COC1=CC=C(C=C1)C2=CC(=O)C3=C(C=C(C=C3O2)OC)O	MCL1
Apigenin dimethylether	5281601	COC1=CC=C(C=C1)C2=CC(=O)C3=C(C=C(C=C3O2)OC)O	MDH1
Apigenin dimethylether	5281601	COC1=CC=C(C=C1)C2=CC(=O)C3=C(C=C(C=C3O2)OC)O	MDH2
Apigenin dimethylether	5281601	COC1=CC=C(C=C1)C2=CC(=O)C3=C(C=C(C=C3O2)OC)O	METAP2
Apigenin dimethylether	5281601	COC1=CC=C(C=C1)C2=CC(=O)C3=C(C=C(C=C3O2)OC)O	MIF
Apigenin dimethylether	5281601	COC1=CC=C(C=C1)C2=CC(=O)C3=C(C=C(C=C3O2)OC)O	MMP13
Apigenin dimethylether	5281601	COC1=CC=C(C=C1)C2=CC(=O)C3=C(C=C(C=C3O2)OC)O	MMP2
Apigenin dimethylether	5281601	COC1=CC=C(C=C1)C2=CC(=O)C3=C(C=C(C=C3O2)OC)O	MMP9
Apigenin dimethylether	5281601	COC1=CC=C(C=C1)C2=CC(=O)C3=C(C=C(C=C3O2)OC)O	MPO
Apigenin dimethylether	5281601	COC1=CC=C(C=C1)C2=CC(=O)C3=C(C=C(C=C3O2)OC)O	MYLK
Apigenin dimethylether	5281601	COC1=CC=C(C=C1)C2=CC(=O)C3=C(C=C(C=C3O2)OC)O	NAAA
Apigenin dimethylether	5281601	COC1=CC=C(C=C1)C2=CC(=O)C3=C(C=C(C=C3O2)OC)O	NAE1
Apigenin dimethylether	5281601	COC1=CC=C(C=C1)C2=CC(=O)C3=C(C=C(C=C3O2)OC)O	NAMPT
Apigenin dimethylether	5281601	COC1=CC=C(C=C1)C2=CC(=O)C3=C(C=C(C=C3O2)OC)O	NCOA2
Apigenin dimethylether	5281601	COC1=CC=C(C=C1)C2=CC(=O)C3=C(C=C(C=C3O2)OC)O	NEK6
Apigenin dimethylether	5281601	COC1=CC=C(C=C1)C2=CC(=O)C3=C(C=C(C=C3O2)OC)O	NFKB1
Apigenin dimethylether	5281601	COC1=CC=C(C=C1)C2=CC(=O)C3=C(C=C(C=C3O2)OC)O	NQO1
Apigenin dimethylether	5281601	COC1=CC=C(C=C1)C2=CC(=O)C3=C(C=C(C=C3O2)OC)O	PARP1
Apigenin dimethylether	5281601	COC1=CC=C(C=C1)C2=CC(=O)C3=C(C=C(C=C3O2)OC)O	PARP4
Apigenin dimethylether	5281601	COC1=CC=C(C=C1)C2=CC(=O)C3=C(C=C(C=C3O2)OC)O	PDE11A
Apigenin dimethylether	5281601	COC1=CC=C(C=C1)C2=CC(=O)C3=C(C=C(C=C3O2)OC)O	PDE3A
Apigenin dimethylether	5281601	COC1=CC=C(C=C1)C2=CC(=O)C3=C(C=C(C=C3O2)OC)O	PDE4B
Apigenin dimethylether	5281601	COC1=CC=C(C=C1)C2=CC(=O)C3=C(C=C(C=C3O2)OC)O	PDGFRA
Apigenin dimethylether	5281601	COC1=CC=C(C=C1)C2=CC(=O)C3=C(C=C(C=C3O2)OC)O	PDGFRB
Apigenin dimethylether	5281601	COC1=CC=C(C=C1)C2=CC(=O)C3=C(C=C(C=C3O2)OC)O	PDIA2
Apigenin dimethylether	5281601	COC1=CC=C(C=C1)C2=CC(=O)C3=C(C=C(C=C3O2)OC)O	PDK4
Apigenin dimethylether	5281601	COC1=CC=C(C=C1)C2=CC(=O)C3=C(C=C(C=C3O2)OC)O	PIK3R1
Apigenin dimethylether	5281601	COC1=CC=C(C=C1)C2=CC(=O)C3=C(C=C(C=C3O2)OC)O	PKN1
Apigenin dimethylether	5281601	COC1=CC=C(C=C1)C2=CC(=O)C3=C(C=C(C=C3O2)OC)O	PLAA
Apigenin dimethylether	5281601	COC1=CC=C(C=C1)C2=CC(=O)C3=C(C=C(C=C3O2)OC)O	PLG
Apigenin dimethylether	5281601	COC1=CC=C(C=C1)C2=CC(=O)C3=C(C=C(C=C3O2)OC)O	PLIN1
Apigenin dimethylether	5281601	COC1=CC=C(C=C1)C2=CC(=O)C3=C(C=C(C=C3O2)OC)O	PLIN5
Apigenin dimethylether	5281601	COC1=CC=C(C=C1)C2=CC(=O)C3=C(C=C(C=C3O2)OC)O	PON1
Apigenin dimethylether	5281601	COC1=CC=C(C=C1)C2=CC(=O)C3=C(C=C(C=C3O2)OC)O	PRCP
Apigenin dimethylether	5281601	COC1=CC=C(C=C1)C2=CC(=O)C3=C(C=C(C=C3O2)OC)O	PRSS1
Apigenin dimethylether	5281601	COC1=CC=C(C=C1)C2=CC(=O)C3=C(C=C(C=C3O2)OC)O	PSMB1
Apigenin dimethylether	5281601	COC1=CC=C(C=C1)C2=CC(=O)C3=C(C=C(C=C3O2)OC)O	PTGS1
Apigenin dimethylether	5281601	COC1=CC=C(C=C1)C2=CC(=O)C3=C(C=C(C=C3O2)OC)O	PTK2
Apigenin dimethylether	5281601	COC1=CC=C(C=C1)C2=CC(=O)C3=C(C=C(C=C3O2)OC)O	PTPN1
Apigenin dimethylether	5281601	COC1=CC=C(C=C1)C2=CC(=O)C3=C(C=C(C=C3O2)OC)O	PTPN11
Apigenin dimethylether	5281601	COC1=CC=C(C=C1)C2=CC(=O)C3=C(C=C(C=C3O2)OC)O	PTPRS
Apigenin dimethylether	5281601	COC1=CC=C(C=C1)C2=CC(=O)C3=C(C=C(C=C3O2)OC)O	PYGL
Apigenin dimethylether	5281601	COC1=CC=C(C=C1)C2=CC(=O)C3=C(C=C(C=C3O2)OC)O	RAB9A
Apigenin dimethylether	5281601	COC1=CC=C(C=C1)C2=CC(=O)C3=C(C=C(C=C3O2)OC)O	RAC1
Apigenin dimethylether	5281601	COC1=CC=C(C=C1)C2=CC(=O)C3=C(C=C(C=C3O2)OC)O	RELA
Apigenin dimethylether	5281601	COC1=CC=C(C=C1)C2=CC(=O)C3=C(C=C(C=C3O2)OC)O	SCN5A
Apigenin dimethylether	5281601	COC1=CC=C(C=C1)C2=CC(=O)C3=C(C=C(C=C3O2)OC)O	SERPINE1
Apigenin dimethylether	5281601	COC1=CC=C(C=C1)C2=CC(=O)C3=C(C=C(C=C3O2)OC)O	SIGMAR1
Apigenin dimethylether	5281601	COC1=CC=C(C=C1)C2=CC(=O)C3=C(C=C(C=C3O2)OC)O	SLC2A1
Apigenin dimethylether	5281601	COC1=CC=C(C=C1)C2=CC(=O)C3=C(C=C(C=C3O2)OC)O	STAT1
Apigenin dimethylether	5281601	COC1=CC=C(C=C1)C2=CC(=O)C3=C(C=C(C=C3O2)OC)O	STS
Apigenin dimethylether	5281601	COC1=CC=C(C=C1)C2=CC(=O)C3=C(C=C(C=C3O2)OC)O	SYN1
Apigenin dimethylether	5281601	COC1=CC=C(C=C1)C2=CC(=O)C3=C(C=C(C=C3O2)OC)O	TBK1
Apigenin dimethylether	5281601	COC1=CC=C(C=C1)C2=CC(=O)C3=C(C=C(C=C3O2)OC)O	TOP1
Apigenin dimethylether	5281601	COC1=CC=C(C=C1)C2=CC(=O)C3=C(C=C(C=C3O2)OC)O	TSPO
Apigenin dimethylether	5281601	COC1=CC=C(C=C1)C2=CC(=O)C3=C(C=C(C=C3O2)OC)O	TTR
Apigenin dimethylether	5281601	COC1=CC=C(C=C1)C2=CC(=O)C3=C(C=C(C=C3O2)OC)O	TUBB2B
Apigenin dimethylether	5281601	COC1=CC=C(C=C1)C2=CC(=O)C3=C(C=C(C=C3O2)OC)O	XDH
Arctigenin	64981	COC1=C(C=C(C=C1)C[C@H]2COC(=O)[C@@H]2CC3=CC(=C(C=C3)O)OC)OC	AAK1
Arctigenin	64981	COC1=C(C=C(C=C1)C[C@H]2COC(=O)[C@@H]2CC3=CC(=C(C=C3)O)OC)OC	ABL1
Arctigenin	64981	COC1=C(C=C(C=C1)C[C@H]2COC(=O)[C@@H]2CC3=CC(=C(C=C3)O)OC)OC	ADAM10
Arctigenin	64981	COC1=C(C=C(C=C1)C[C@H]2COC(=O)[C@@H]2CC3=CC(=C(C=C3)O)OC)OC	ADRA1B
Arctigenin	64981	COC1=C(C=C(C=C1)C[C@H]2COC(=O)[C@@H]2CC3=CC(=C(C=C3)O)OC)OC	AGPAT2
Arctigenin	64981	COC1=C(C=C(C=C1)C[C@H]2COC(=O)[C@@H]2CC3=CC(=C(C=C3)O)OC)OC	AKR1B1
Arctigenin	64981	COC1=C(C=C(C=C1)C[C@H]2COC(=O)[C@@H]2CC3=CC(=C(C=C3)O)OC)OC	AKT1
Arctigenin	64981	COC1=C(C=C(C=C1)C[C@H]2COC(=O)[C@@H]2CC3=CC(=C(C=C3)O)OC)OC	ALOX5
Arctigenin	64981	COC1=C(C=C(C=C1)C[C@H]2COC(=O)[C@@H]2CC3=CC(=C(C=C3)O)OC)OC	ALPL
Arctigenin	64981	COC1=C(C=C(C=C1)C[C@H]2COC(=O)[C@@H]2CC3=CC(=C(C=C3)O)OC)OC	APEX1
Arctigenin	64981	COC1=C(C=C(C=C1)C[C@H]2COC(=O)[C@@H]2CC3=CC(=C(C=C3)O)OC)OC	APP
Arctigenin	64981	COC1=C(C=C(C=C1)C[C@H]2COC(=O)[C@@H]2CC3=CC(=C(C=C3)O)OC)OC	AXL
Arctigenin	64981	COC1=C(C=C(C=C1)C[C@H]2COC(=O)[C@@H]2CC3=CC(=C(C=C3)O)OC)OC	CAMK2A
Arctigenin	64981	COC1=C(C=C(C=C1)C[C@H]2COC(=O)[C@@H]2CC3=CC(=C(C=C3)O)OC)OC	CAPN1
Arctigenin	64981	COC1=C(C=C(C=C1)C[C@H]2COC(=O)[C@@H]2CC3=CC(=C(C=C3)O)OC)OC	CCND2
Arctigenin	64981	COC1=C(C=C(C=C1)C[C@H]2COC(=O)[C@@H]2CC3=CC(=C(C=C3)O)OC)OC	CDK2
Arctigenin	64981	COC1=C(C=C(C=C1)C[C@H]2COC(=O)[C@@H]2CC3=CC(=C(C=C3)O)OC)OC	CDK4
Arctigenin	64981	COC1=C(C=C(C=C1)C[C@H]2COC(=O)[C@@H]2CC3=CC(=C(C=C3)O)OC)OC	CDK5
Arctigenin	64981	COC1=C(C=C(C=C1)C[C@H]2COC(=O)[C@@H]2CC3=CC(=C(C=C3)O)OC)OC	CHUK
Arctigenin	64981	COC1=C(C=C(C=C1)C[C@H]2COC(=O)[C@@H]2CC3=CC(=C(C=C3)O)OC)OC	CREBBP
Arctigenin	64981	COC1=C(C=C(C=C1)C[C@H]2COC(=O)[C@@H]2CC3=CC(=C(C=C3)O)OC)OC	CSF1R
Arctigenin	64981	COC1=C(C=C(C=C1)C[C@H]2COC(=O)[C@@H]2CC3=CC(=C(C=C3)O)OC)OC	CSNK1A1
Arctigenin	64981	COC1=C(C=C(C=C1)C[C@H]2COC(=O)[C@@H]2CC3=CC(=C(C=C3)O)OC)OC	CTDP1
Arctigenin	64981	COC1=C(C=C(C=C1)C[C@H]2COC(=O)[C@@H]2CC3=CC(=C(C=C3)O)OC)OC	CTSD
Arctigenin	64981	COC1=C(C=C(C=C1)C[C@H]2COC(=O)[C@@H]2CC3=CC(=C(C=C3)O)OC)OC	CTSS
Arctigenin	64981	COC1=C(C=C(C=C1)C[C@H]2COC(=O)[C@@H]2CC3=CC(=C(C=C3)O)OC)OC	CYP1B1
Arctigenin	64981	COC1=C(C=C(C=C1)C[C@H]2COC(=O)[C@@H]2CC3=CC(=C(C=C3)O)OC)OC	DNM1
Arctigenin	64981	COC1=C(C=C(C=C1)C[C@H]2COC(=O)[C@@H]2CC3=CC(=C(C=C3)O)OC)OC	DPP4
Arctigenin	64981	COC1=C(C=C(C=C1)C[C@H]2COC(=O)[C@@H]2CC3=CC(=C(C=C3)O)OC)OC	DPP9
Arctigenin	64981	COC1=C(C=C(C=C1)C[C@H]2COC(=O)[C@@H]2CC3=CC(=C(C=C3)O)OC)OC	DUSP3
Arctigenin	64981	COC1=C(C=C(C=C1)C[C@H]2COC(=O)[C@@H]2CC3=CC(=C(C=C3)O)OC)OC	DUT
Arctigenin	64981	COC1=C(C=C(C=C1)C[C@H]2COC(=O)[C@@H]2CC3=CC(=C(C=C3)O)OC)OC	DYRK1A
Arctigenin	64981	COC1=C(C=C(C=C1)C[C@H]2COC(=O)[C@@H]2CC3=CC(=C(C=C3)O)OC)OC	EGLN1
Arctigenin	64981	COC1=C(C=C(C=C1)C[C@H]2COC(=O)[C@@H]2CC3=CC(=C(C=C3)O)OC)OC	ENPP1
Arctigenin	64981	COC1=C(C=C(C=C1)C[C@H]2COC(=O)[C@@H]2CC3=CC(=C(C=C3)O)OC)OC	ERAP1
Arctigenin	64981	COC1=C(C=C(C=C1)C[C@H]2COC(=O)[C@@H]2CC3=CC(=C(C=C3)O)OC)OC	F13A1
Arctigenin	64981	COC1=C(C=C(C=C1)C[C@H]2COC(=O)[C@@H]2CC3=CC(=C(C=C3)O)OC)OC	FKBP1A
Arctigenin	64981	COC1=C(C=C(C=C1)C[C@H]2COC(=O)[C@@H]2CC3=CC(=C(C=C3)O)OC)OC	FLT1
Arctigenin	64981	COC1=C(C=C(C=C1)C[C@H]2COC(=O)[C@@H]2CC3=CC(=C(C=C3)O)OC)OC	GBA1
Arctigenin	64981	COC1=C(C=C(C=C1)C[C@H]2COC(=O)[C@@H]2CC3=CC(=C(C=C3)O)OC)OC	GBA2
Arctigenin	64981	COC1=C(C=C(C=C1)C[C@H]2COC(=O)[C@@H]2CC3=CC(=C(C=C3)O)OC)OC	GLO1
Arctigenin	64981	COC1=C(C=C(C=C1)C[C@H]2COC(=O)[C@@H]2CC3=CC(=C(C=C3)O)OC)OC	GLS
Arctigenin	64981	COC1=C(C=C(C=C1)C[C@H]2COC(=O)[C@@H]2CC3=CC(=C(C=C3)O)OC)OC	GSK3B
Arctigenin	64981	COC1=C(C=C(C=C1)C[C@H]2COC(=O)[C@@H]2CC3=CC(=C(C=C3)O)OC)OC	GUSB
Arctigenin	64981	COC1=C(C=C(C=C1)C[C@H]2COC(=O)[C@@H]2CC3=CC(=C(C=C3)O)OC)OC	HCK
Arctigenin	64981	COC1=C(C=C(C=C1)C[C@H]2COC(=O)[C@@H]2CC3=CC(=C(C=C3)O)OC)OC	HSD11B1
Arctigenin	64981	COC1=C(C=C(C=C1)C[C@H]2COC(=O)[C@@H]2CC3=CC(=C(C=C3)O)OC)OC	HSD17B10
Arctigenin	64981	COC1=C(C=C(C=C1)C[C@H]2COC(=O)[C@@H]2CC3=CC(=C(C=C3)O)OC)OC	HSP90AA1
Arctigenin	64981	COC1=C(C=C(C=C1)C[C@H]2COC(=O)[C@@H]2CC3=CC(=C(C=C3)O)OC)OC	HSP90AB1
Arctigenin	64981	COC1=C(C=C(C=C1)C[C@H]2COC(=O)[C@@H]2CC3=CC(=C(C=C3)O)OC)OC	HTT
Arctigenin	64981	COC1=C(C=C(C=C1)C[C@H]2COC(=O)[C@@H]2CC3=CC(=C(C=C3)O)OC)OC	IGHG1
Arctigenin	64981	COC1=C(C=C(C=C1)C[C@H]2COC(=O)[C@@H]2CC3=CC(=C(C=C3)O)OC)OC	IKBKG
Arctigenin	64981	COC1=C(C=C(C=C1)C[C@H]2COC(=O)[C@@H]2CC3=CC(=C(C=C3)O)OC)OC	JAK1
Arctigenin	64981	COC1=C(C=C(C=C1)C[C@H]2COC(=O)[C@@H]2CC3=CC(=C(C=C3)O)OC)OC	KDM1A
Arctigenin	64981	COC1=C(C=C(C=C1)C[C@H]2COC(=O)[C@@H]2CC3=CC(=C(C=C3)O)OC)OC	LDHB
Arctigenin	64981	COC1=C(C=C(C=C1)C[C@H]2COC(=O)[C@@H]2CC3=CC(=C(C=C3)O)OC)OC	LNPEP
Arctigenin	64981	COC1=C(C=C(C=C1)C[C@H]2COC(=O)[C@@H]2CC3=CC(=C(C=C3)O)OC)OC	LYPLA1
Arctigenin	64981	COC1=C(C=C(C=C1)C[C@H]2COC(=O)[C@@H]2CC3=CC(=C(C=C3)O)OC)OC	LYPLA2
Arctigenin	64981	COC1=C(C=C(C=C1)C[C@H]2COC(=O)[C@@H]2CC3=CC(=C(C=C3)O)OC)OC	MAOA
Arctigenin	64981	COC1=C(C=C(C=C1)C[C@H]2COC(=O)[C@@H]2CC3=CC(=C(C=C3)O)OC)OC	MAOB
Arctigenin	64981	COC1=C(C=C(C=C1)C[C@H]2COC(=O)[C@@H]2CC3=CC(=C(C=C3)O)OC)OC	MAP2K1
Arctigenin	64981	COC1=C(C=C(C=C1)C[C@H]2COC(=O)[C@@H]2CC3=CC(=C(C=C3)O)OC)OC	MAP4
Arctigenin	64981	COC1=C(C=C(C=C1)C[C@H]2COC(=O)[C@@H]2CC3=CC(=C(C=C3)O)OC)OC	MAPK1
Arctigenin	64981	COC1=C(C=C(C=C1)C[C@H]2COC(=O)[C@@H]2CC3=CC(=C(C=C3)O)OC)OC	MAPK14
Arctigenin	64981	COC1=C(C=C(C=C1)C[C@H]2COC(=O)[C@@H]2CC3=CC(=C(C=C3)O)OC)OC	MARK4
Arctigenin	64981	COC1=C(C=C(C=C1)C[C@H]2COC(=O)[C@@H]2CC3=CC(=C(C=C3)O)OC)OC	METAP2
Arctigenin	64981	COC1=C(C=C(C=C1)C[C@H]2COC(=O)[C@@H]2CC3=CC(=C(C=C3)O)OC)OC	MIF
Arctigenin	64981	COC1=C(C=C(C=C1)C[C@H]2COC(=O)[C@@H]2CC3=CC(=C(C=C3)O)OC)OC	MMP14
Arctigenin	64981	COC1=C(C=C(C=C1)C[C@H]2COC(=O)[C@@H]2CC3=CC(=C(C=C3)O)OC)OC	MTOR
Arctigenin	64981	COC1=C(C=C(C=C1)C[C@H]2COC(=O)[C@@H]2CC3=CC(=C(C=C3)O)OC)OC	NCOA2
Arctigenin	64981	COC1=C(C=C(C=C1)C[C@H]2COC(=O)[C@@H]2CC3=CC(=C(C=C3)O)OC)OC	NDUFA1
Arctigenin	64981	COC1=C(C=C(C=C1)C[C@H]2COC(=O)[C@@H]2CC3=CC(=C(C=C3)O)OC)OC	NDUFA10
Arctigenin	64981	COC1=C(C=C(C=C1)C[C@H]2COC(=O)[C@@H]2CC3=CC(=C(C=C3)O)OC)OC	NDUFA11
Arctigenin	64981	COC1=C(C=C(C=C1)C[C@H]2COC(=O)[C@@H]2CC3=CC(=C(C=C3)O)OC)OC	NDUFA12
Arctigenin	64981	COC1=C(C=C(C=C1)C[C@H]2COC(=O)[C@@H]2CC3=CC(=C(C=C3)O)OC)OC	NDUFA13
Arctigenin	64981	COC1=C(C=C(C=C1)C[C@H]2COC(=O)[C@@H]2CC3=CC(=C(C=C3)O)OC)OC	NDUFA2
Arctigenin	64981	COC1=C(C=C(C=C1)C[C@H]2COC(=O)[C@@H]2CC3=CC(=C(C=C3)O)OC)OC	NDUFA4
Arctigenin	64981	COC1=C(C=C(C=C1)C[C@H]2COC(=O)[C@@H]2CC3=CC(=C(C=C3)O)OC)OC	NDUFA5
Arctigenin	64981	COC1=C(C=C(C=C1)C[C@H]2COC(=O)[C@@H]2CC3=CC(=C(C=C3)O)OC)OC	NDUFA6
Arctigenin	64981	COC1=C(C=C(C=C1)C[C@H]2COC(=O)[C@@H]2CC3=CC(=C(C=C3)O)OC)OC	NDUFA7
Arctigenin	64981	COC1=C(C=C(C=C1)C[C@H]2COC(=O)[C@@H]2CC3=CC(=C(C=C3)O)OC)OC	NDUFA8
Arctigenin	64981	COC1=C(C=C(C=C1)C[C@H]2COC(=O)[C@@H]2CC3=CC(=C(C=C3)O)OC)OC	NDUFA9
Arctigenin	64981	COC1=C(C=C(C=C1)C[C@H]2COC(=O)[C@@H]2CC3=CC(=C(C=C3)O)OC)OC	NDUFAB1
Arctigenin	64981	COC1=C(C=C(C=C1)C[C@H]2COC(=O)[C@@H]2CC3=CC(=C(C=C3)O)OC)OC	NDUFAF1
Arctigenin	64981	COC1=C(C=C(C=C1)C[C@H]2COC(=O)[C@@H]2CC3=CC(=C(C=C3)O)OC)OC	NDUFAF2
Arctigenin	64981	COC1=C(C=C(C=C1)C[C@H]2COC(=O)[C@@H]2CC3=CC(=C(C=C3)O)OC)OC	NDUFAF3
Arctigenin	64981	COC1=C(C=C(C=C1)C[C@H]2COC(=O)[C@@H]2CC3=CC(=C(C=C3)O)OC)OC	NDUFAF4
Arctigenin	64981	COC1=C(C=C(C=C1)C[C@H]2COC(=O)[C@@H]2CC3=CC(=C(C=C3)O)OC)OC	NDUFB1
Arctigenin	64981	COC1=C(C=C(C=C1)C[C@H]2COC(=O)[C@@H]2CC3=CC(=C(C=C3)O)OC)OC	NDUFB10
Arctigenin	64981	COC1=C(C=C(C=C1)C[C@H]2COC(=O)[C@@H]2CC3=CC(=C(C=C3)O)OC)OC	NDUFB11
Arctigenin	64981	COC1=C(C=C(C=C1)C[C@H]2COC(=O)[C@@H]2CC3=CC(=C(C=C3)O)OC)OC	NDUFB3
Arctigenin	64981	COC1=C(C=C(C=C1)C[C@H]2COC(=O)[C@@H]2CC3=CC(=C(C=C3)O)OC)OC	NDUFB5
Arctigenin	64981	COC1=C(C=C(C=C1)C[C@H]2COC(=O)[C@@H]2CC3=CC(=C(C=C3)O)OC)OC	NDUFB6
Arctigenin	64981	COC1=C(C=C(C=C1)C[C@H]2COC(=O)[C@@H]2CC3=CC(=C(C=C3)O)OC)OC	NDUFB7
Arctigenin	64981	COC1=C(C=C(C=C1)C[C@H]2COC(=O)[C@@H]2CC3=CC(=C(C=C3)O)OC)OC	NDUFB8
Arctigenin	64981	COC1=C(C=C(C=C1)C[C@H]2COC(=O)[C@@H]2CC3=CC(=C(C=C3)O)OC)OC	NDUFB9
Arctigenin	64981	COC1=C(C=C(C=C1)C[C@H]2COC(=O)[C@@H]2CC3=CC(=C(C=C3)O)OC)OC	NDUFC1
Arctigenin	64981	COC1=C(C=C(C=C1)C[C@H]2COC(=O)[C@@H]2CC3=CC(=C(C=C3)O)OC)OC	NDUFC2
Arctigenin	64981	COC1=C(C=C(C=C1)C[C@H]2COC(=O)[C@@H]2CC3=CC(=C(C=C3)O)OC)OC	NDUFS1
Arctigenin	64981	COC1=C(C=C(C=C1)C[C@H]2COC(=O)[C@@H]2CC3=CC(=C(C=C3)O)OC)OC	NDUFS2
Arctigenin	64981	COC1=C(C=C(C=C1)C[C@H]2COC(=O)[C@@H]2CC3=CC(=C(C=C3)O)OC)OC	NDUFS3
Arctigenin	64981	COC1=C(C=C(C=C1)C[C@H]2COC(=O)[C@@H]2CC3=CC(=C(C=C3)O)OC)OC	NDUFS4
Arctigenin	64981	COC1=C(C=C(C=C1)C[C@H]2COC(=O)[C@@H]2CC3=CC(=C(C=C3)O)OC)OC	NDUFS5
Arctigenin	64981	COC1=C(C=C(C=C1)C[C@H]2COC(=O)[C@@H]2CC3=CC(=C(C=C3)O)OC)OC	NDUFS6
Arctigenin	64981	COC1=C(C=C(C=C1)C[C@H]2COC(=O)[C@@H]2CC3=CC(=C(C=C3)O)OC)OC	NDUFS7
Arctigenin	64981	COC1=C(C=C(C=C1)C[C@H]2COC(=O)[C@@H]2CC3=CC(=C(C=C3)O)OC)OC	NDUFS8
Arctigenin	64981	COC1=C(C=C(C=C1)C[C@H]2COC(=O)[C@@H]2CC3=CC(=C(C=C3)O)OC)OC	NDUFV1
Arctigenin	64981	COC1=C(C=C(C=C1)C[C@H]2COC(=O)[C@@H]2CC3=CC(=C(C=C3)O)OC)OC	NDUFV2
Arctigenin	64981	COC1=C(C=C(C=C1)C[C@H]2COC(=O)[C@@H]2CC3=CC(=C(C=C3)O)OC)OC	NDUFV3
Arctigenin	64981	COC1=C(C=C(C=C1)C[C@H]2COC(=O)[C@@H]2CC3=CC(=C(C=C3)O)OC)OC	NFKB1
Arctigenin	64981	COC1=C(C=C(C=C1)C[C@H]2COC(=O)[C@@H]2CC3=CC(=C(C=C3)O)OC)OC	NFKBIA
Arctigenin	64981	COC1=C(C=C(C=C1)C[C@H]2COC(=O)[C@@H]2CC3=CC(=C(C=C3)O)OC)OC	NT5C3A
Arctigenin	64981	COC1=C(C=C(C=C1)C[C@H]2COC(=O)[C@@H]2CC3=CC(=C(C=C3)O)OC)OC	PARP1
Arctigenin	64981	COC1=C(C=C(C=C1)C[C@H]2COC(=O)[C@@H]2CC3=CC(=C(C=C3)O)OC)OC	PDE11A
Arctigenin	64981	COC1=C(C=C(C=C1)C[C@H]2COC(=O)[C@@H]2CC3=CC(=C(C=C3)O)OC)OC	PDE3A
Arctigenin	64981	COC1=C(C=C(C=C1)C[C@H]2COC(=O)[C@@H]2CC3=CC(=C(C=C3)O)OC)OC	PDE4B
Arctigenin	64981	COC1=C(C=C(C=C1)C[C@H]2COC(=O)[C@@H]2CC3=CC(=C(C=C3)O)OC)OC	PDGFRA
Arctigenin	64981	COC1=C(C=C(C=C1)C[C@H]2COC(=O)[C@@H]2CC3=CC(=C(C=C3)O)OC)OC	PDGFRB
Arctigenin	64981	COC1=C(C=C(C=C1)C[C@H]2COC(=O)[C@@H]2CC3=CC(=C(C=C3)O)OC)OC	PDK1
Arctigenin	64981	COC1=C(C=C(C=C1)C[C@H]2COC(=O)[C@@H]2CC3=CC(=C(C=C3)O)OC)OC	PIK3R1
Arctigenin	64981	COC1=C(C=C(C=C1)C[C@H]2COC(=O)[C@@H]2CC3=CC(=C(C=C3)O)OC)OC	PITRM1
Arctigenin	64981	COC1=C(C=C(C=C1)C[C@H]2COC(=O)[C@@H]2CC3=CC(=C(C=C3)O)OC)OC	PLAA
Arctigenin	64981	COC1=C(C=C(C=C1)C[C@H]2COC(=O)[C@@H]2CC3=CC(=C(C=C3)O)OC)OC	PLIN1
Arctigenin	64981	COC1=C(C=C(C=C1)C[C@H]2COC(=O)[C@@H]2CC3=CC(=C(C=C3)O)OC)OC	PRCP
Arctigenin	64981	COC1=C(C=C(C=C1)C[C@H]2COC(=O)[C@@H]2CC3=CC(=C(C=C3)O)OC)OC	PRKAA1
Arctigenin	64981	COC1=C(C=C(C=C1)C[C@H]2COC(=O)[C@@H]2CC3=CC(=C(C=C3)O)OC)OC	PRKAA2
Arctigenin	64981	COC1=C(C=C(C=C1)C[C@H]2COC(=O)[C@@H]2CC3=CC(=C(C=C3)O)OC)OC	PRKAB1
Arctigenin	64981	COC1=C(C=C(C=C1)C[C@H]2COC(=O)[C@@H]2CC3=CC(=C(C=C3)O)OC)OC	PRSS1
Arctigenin	64981	COC1=C(C=C(C=C1)C[C@H]2COC(=O)[C@@H]2CC3=CC(=C(C=C3)O)OC)OC	PSMB1
Arctigenin	64981	COC1=C(C=C(C=C1)C[C@H]2COC(=O)[C@@H]2CC3=CC(=C(C=C3)O)OC)OC	PSMB2
Arctigenin	64981	COC1=C(C=C(C=C1)C[C@H]2COC(=O)[C@@H]2CC3=CC(=C(C=C3)O)OC)OC	PTGS1
Arctigenin	64981	COC1=C(C=C(C=C1)C[C@H]2COC(=O)[C@@H]2CC3=CC(=C(C=C3)O)OC)OC	PTPN1
Arctigenin	64981	COC1=C(C=C(C=C1)C[C@H]2COC(=O)[C@@H]2CC3=CC(=C(C=C3)O)OC)OC	PTPN11
Arctigenin	64981	COC1=C(C=C(C=C1)C[C@H]2COC(=O)[C@@H]2CC3=CC(=C(C=C3)O)OC)OC	PTPN2
Arctigenin	64981	COC1=C(C=C(C=C1)C[C@H]2COC(=O)[C@@H]2CC3=CC(=C(C=C3)O)OC)OC	QDPR
Arctigenin	64981	COC1=C(C=C(C=C1)C[C@H]2COC(=O)[C@@H]2CC3=CC(=C(C=C3)O)OC)OC	RAC1
Arctigenin	64981	COC1=C(C=C(C=C1)C[C@H]2COC(=O)[C@@H]2CC3=CC(=C(C=C3)O)OC)OC	RAF1
Arctigenin	64981	COC1=C(C=C(C=C1)C[C@H]2COC(=O)[C@@H]2CC3=CC(=C(C=C3)O)OC)OC	RELA
Arctigenin	64981	COC1=C(C=C(C=C1)C[C@H]2COC(=O)[C@@H]2CC3=CC(=C(C=C3)O)OC)OC	RPS6KA5
Arctigenin	64981	COC1=C(C=C(C=C1)C[C@H]2COC(=O)[C@@H]2CC3=CC(=C(C=C3)O)OC)OC	SAE1
Arctigenin	64981	COC1=C(C=C(C=C1)C[C@H]2COC(=O)[C@@H]2CC3=CC(=C(C=C3)O)OC)OC	SCN4A
Arctigenin	64981	COC1=C(C=C(C=C1)C[C@H]2COC(=O)[C@@H]2CC3=CC(=C(C=C3)O)OC)OC	SCN5A
Arctigenin	64981	COC1=C(C=C(C=C1)C[C@H]2COC(=O)[C@@H]2CC3=CC(=C(C=C3)O)OC)OC	SLC22A3
Arctigenin	64981	COC1=C(C=C(C=C1)C[C@H]2COC(=O)[C@@H]2CC3=CC(=C(C=C3)O)OC)OC	SLC2A1
Arctigenin	64981	COC1=C(C=C(C=C1)C[C@H]2COC(=O)[C@@H]2CC3=CC(=C(C=C3)O)OC)OC	SMARCA2
Arctigenin	64981	COC1=C(C=C(C=C1)C[C@H]2COC(=O)[C@@H]2CC3=CC(=C(C=C3)O)OC)OC	TBK1
Arctigenin	64981	COC1=C(C=C(C=C1)C[C@H]2COC(=O)[C@@H]2CC3=CC(=C(C=C3)O)OC)OC	TNNI3K
Arctigenin	64981	COC1=C(C=C(C=C1)C[C@H]2COC(=O)[C@@H]2CC3=CC(=C(C=C3)O)OC)OC	TTR
Arctigenin	64981	COC1=C(C=C(C=C1)C[C@H]2COC(=O)[C@@H]2CC3=CC(=C(C=C3)O)OC)OC	TUBB2B
Arctigenin	64981	COC1=C(C=C(C=C1)C[C@H]2COC(=O)[C@@H]2CC3=CC(=C(C=C3)O)OC)OC	TUBB6
Arctigenin	64981	COC1=C(C=C(C=C1)C[C@H]2COC(=O)[C@@H]2CC3=CC(=C(C=C3)O)OC)OC	VCP
Arjugenin	12444386	C[C@@]12CC[C@@H]3[C@@]([C@H]1CC=C4[C@]2(CC[C@@]5([C@H]4[C@@H](C(CC5)(C)C)O)C(=O)O)C)(C[C@H]([C@@H]([C@@]3(C)CO)O)O)C	ACACA
Arjugenin	12444386	C[C@@]12CC[C@@H]3[C@@]([C@H]1CC=C4[C@]2(CC[C@@]5([C@H]4[C@@H](C(CC5)(C)C)O)C(=O)O)C)(C[C@H]([C@@H]([C@@]3(C)CO)O)O)C	ACP1
Arjugenin	12444386	C[C@@]12CC[C@@H]3[C@@]([C@H]1CC=C4[C@]2(CC[C@@]5([C@H]4[C@@H](C(CC5)(C)C)O)C(=O)O)C)(C[C@H]([C@@H]([C@@]3(C)CO)O)O)C	ADAM10
Arjugenin	12444386	C[C@@]12CC[C@@H]3[C@@]([C@H]1CC=C4[C@]2(CC[C@@]5([C@H]4[C@@H](C(CC5)(C)C)O)C(=O)O)C)(C[C@H]([C@@H]([C@@]3(C)CO)O)O)C	AHCYL2
Arjugenin	12444386	C[C@@]12CC[C@@H]3[C@@]([C@H]1CC=C4[C@]2(CC[C@@]5([C@H]4[C@@H](C(CC5)(C)C)O)C(=O)O)C)(C[C@H]([C@@H]([C@@]3(C)CO)O)O)C	APEX1
Arjugenin	12444386	C[C@@]12CC[C@@H]3[C@@]([C@H]1CC=C4[C@]2(CC[C@@]5([C@H]4[C@@H](C(CC5)(C)C)O)C(=O)O)C)(C[C@H]([C@@H]([C@@]3(C)CO)O)O)C	CD81
Arjugenin	12444386	C[C@@]12CC[C@@H]3[C@@]([C@H]1CC=C4[C@]2(CC[C@@]5([C@H]4[C@@H](C(CC5)(C)C)O)C(=O)O)C)(C[C@H]([C@@H]([C@@]3(C)CO)O)O)C	CDK5
Arjugenin	12444386	C[C@@]12CC[C@@H]3[C@@]([C@H]1CC=C4[C@]2(CC[C@@]5([C@H]4[C@@H](C(CC5)(C)C)O)C(=O)O)C)(C[C@H]([C@@H]([C@@]3(C)CO)O)O)C	CHRM2
Arjugenin	12444386	C[C@@]12CC[C@@H]3[C@@]([C@H]1CC=C4[C@]2(CC[C@@]5([C@H]4[C@@H](C(CC5)(C)C)O)C(=O)O)C)(C[C@H]([C@@H]([C@@]3(C)CO)O)O)C	CHUK
Arjugenin	12444386	C[C@@]12CC[C@@H]3[C@@]([C@H]1CC=C4[C@]2(CC[C@@]5([C@H]4[C@@H](C(CC5)(C)C)O)C(=O)O)C)(C[C@H]([C@@H]([C@@]3(C)CO)O)O)C	CSNK2B
Arjugenin	12444386	C[C@@]12CC[C@@H]3[C@@]([C@H]1CC=C4[C@]2(CC[C@@]5([C@H]4[C@@H](C(CC5)(C)C)O)C(=O)O)C)(C[C@H]([C@@H]([C@@]3(C)CO)O)O)C	CTSD
Arjugenin	12444386	C[C@@]12CC[C@@H]3[C@@]([C@H]1CC=C4[C@]2(CC[C@@]5([C@H]4[C@@H](C(CC5)(C)C)O)C(=O)O)C)(C[C@H]([C@@H]([C@@]3(C)CO)O)O)C	DPP9
Arjugenin	12444386	C[C@@]12CC[C@@H]3[C@@]([C@H]1CC=C4[C@]2(CC[C@@]5([C@H]4[C@@H](C(CC5)(C)C)O)C(=O)O)C)(C[C@H]([C@@H]([C@@]3(C)CO)O)O)C	DUSP3
Arjugenin	12444386	C[C@@]12CC[C@@H]3[C@@]([C@H]1CC=C4[C@]2(CC[C@@]5([C@H]4[C@@H](C(CC5)(C)C)O)C(=O)O)C)(C[C@H]([C@@H]([C@@]3(C)CO)O)O)C	ENPEP
Arjugenin	12444386	C[C@@]12CC[C@@H]3[C@@]([C@H]1CC=C4[C@]2(CC[C@@]5([C@H]4[C@@H](C(CC5)(C)C)O)C(=O)O)C)(C[C@H]([C@@H]([C@@]3(C)CO)O)O)C	F10
Arjugenin	12444386	C[C@@]12CC[C@@H]3[C@@]([C@H]1CC=C4[C@]2(CC[C@@]5([C@H]4[C@@H](C(CC5)(C)C)O)C(=O)O)C)(C[C@H]([C@@H]([C@@]3(C)CO)O)O)C	F11
Arjugenin	12444386	C[C@@]12CC[C@@H]3[C@@]([C@H]1CC=C4[C@]2(CC[C@@]5([C@H]4[C@@H](C(CC5)(C)C)O)C(=O)O)C)(C[C@H]([C@@H]([C@@]3(C)CO)O)O)C	F13A1
Arjugenin	12444386	C[C@@]12CC[C@@H]3[C@@]([C@H]1CC=C4[C@]2(CC[C@@]5([C@H]4[C@@H](C(CC5)(C)C)O)C(=O)O)C)(C[C@H]([C@@H]([C@@]3(C)CO)O)O)C	F3
Arjugenin	12444386	C[C@@]12CC[C@@H]3[C@@]([C@H]1CC=C4[C@]2(CC[C@@]5([C@H]4[C@@H](C(CC5)(C)C)O)C(=O)O)C)(C[C@H]([C@@H]([C@@]3(C)CO)O)O)C	FABP1
Arjugenin	12444386	C[C@@]12CC[C@@H]3[C@@]([C@H]1CC=C4[C@]2(CC[C@@]5([C@H]4[C@@H](C(CC5)(C)C)O)C(=O)O)C)(C[C@H]([C@@H]([C@@]3(C)CO)O)O)C	FAP
Arjugenin	12444386	C[C@@]12CC[C@@H]3[C@@]([C@H]1CC=C4[C@]2(CC[C@@]5([C@H]4[C@@H](C(CC5)(C)C)O)C(=O)O)C)(C[C@H]([C@@H]([C@@]3(C)CO)O)O)C	FNTA
Arjugenin	12444386	C[C@@]12CC[C@@H]3[C@@]([C@H]1CC=C4[C@]2(CC[C@@]5([C@H]4[C@@H](C(CC5)(C)C)O)C(=O)O)C)(C[C@H]([C@@H]([C@@]3(C)CO)O)O)C	FNTB
Arjugenin	12444386	C[C@@]12CC[C@@H]3[C@@]([C@H]1CC=C4[C@]2(CC[C@@]5([C@H]4[C@@H](C(CC5)(C)C)O)C(=O)O)C)(C[C@H]([C@@H]([C@@]3(C)CO)O)O)C	G6PD
Arjugenin	12444386	C[C@@]12CC[C@@H]3[C@@]([C@H]1CC=C4[C@]2(CC[C@@]5([C@H]4[C@@H](C(CC5)(C)C)O)C(=O)O)C)(C[C@H]([C@@H]([C@@]3(C)CO)O)O)C	HDAC2
Arjugenin	12444386	C[C@@]12CC[C@@H]3[C@@]([C@H]1CC=C4[C@]2(CC[C@@]5([C@H]4[C@@H](C(CC5)(C)C)O)C(=O)O)C)(C[C@H]([C@@H]([C@@]3(C)CO)O)O)C	HSD11B1
Arjugenin	12444386	C[C@@]12CC[C@@H]3[C@@]([C@H]1CC=C4[C@]2(CC[C@@]5([C@H]4[C@@H](C(CC5)(C)C)O)C(=O)O)C)(C[C@H]([C@@H]([C@@]3(C)CO)O)O)C	HSP90AB1
Arjugenin	12444386	C[C@@]12CC[C@@H]3[C@@]([C@H]1CC=C4[C@]2(CC[C@@]5([C@H]4[C@@H](C(CC5)(C)C)O)C(=O)O)C)(C[C@H]([C@@H]([C@@]3(C)CO)O)O)C	ITGA2B
Arjugenin	12444386	C[C@@]12CC[C@@H]3[C@@]([C@H]1CC=C4[C@]2(CC[C@@]5([C@H]4[C@@H](C(CC5)(C)C)O)C(=O)O)C)(C[C@H]([C@@H]([C@@]3(C)CO)O)O)C	ITGAV
Arjugenin	12444386	C[C@@]12CC[C@@H]3[C@@]([C@H]1CC=C4[C@]2(CC[C@@]5([C@H]4[C@@H](C(CC5)(C)C)O)C(=O)O)C)(C[C@H]([C@@H]([C@@]3(C)CO)O)O)C	ITGB3
Arjugenin	12444386	C[C@@]12CC[C@@H]3[C@@]([C@H]1CC=C4[C@]2(CC[C@@]5([C@H]4[C@@H](C(CC5)(C)C)O)C(=O)O)C)(C[C@H]([C@@H]([C@@]3(C)CO)O)O)C	KDM1A
Arjugenin	12444386	C[C@@]12CC[C@@H]3[C@@]([C@H]1CC=C4[C@]2(CC[C@@]5([C@H]4[C@@H](C(CC5)(C)C)O)C(=O)O)C)(C[C@H]([C@@H]([C@@]3(C)CO)O)O)C	LNPEP
Arjugenin	12444386	C[C@@]12CC[C@@H]3[C@@]([C@H]1CC=C4[C@]2(CC[C@@]5([C@H]4[C@@H](C(CC5)(C)C)O)C(=O)O)C)(C[C@H]([C@@H]([C@@]3(C)CO)O)O)C	MAP2K2
Arjugenin	12444386	C[C@@]12CC[C@@H]3[C@@]([C@H]1CC=C4[C@]2(CC[C@@]5([C@H]4[C@@H](C(CC5)(C)C)O)C(=O)O)C)(C[C@H]([C@@H]([C@@]3(C)CO)O)O)C	MAPK1
Arjugenin	12444386	C[C@@]12CC[C@@H]3[C@@]([C@H]1CC=C4[C@]2(CC[C@@]5([C@H]4[C@@H](C(CC5)(C)C)O)C(=O)O)C)(C[C@H]([C@@H]([C@@]3(C)CO)O)O)C	MTOR
Arjugenin	12444386	C[C@@]12CC[C@@H]3[C@@]([C@H]1CC=C4[C@]2(CC[C@@]5([C@H]4[C@@H](C(CC5)(C)C)O)C(=O)O)C)(C[C@H]([C@@H]([C@@]3(C)CO)O)O)C	NFKB1
Arjugenin	12444386	C[C@@]12CC[C@@H]3[C@@]([C@H]1CC=C4[C@]2(CC[C@@]5([C@H]4[C@@H](C(CC5)(C)C)O)C(=O)O)C)(C[C@H]([C@@H]([C@@]3(C)CO)O)O)C	PDE3A
Arjugenin	12444386	C[C@@]12CC[C@@H]3[C@@]([C@H]1CC=C4[C@]2(CC[C@@]5([C@H]4[C@@H](C(CC5)(C)C)O)C(=O)O)C)(C[C@H]([C@@H]([C@@]3(C)CO)O)O)C	PDGFRA
Arjugenin	12444386	C[C@@]12CC[C@@H]3[C@@]([C@H]1CC=C4[C@]2(CC[C@@]5([C@H]4[C@@H](C(CC5)(C)C)O)C(=O)O)C)(C[C@H]([C@@H]([C@@]3(C)CO)O)O)C	PIK3R1
Arjugenin	12444386	C[C@@]12CC[C@@H]3[C@@]([C@H]1CC=C4[C@]2(CC[C@@]5([C@H]4[C@@H](C(CC5)(C)C)O)C(=O)O)C)(C[C@H]([C@@H]([C@@]3(C)CO)O)O)C	PLCG1
Arjugenin	12444386	C[C@@]12CC[C@@H]3[C@@]([C@H]1CC=C4[C@]2(CC[C@@]5([C@H]4[C@@H](C(CC5)(C)C)O)C(=O)O)C)(C[C@H]([C@@H]([C@@]3(C)CO)O)O)C	PRCP
Arjugenin	12444386	C[C@@]12CC[C@@H]3[C@@]([C@H]1CC=C4[C@]2(CC[C@@]5([C@H]4[C@@H](C(CC5)(C)C)O)C(=O)O)C)(C[C@H]([C@@H]([C@@]3(C)CO)O)O)C	PRKACA
Arjugenin	12444386	C[C@@]12CC[C@@H]3[C@@]([C@H]1CC=C4[C@]2(CC[C@@]5([C@H]4[C@@H](C(CC5)(C)C)O)C(=O)O)C)(C[C@H]([C@@H]([C@@]3(C)CO)O)O)C	PSMB1
Arjugenin	12444386	C[C@@]12CC[C@@H]3[C@@]([C@H]1CC=C4[C@]2(CC[C@@]5([C@H]4[C@@H](C(CC5)(C)C)O)C(=O)O)C)(C[C@H]([C@@H]([C@@]3(C)CO)O)O)C	PSMB9
Arjugenin	12444386	C[C@@]12CC[C@@H]3[C@@]([C@H]1CC=C4[C@]2(CC[C@@]5([C@H]4[C@@H](C(CC5)(C)C)O)C(=O)O)C)(C[C@H]([C@@H]([C@@]3(C)CO)O)O)C	PTGS1
Arjugenin	12444386	C[C@@]12CC[C@@H]3[C@@]([C@H]1CC=C4[C@]2(CC[C@@]5([C@H]4[C@@H](C(CC5)(C)C)O)C(=O)O)C)(C[C@H]([C@@H]([C@@]3(C)CO)O)O)C	PTPN1
Arjugenin	12444386	C[C@@]12CC[C@@H]3[C@@]([C@H]1CC=C4[C@]2(CC[C@@]5([C@H]4[C@@H](C(CC5)(C)C)O)C(=O)O)C)(C[C@H]([C@@H]([C@@]3(C)CO)O)O)C	PTPN2
Arjugenin	12444386	C[C@@]12CC[C@@H]3[C@@]([C@H]1CC=C4[C@]2(CC[C@@]5([C@H]4[C@@H](C(CC5)(C)C)O)C(=O)O)C)(C[C@H]([C@@H]([C@@]3(C)CO)O)O)C	PTPN6
Arjugenin	12444386	C[C@@]12CC[C@@H]3[C@@]([C@H]1CC=C4[C@]2(CC[C@@]5([C@H]4[C@@H](C(CC5)(C)C)O)C(=O)O)C)(C[C@H]([C@@H]([C@@]3(C)CO)O)O)C	PTPRF
Arjugenin	12444386	C[C@@]12CC[C@@H]3[C@@]([C@H]1CC=C4[C@]2(CC[C@@]5([C@H]4[C@@H](C(CC5)(C)C)O)C(=O)O)C)(C[C@H]([C@@H]([C@@]3(C)CO)O)O)C	PYGM
Arjugenin	12444386	C[C@@]12CC[C@@H]3[C@@]([C@H]1CC=C4[C@]2(CC[C@@]5([C@H]4[C@@H](C(CC5)(C)C)O)C(=O)O)C)(C[C@H]([C@@H]([C@@]3(C)CO)O)O)C	RELA
Arjugenin	12444386	C[C@@]12CC[C@@H]3[C@@]([C@H]1CC=C4[C@]2(CC[C@@]5([C@H]4[C@@H](C(CC5)(C)C)O)C(=O)O)C)(C[C@H]([C@@H]([C@@]3(C)CO)O)O)C	SERPINA6
Arjugenin	12444386	C[C@@]12CC[C@@H]3[C@@]([C@H]1CC=C4[C@]2(CC[C@@]5([C@H]4[C@@H](C(CC5)(C)C)O)C(=O)O)C)(C[C@H]([C@@H]([C@@]3(C)CO)O)O)C	SIGMAR1
Arjugenin	12444386	C[C@@]12CC[C@@H]3[C@@]([C@H]1CC=C4[C@]2(CC[C@@]5([C@H]4[C@@H](C(CC5)(C)C)O)C(=O)O)C)(C[C@H]([C@@H]([C@@]3(C)CO)O)O)C	SLC9A1
Arjugenin	12444386	C[C@@]12CC[C@@H]3[C@@]([C@H]1CC=C4[C@]2(CC[C@@]5([C@H]4[C@@H](C(CC5)(C)C)O)C(=O)O)C)(C[C@H]([C@@H]([C@@]3(C)CO)O)O)C	STAT3
Arjugenin	12444386	C[C@@]12CC[C@@H]3[C@@]([C@H]1CC=C4[C@]2(CC[C@@]5([C@H]4[C@@H](C(CC5)(C)C)O)C(=O)O)C)(C[C@H]([C@@H]([C@@]3(C)CO)O)O)C	USP7
Asiatic acid	119034	C[C@@H]1CC[C@@]2(CC[C@@]3(C(=CC[C@H]4[C@]3(CC[C@@H]5[C@@]4(C[C@H]([C@@H]([C@@]5(C)CO)O)O)C)C)[C@@H]2[C@H]1C)C)C(=O)O	ACP1
Asiatic acid	119034	C[C@@H]1CC[C@@]2(CC[C@@]3(C(=CC[C@H]4[C@]3(CC[C@@H]5[C@@]4(C[C@H]([C@@H]([C@@]5(C)CO)O)O)C)C)[C@@H]2[C@H]1C)C)C(=O)O	ADAM10
Asiatic acid	119034	C[C@@H]1CC[C@@]2(CC[C@@]3(C(=CC[C@H]4[C@]3(CC[C@@H]5[C@@]4(C[C@H]([C@@H]([C@@]5(C)CO)O)O)C)C)[C@@H]2[C@H]1C)C)C(=O)O	AHCYL2
Asiatic acid	119034	C[C@@H]1CC[C@@]2(CC[C@@]3(C(=CC[C@H]4[C@]3(CC[C@@H]5[C@@]4(C[C@H]([C@@H]([C@@]5(C)CO)O)O)C)C)[C@@H]2[C@H]1C)C)C(=O)O	ALOX5
Asiatic acid	119034	C[C@@H]1CC[C@@]2(CC[C@@]3(C(=CC[C@H]4[C@]3(CC[C@@H]5[C@@]4(C[C@H]([C@@H]([C@@]5(C)CO)O)O)C)C)[C@@H]2[C@H]1C)C)C(=O)O	ALOX5AP
Asiatic acid	119034	C[C@@H]1CC[C@@]2(CC[C@@]3(C(=CC[C@H]4[C@]3(CC[C@@H]5[C@@]4(C[C@H]([C@@H]([C@@]5(C)CO)O)O)C)C)[C@@H]2[C@H]1C)C)C(=O)O	APEX1
Asiatic acid	119034	C[C@@H]1CC[C@@]2(CC[C@@]3(C(=CC[C@H]4[C@]3(CC[C@@H]5[C@@]4(C[C@H]([C@@H]([C@@]5(C)CO)O)O)C)C)[C@@H]2[C@H]1C)C)C(=O)O	BAX
Asiatic acid	119034	C[C@@H]1CC[C@@]2(CC[C@@]3(C(=CC[C@H]4[C@]3(CC[C@@H]5[C@@]4(C[C@H]([C@@H]([C@@]5(C)CO)O)O)C)C)[C@@H]2[C@H]1C)C)C(=O)O	BCL2L1
Asiatic acid	119034	C[C@@H]1CC[C@@]2(CC[C@@]3(C(=CC[C@H]4[C@]3(CC[C@@H]5[C@@]4(C[C@H]([C@@H]([C@@]5(C)CO)O)O)C)C)[C@@H]2[C@H]1C)C)C(=O)O	CASP3
Asiatic acid	119034	C[C@@H]1CC[C@@]2(CC[C@@]3(C(=CC[C@H]4[C@]3(CC[C@@H]5[C@@]4(C[C@H]([C@@H]([C@@]5(C)CO)O)O)C)C)[C@@H]2[C@H]1C)C)C(=O)O	CD81
Asiatic acid	119034	C[C@@H]1CC[C@@]2(CC[C@@]3(C(=CC[C@H]4[C@]3(CC[C@@H]5[C@@]4(C[C@H]([C@@H]([C@@]5(C)CO)O)O)C)C)[C@@H]2[C@H]1C)C)C(=O)O	CDK5
Asiatic acid	119034	C[C@@H]1CC[C@@]2(CC[C@@]3(C(=CC[C@H]4[C@]3(CC[C@@H]5[C@@]4(C[C@H]([C@@H]([C@@]5(C)CO)O)O)C)C)[C@@H]2[C@H]1C)C)C(=O)O	CHUK
Asiatic acid	119034	C[C@@H]1CC[C@@]2(CC[C@@]3(C(=CC[C@H]4[C@]3(CC[C@@H]5[C@@]4(C[C@H]([C@@H]([C@@]5(C)CO)O)O)C)C)[C@@H]2[C@H]1C)C)C(=O)O	COL11A2
Asiatic acid	119034	C[C@@H]1CC[C@@]2(CC[C@@]3(C(=CC[C@H]4[C@]3(CC[C@@H]5[C@@]4(C[C@H]([C@@H]([C@@]5(C)CO)O)O)C)C)[C@@H]2[C@H]1C)C)C(=O)O	CSNK2B
Asiatic acid	119034	C[C@@H]1CC[C@@]2(CC[C@@]3(C(=CC[C@H]4[C@]3(CC[C@@H]5[C@@]4(C[C@H]([C@@H]([C@@]5(C)CO)O)O)C)C)[C@@H]2[C@H]1C)C)C(=O)O	CTSD
Asiatic acid	119034	C[C@@H]1CC[C@@]2(CC[C@@]3(C(=CC[C@H]4[C@]3(CC[C@@H]5[C@@]4(C[C@H]([C@@H]([C@@]5(C)CO)O)O)C)C)[C@@H]2[C@H]1C)C)C(=O)O	DPP9
Asiatic acid	119034	C[C@@H]1CC[C@@]2(CC[C@@]3(C(=CC[C@H]4[C@]3(CC[C@@H]5[C@@]4(C[C@H]([C@@H]([C@@]5(C)CO)O)O)C)C)[C@@H]2[C@H]1C)C)C(=O)O	ENPEP
Asiatic acid	119034	C[C@@H]1CC[C@@]2(CC[C@@]3(C(=CC[C@H]4[C@]3(CC[C@@H]5[C@@]4(C[C@H]([C@@H]([C@@]5(C)CO)O)O)C)C)[C@@H]2[C@H]1C)C)C(=O)O	F11
Asiatic acid	119034	C[C@@H]1CC[C@@]2(CC[C@@]3(C(=CC[C@H]4[C@]3(CC[C@@H]5[C@@]4(C[C@H]([C@@H]([C@@]5(C)CO)O)O)C)C)[C@@H]2[C@H]1C)C)C(=O)O	F13A1
Asiatic acid	119034	C[C@@H]1CC[C@@]2(CC[C@@]3(C(=CC[C@H]4[C@]3(CC[C@@H]5[C@@]4(C[C@H]([C@@H]([C@@]5(C)CO)O)O)C)C)[C@@H]2[C@H]1C)C)C(=O)O	F3
Asiatic acid	119034	C[C@@H]1CC[C@@]2(CC[C@@]3(C(=CC[C@H]4[C@]3(CC[C@@H]5[C@@]4(C[C@H]([C@@H]([C@@]5(C)CO)O)O)C)C)[C@@H]2[C@H]1C)C)C(=O)O	FABP1
Asiatic acid	119034	C[C@@H]1CC[C@@]2(CC[C@@]3(C(=CC[C@H]4[C@]3(CC[C@@H]5[C@@]4(C[C@H]([C@@H]([C@@]5(C)CO)O)O)C)C)[C@@H]2[C@H]1C)C)C(=O)O	FABP3
Asiatic acid	119034	C[C@@H]1CC[C@@]2(CC[C@@]3(C(=CC[C@H]4[C@]3(CC[C@@H]5[C@@]4(C[C@H]([C@@H]([C@@]5(C)CO)O)O)C)C)[C@@H]2[C@H]1C)C)C(=O)O	FABP4
Asiatic acid	119034	C[C@@H]1CC[C@@]2(CC[C@@]3(C(=CC[C@H]4[C@]3(CC[C@@H]5[C@@]4(C[C@H]([C@@H]([C@@]5(C)CO)O)O)C)C)[C@@H]2[C@H]1C)C)C(=O)O	FABP5
Asiatic acid	119034	C[C@@H]1CC[C@@]2(CC[C@@]3(C(=CC[C@H]4[C@]3(CC[C@@H]5[C@@]4(C[C@H]([C@@H]([C@@]5(C)CO)O)O)C)C)[C@@H]2[C@H]1C)C)C(=O)O	FNTA
Asiatic acid	119034	C[C@@H]1CC[C@@]2(CC[C@@]3(C(=CC[C@H]4[C@]3(CC[C@@H]5[C@@]4(C[C@H]([C@@H]([C@@]5(C)CO)O)O)C)C)[C@@H]2[C@H]1C)C)C(=O)O	FNTB
Asiatic acid	119034	C[C@@H]1CC[C@@]2(CC[C@@]3(C(=CC[C@H]4[C@]3(CC[C@@H]5[C@@]4(C[C@H]([C@@H]([C@@]5(C)CO)O)O)C)C)[C@@H]2[C@H]1C)C)C(=O)O	G6PD
Asiatic acid	119034	C[C@@H]1CC[C@@]2(CC[C@@]3(C(=CC[C@H]4[C@]3(CC[C@@H]5[C@@]4(C[C@H]([C@@H]([C@@]5(C)CO)O)O)C)C)[C@@H]2[C@H]1C)C)C(=O)O	GLUL
Asiatic acid	119034	C[C@@H]1CC[C@@]2(CC[C@@]3(C(=CC[C@H]4[C@]3(CC[C@@H]5[C@@]4(C[C@H]([C@@H]([C@@]5(C)CO)O)O)C)C)[C@@H]2[C@H]1C)C)C(=O)O	HDAC2
Asiatic acid	119034	C[C@@H]1CC[C@@]2(CC[C@@]3(C(=CC[C@H]4[C@]3(CC[C@@H]5[C@@]4(C[C@H]([C@@H]([C@@]5(C)CO)O)O)C)C)[C@@H]2[C@H]1C)C)C(=O)O	HSD11B1
Asiatic acid	119034	C[C@@H]1CC[C@@]2(CC[C@@]3(C(=CC[C@H]4[C@]3(CC[C@@H]5[C@@]4(C[C@H]([C@@H]([C@@]5(C)CO)O)O)C)C)[C@@H]2[C@H]1C)C)C(=O)O	HSP90AB1
Asiatic acid	119034	C[C@@H]1CC[C@@]2(CC[C@@]3(C(=CC[C@H]4[C@]3(CC[C@@H]5[C@@]4(C[C@H]([C@@H]([C@@]5(C)CO)O)O)C)C)[C@@H]2[C@H]1C)C)C(=O)O	KDM1A
Asiatic acid	119034	C[C@@H]1CC[C@@]2(CC[C@@]3(C(=CC[C@H]4[C@]3(CC[C@@H]5[C@@]4(C[C@H]([C@@H]([C@@]5(C)CO)O)O)C)C)[C@@H]2[C@H]1C)C)C(=O)O	LNPEP
Asiatic acid	119034	C[C@@H]1CC[C@@]2(CC[C@@]3(C(=CC[C@H]4[C@]3(CC[C@@H]5[C@@]4(C[C@H]([C@@H]([C@@]5(C)CO)O)O)C)C)[C@@H]2[C@H]1C)C)C(=O)O	MAPK1
Asiatic acid	119034	C[C@@H]1CC[C@@]2(CC[C@@]3(C(=CC[C@H]4[C@]3(CC[C@@H]5[C@@]4(C[C@H]([C@@H]([C@@]5(C)CO)O)O)C)C)[C@@H]2[C@H]1C)C)C(=O)O	MMP9
Asiatic acid	119034	C[C@@H]1CC[C@@]2(CC[C@@]3(C(=CC[C@H]4[C@]3(CC[C@@H]5[C@@]4(C[C@H]([C@@H]([C@@]5(C)CO)O)O)C)C)[C@@H]2[C@H]1C)C)C(=O)O	MTOR
Asiatic acid	119034	C[C@@H]1CC[C@@]2(CC[C@@]3(C(=CC[C@H]4[C@]3(CC[C@@H]5[C@@]4(C[C@H]([C@@H]([C@@]5(C)CO)O)O)C)C)[C@@H]2[C@H]1C)C)C(=O)O	NFKB1
Asiatic acid	119034	C[C@@H]1CC[C@@]2(CC[C@@]3(C(=CC[C@H]4[C@]3(CC[C@@H]5[C@@]4(C[C@H]([C@@H]([C@@]5(C)CO)O)O)C)C)[C@@H]2[C@H]1C)C)C(=O)O	NR3C1
Asiatic acid	119034	C[C@@H]1CC[C@@]2(CC[C@@]3(C(=CC[C@H]4[C@]3(CC[C@@H]5[C@@]4(C[C@H]([C@@H]([C@@]5(C)CO)O)O)C)C)[C@@H]2[C@H]1C)C)C(=O)O	PDE3A
Asiatic acid	119034	C[C@@H]1CC[C@@]2(CC[C@@]3(C(=CC[C@H]4[C@]3(CC[C@@H]5[C@@]4(C[C@H]([C@@H]([C@@]5(C)CO)O)O)C)C)[C@@H]2[C@H]1C)C)C(=O)O	PDGFRA
Asiatic acid	119034	C[C@@H]1CC[C@@]2(CC[C@@]3(C(=CC[C@H]4[C@]3(CC[C@@H]5[C@@]4(C[C@H]([C@@H]([C@@]5(C)CO)O)O)C)C)[C@@H]2[C@H]1C)C)C(=O)O	PIK3R1
Asiatic acid	119034	C[C@@H]1CC[C@@]2(CC[C@@]3(C(=CC[C@H]4[C@]3(CC[C@@H]5[C@@]4(C[C@H]([C@@H]([C@@]5(C)CO)O)O)C)C)[C@@H]2[C@H]1C)C)C(=O)O	PLA2G4A
Asiatic acid	119034	C[C@@H]1CC[C@@]2(CC[C@@]3(C(=CC[C@H]4[C@]3(CC[C@@H]5[C@@]4(C[C@H]([C@@H]([C@@]5(C)CO)O)O)C)C)[C@@H]2[C@H]1C)C)C(=O)O	PLCG1
Asiatic acid	119034	C[C@@H]1CC[C@@]2(CC[C@@]3(C(=CC[C@H]4[C@]3(CC[C@@H]5[C@@]4(C[C@H]([C@@H]([C@@]5(C)CO)O)O)C)C)[C@@H]2[C@H]1C)C)C(=O)O	PRCP
Asiatic acid	119034	C[C@@H]1CC[C@@]2(CC[C@@]3(C(=CC[C@H]4[C@]3(CC[C@@H]5[C@@]4(C[C@H]([C@@H]([C@@]5(C)CO)O)O)C)C)[C@@H]2[C@H]1C)C)C(=O)O	PREP
Asiatic acid	119034	C[C@@H]1CC[C@@]2(CC[C@@]3(C(=CC[C@H]4[C@]3(CC[C@@H]5[C@@]4(C[C@H]([C@@H]([C@@]5(C)CO)O)O)C)C)[C@@H]2[C@H]1C)C)C(=O)O	PRKACA
Asiatic acid	119034	C[C@@H]1CC[C@@]2(CC[C@@]3(C(=CC[C@H]4[C@]3(CC[C@@H]5[C@@]4(C[C@H]([C@@H]([C@@]5(C)CO)O)O)C)C)[C@@H]2[C@H]1C)C)C(=O)O	PROC
Asiatic acid	119034	C[C@@H]1CC[C@@]2(CC[C@@]3(C(=CC[C@H]4[C@]3(CC[C@@H]5[C@@]4(C[C@H]([C@@H]([C@@]5(C)CO)O)O)C)C)[C@@H]2[C@H]1C)C)C(=O)O	PSMB1
Asiatic acid	119034	C[C@@H]1CC[C@@]2(CC[C@@]3(C(=CC[C@H]4[C@]3(CC[C@@H]5[C@@]4(C[C@H]([C@@H]([C@@]5(C)CO)O)O)C)C)[C@@H]2[C@H]1C)C)C(=O)O	PSMB9
Asiatic acid	119034	C[C@@H]1CC[C@@]2(CC[C@@]3(C(=CC[C@H]4[C@]3(CC[C@@H]5[C@@]4(C[C@H]([C@@H]([C@@]5(C)CO)O)O)C)C)[C@@H]2[C@H]1C)C)C(=O)O	PTGS1
Asiatic acid	119034	C[C@@H]1CC[C@@]2(CC[C@@]3(C(=CC[C@H]4[C@]3(CC[C@@H]5[C@@]4(C[C@H]([C@@H]([C@@]5(C)CO)O)O)C)C)[C@@H]2[C@H]1C)C)C(=O)O	PTPN1
Asiatic acid	119034	C[C@@H]1CC[C@@]2(CC[C@@]3(C(=CC[C@H]4[C@]3(CC[C@@H]5[C@@]4(C[C@H]([C@@H]([C@@]5(C)CO)O)O)C)C)[C@@H]2[C@H]1C)C)C(=O)O	PTPN11
Asiatic acid	119034	C[C@@H]1CC[C@@]2(CC[C@@]3(C(=CC[C@H]4[C@]3(CC[C@@H]5[C@@]4(C[C@H]([C@@H]([C@@]5(C)CO)O)O)C)C)[C@@H]2[C@H]1C)C)C(=O)O	PTPN2
Asiatic acid	119034	C[C@@H]1CC[C@@]2(CC[C@@]3(C(=CC[C@H]4[C@]3(CC[C@@H]5[C@@]4(C[C@H]([C@@H]([C@@]5(C)CO)O)O)C)C)[C@@H]2[C@H]1C)C)C(=O)O	PTPN6
Asiatic acid	119034	C[C@@H]1CC[C@@]2(CC[C@@]3(C(=CC[C@H]4[C@]3(CC[C@@H]5[C@@]4(C[C@H]([C@@H]([C@@]5(C)CO)O)O)C)C)[C@@H]2[C@H]1C)C)C(=O)O	PTPRF
Asiatic acid	119034	C[C@@H]1CC[C@@]2(CC[C@@]3(C(=CC[C@H]4[C@]3(CC[C@@H]5[C@@]4(C[C@H]([C@@H]([C@@]5(C)CO)O)O)C)C)[C@@H]2[C@H]1C)C)C(=O)O	PYGM
Asiatic acid	119034	C[C@@H]1CC[C@@]2(CC[C@@]3(C(=CC[C@H]4[C@]3(CC[C@@H]5[C@@]4(C[C@H]([C@@H]([C@@]5(C)CO)O)O)C)C)[C@@H]2[C@H]1C)C)C(=O)O	RELA
Asiatic acid	119034	C[C@@H]1CC[C@@]2(CC[C@@]3(C(=CC[C@H]4[C@]3(CC[C@@H]5[C@@]4(C[C@H]([C@@H]([C@@]5(C)CO)O)O)C)C)[C@@H]2[C@H]1C)C)C(=O)O	SERPINA6
Asiatic acid	119034	C[C@@H]1CC[C@@]2(CC[C@@]3(C(=CC[C@H]4[C@]3(CC[C@@H]5[C@@]4(C[C@H]([C@@H]([C@@]5(C)CO)O)O)C)C)[C@@H]2[C@H]1C)C)C(=O)O	SLC9A1
Asiatic acid	119034	C[C@@H]1CC[C@@]2(CC[C@@]3(C(=CC[C@H]4[C@]3(CC[C@@H]5[C@@]4(C[C@H]([C@@H]([C@@]5(C)CO)O)O)C)C)[C@@H]2[C@H]1C)C)C(=O)O	STAT3
Asiatic acid	119034	C[C@@H]1CC[C@@]2(CC[C@@]3(C(=CC[C@H]4[C@]3(CC[C@@H]5[C@@]4(C[C@H]([C@@H]([C@@]5(C)CO)O)O)C)C)[C@@H]2[C@H]1C)C)C(=O)O	TOP1
Asiatic acid	119034	C[C@@H]1CC[C@@]2(CC[C@@]3(C(=CC[C@H]4[C@]3(CC[C@@H]5[C@@]4(C[C@H]([C@@H]([C@@]5(C)CO)O)O)C)C)[C@@H]2[C@H]1C)C)C(=O)O	USP7
Baicalin	64982	C1=CC=C(C=C1)C2=CC(=O)C3=C(C(=C(C=C3O2)O[C@H]4[C@@H]([C@H]([C@@H]([C@H](O4)C(=O)O)O)O)O)O)O	ABCC1
Baicalin	64982	C1=CC=C(C=C1)C2=CC(=O)C3=C(C(=C(C=C3O2)O[C@H]4[C@@H]([C@H]([C@@H]([C@H](O4)C(=O)O)O)O)O)O)O	ADAM10
Baicalin	64982	C1=CC=C(C=C1)C2=CC(=O)C3=C(C(=C(C=C3O2)O[C@H]4[C@@H]([C@H]([C@@H]([C@H](O4)C(=O)O)O)O)O)O)O	AKR1B1
Baicalin	64982	C1=CC=C(C=C1)C2=CC(=O)C3=C(C(=C(C=C3O2)O[C@H]4[C@@H]([C@H]([C@@H]([C@H](O4)C(=O)O)O)O)O)O)O	AKT1
Baicalin	64982	C1=CC=C(C=C1)C2=CC(=O)C3=C(C(=C(C=C3O2)O[C@H]4[C@@H]([C@H]([C@@H]([C@H](O4)C(=O)O)O)O)O)O)O	ALDH1A2
Baicalin	64982	C1=CC=C(C=C1)C2=CC(=O)C3=C(C(=C(C=C3O2)O[C@H]4[C@@H]([C@H]([C@@H]([C@H](O4)C(=O)O)O)O)O)O)O	ALDH2
Baicalin	64982	C1=CC=C(C=C1)C2=CC(=O)C3=C(C(=C(C=C3O2)O[C@H]4[C@@H]([C@H]([C@@H]([C@H](O4)C(=O)O)O)O)O)O)O	ALOX5
Baicalin	64982	C1=CC=C(C=C1)C2=CC(=O)C3=C(C(=C(C=C3O2)O[C@H]4[C@@H]([C@H]([C@@H]([C@H](O4)C(=O)O)O)O)O)O)O	APEX1
Baicalin	64982	C1=CC=C(C=C1)C2=CC(=O)C3=C(C(=C(C=C3O2)O[C@H]4[C@@H]([C@H]([C@@H]([C@H](O4)C(=O)O)O)O)O)O)O	ARG1
Baicalin	64982	C1=CC=C(C=C1)C2=CC(=O)C3=C(C(=C(C=C3O2)O[C@H]4[C@@H]([C@H]([C@@H]([C@H](O4)C(=O)O)O)O)O)O)O	CALM1
Baicalin	64982	C1=CC=C(C=C1)C2=CC(=O)C3=C(C(=C(C=C3O2)O[C@H]4[C@@H]([C@H]([C@@H]([C@H](O4)C(=O)O)O)O)O)O)O	CAPN1
Baicalin	64982	C1=CC=C(C=C1)C2=CC(=O)C3=C(C(=C(C=C3O2)O[C@H]4[C@@H]([C@H]([C@@H]([C@H](O4)C(=O)O)O)O)O)O)O	CASP3
Baicalin	64982	C1=CC=C(C=C1)C2=CC(=O)C3=C(C(=C(C=C3O2)O[C@H]4[C@@H]([C@H]([C@@H]([C@H](O4)C(=O)O)O)O)O)O)O	CHRM2
Baicalin	64982	C1=CC=C(C=C1)C2=CC(=O)C3=C(C(=C(C=C3O2)O[C@H]4[C@@H]([C@H]([C@@H]([C@H](O4)C(=O)O)O)O)O)O)O	CHUK
Baicalin	64982	C1=CC=C(C=C1)C2=CC(=O)C3=C(C(=C(C=C3O2)O[C@H]4[C@@H]([C@H]([C@@H]([C@H](O4)C(=O)O)O)O)O)O)O	CREB1
Baicalin	64982	C1=CC=C(C=C1)C2=CC(=O)C3=C(C(=C(C=C3O2)O[C@H]4[C@@H]([C@H]([C@@H]([C@H](O4)C(=O)O)O)O)O)O)O	CSNK2B
Baicalin	64982	C1=CC=C(C=C1)C2=CC(=O)C3=C(C(=C(C=C3O2)O[C@H]4[C@@H]([C@H]([C@@H]([C@H](O4)C(=O)O)O)O)O)O)O	CTDP1
Baicalin	64982	C1=CC=C(C=C1)C2=CC(=O)C3=C(C(=C(C=C3O2)O[C@H]4[C@@H]([C@H]([C@@H]([C@H](O4)C(=O)O)O)O)O)O)O	CTSD
Baicalin	64982	C1=CC=C(C=C1)C2=CC(=O)C3=C(C(=C(C=C3O2)O[C@H]4[C@@H]([C@H]([C@@H]([C@H](O4)C(=O)O)O)O)O)O)O	CTSS
Baicalin	64982	C1=CC=C(C=C1)C2=CC(=O)C3=C(C(=C(C=C3O2)O[C@H]4[C@@H]([C@H]([C@@H]([C@H](O4)C(=O)O)O)O)O)O)O	CYP1A1
Baicalin	64982	C1=CC=C(C=C1)C2=CC(=O)C3=C(C(=C(C=C3O2)O[C@H]4[C@@H]([C@H]([C@@H]([C@H](O4)C(=O)O)O)O)O)O)O	CYP1B1
Baicalin	64982	C1=CC=C(C=C1)C2=CC(=O)C3=C(C(=C(C=C3O2)O[C@H]4[C@@H]([C@H]([C@@H]([C@H](O4)C(=O)O)O)O)O)O)O	DPP4
Baicalin	64982	C1=CC=C(C=C1)C2=CC(=O)C3=C(C(=C(C=C3O2)O[C@H]4[C@@H]([C@H]([C@@H]([C@H](O4)C(=O)O)O)O)O)O)O	DPP9
Baicalin	64982	C1=CC=C(C=C1)C2=CC(=O)C3=C(C(=C(C=C3O2)O[C@H]4[C@@H]([C@H]([C@@H]([C@H](O4)C(=O)O)O)O)O)O)O	DUSP3
Baicalin	64982	C1=CC=C(C=C1)C2=CC(=O)C3=C(C(=C(C=C3O2)O[C@H]4[C@@H]([C@H]([C@@H]([C@H](O4)C(=O)O)O)O)O)O)O	EPHA2
Baicalin	64982	C1=CC=C(C=C1)C2=CC(=O)C3=C(C(=C(C=C3O2)O[C@H]4[C@@H]([C@H]([C@@H]([C@H](O4)C(=O)O)O)O)O)O)O	ERAP1
Baicalin	64982	C1=CC=C(C=C1)C2=CC(=O)C3=C(C(=C(C=C3O2)O[C@H]4[C@@H]([C@H]([C@@H]([C@H](O4)C(=O)O)O)O)O)O)O	F13A1
Baicalin	64982	C1=CC=C(C=C1)C2=CC(=O)C3=C(C(=C(C=C3O2)O[C@H]4[C@@H]([C@H]([C@@H]([C@H](O4)C(=O)O)O)O)O)O)O	FASN
Baicalin	64982	C1=CC=C(C=C1)C2=CC(=O)C3=C(C(=C(C=C3O2)O[C@H]4[C@@H]([C@H]([C@@H]([C@H](O4)C(=O)O)O)O)O)O)O	FGF2
Baicalin	64982	C1=CC=C(C=C1)C2=CC(=O)C3=C(C(=C(C=C3O2)O[C@H]4[C@@H]([C@H]([C@@H]([C@H](O4)C(=O)O)O)O)O)O)O	GBA2
Baicalin	64982	C1=CC=C(C=C1)C2=CC(=O)C3=C(C(=C(C=C3O2)O[C@H]4[C@@H]([C@H]([C@@H]([C@H](O4)C(=O)O)O)O)O)O)O	GGPS1
Baicalin	64982	C1=CC=C(C=C1)C2=CC(=O)C3=C(C(=C(C=C3O2)O[C@H]4[C@@H]([C@H]([C@@H]([C@H](O4)C(=O)O)O)O)O)O)O	GLO1
Baicalin	64982	C1=CC=C(C=C1)C2=CC(=O)C3=C(C(=C(C=C3O2)O[C@H]4[C@@H]([C@H]([C@@H]([C@H](O4)C(=O)O)O)O)O)O)O	GLS
Baicalin	64982	C1=CC=C(C=C1)C2=CC(=O)C3=C(C(=C(C=C3O2)O[C@H]4[C@@H]([C@H]([C@@H]([C@H](O4)C(=O)O)O)O)O)O)O	GRB2
Baicalin	64982	C1=CC=C(C=C1)C2=CC(=O)C3=C(C(=C(C=C3O2)O[C@H]4[C@@H]([C@H]([C@@H]([C@H](O4)C(=O)O)O)O)O)O)O	GSK3B
Baicalin	64982	C1=CC=C(C=C1)C2=CC(=O)C3=C(C(=C(C=C3O2)O[C@H]4[C@@H]([C@H]([C@@H]([C@H](O4)C(=O)O)O)O)O)O)O	GUSB
Baicalin	64982	C1=CC=C(C=C1)C2=CC(=O)C3=C(C(=C(C=C3O2)O[C@H]4[C@@H]([C@H]([C@@H]([C@H](O4)C(=O)O)O)O)O)O)O	HSD17B10
Baicalin	64982	C1=CC=C(C=C1)C2=CC(=O)C3=C(C(=C(C=C3O2)O[C@H]4[C@@H]([C@H]([C@@H]([C@H](O4)C(=O)O)O)O)O)O)O	HSP90AA1
Baicalin	64982	C1=CC=C(C=C1)C2=CC(=O)C3=C(C(=C(C=C3O2)O[C@H]4[C@@H]([C@H]([C@@H]([C@H](O4)C(=O)O)O)O)O)O)O	IMPDH2
Baicalin	64982	C1=CC=C(C=C1)C2=CC(=O)C3=C(C(=C(C=C3O2)O[C@H]4[C@@H]([C@H]([C@@H]([C@H](O4)C(=O)O)O)O)O)O)O	KDM1A
Baicalin	64982	C1=CC=C(C=C1)C2=CC(=O)C3=C(C(=C(C=C3O2)O[C@H]4[C@@H]([C@H]([C@@H]([C@H](O4)C(=O)O)O)O)O)O)O	LGALS3
Baicalin	64982	C1=CC=C(C=C1)C2=CC(=O)C3=C(C(=C(C=C3O2)O[C@H]4[C@@H]([C@H]([C@@H]([C@H](O4)C(=O)O)O)O)O)O)O	MAOA
Baicalin	64982	C1=CC=C(C=C1)C2=CC(=O)C3=C(C(=C(C=C3O2)O[C@H]4[C@@H]([C@H]([C@@H]([C@H](O4)C(=O)O)O)O)O)O)O	MAPK1
Baicalin	64982	C1=CC=C(C=C1)C2=CC(=O)C3=C(C(=C(C=C3O2)O[C@H]4[C@@H]([C@H]([C@@H]([C@H](O4)C(=O)O)O)O)O)O)O	MIF
Baicalin	64982	C1=CC=C(C=C1)C2=CC(=O)C3=C(C(=C(C=C3O2)O[C@H]4[C@@H]([C@H]([C@@H]([C@H](O4)C(=O)O)O)O)O)O)O	NFKB1
Baicalin	64982	C1=CC=C(C=C1)C2=CC(=O)C3=C(C(=C(C=C3O2)O[C@H]4[C@@H]([C@H]([C@@H]([C@H](O4)C(=O)O)O)O)O)O)O	NQO2
Baicalin	64982	C1=CC=C(C=C1)C2=CC(=O)C3=C(C(=C(C=C3O2)O[C@H]4[C@@H]([C@H]([C@@H]([C@H](O4)C(=O)O)O)O)O)O)O	PDIA2
Baicalin	64982	C1=CC=C(C=C1)C2=CC(=O)C3=C(C(=C(C=C3O2)O[C@H]4[C@@H]([C@H]([C@@H]([C@H](O4)C(=O)O)O)O)O)O)O	PLAT
Baicalin	64982	C1=CC=C(C=C1)C2=CC(=O)C3=C(C(=C(C=C3O2)O[C@H]4[C@@H]([C@H]([C@@H]([C@H](O4)C(=O)O)O)O)O)O)O	PLIN1
Baicalin	64982	C1=CC=C(C=C1)C2=CC(=O)C3=C(C(=C(C=C3O2)O[C@H]4[C@@H]([C@H]([C@@H]([C@H](O4)C(=O)O)O)O)O)O)O	PRCP
Baicalin	64982	C1=CC=C(C=C1)C2=CC(=O)C3=C(C(=C(C=C3O2)O[C@H]4[C@@H]([C@H]([C@@H]([C@H](O4)C(=O)O)O)O)O)O)O	PRSS1
Baicalin	64982	C1=CC=C(C=C1)C2=CC(=O)C3=C(C(=C(C=C3O2)O[C@H]4[C@@H]([C@H]([C@@H]([C@H](O4)C(=O)O)O)O)O)O)O	PSMB1
Baicalin	64982	C1=CC=C(C=C1)C2=CC(=O)C3=C(C(=C(C=C3O2)O[C@H]4[C@@H]([C@H]([C@@H]([C@H](O4)C(=O)O)O)O)O)O)O	PTGS1
Baicalin	64982	C1=CC=C(C=C1)C2=CC(=O)C3=C(C(=C(C=C3O2)O[C@H]4[C@@H]([C@H]([C@@H]([C@H](O4)C(=O)O)O)O)O)O)O	PTPN11
Baicalin	64982	C1=CC=C(C=C1)C2=CC(=O)C3=C(C(=C(C=C3O2)O[C@H]4[C@@H]([C@H]([C@@H]([C@H](O4)C(=O)O)O)O)O)O)O	PTPN2
Baicalin	64982	C1=CC=C(C=C1)C2=CC(=O)C3=C(C(=C(C=C3O2)O[C@H]4[C@@H]([C@H]([C@@H]([C@H](O4)C(=O)O)O)O)O)O)O	PTPRS
Baicalin	64982	C1=CC=C(C=C1)C2=CC(=O)C3=C(C(=C(C=C3O2)O[C@H]4[C@@H]([C@H]([C@@H]([C@H](O4)C(=O)O)O)O)O)O)O	RAC1
Baicalin	64982	C1=CC=C(C=C1)C2=CC(=O)C3=C(C(=C(C=C3O2)O[C@H]4[C@@H]([C@H]([C@@H]([C@H](O4)C(=O)O)O)O)O)O)O	RPS6KA5
Baicalin	64982	C1=CC=C(C=C1)C2=CC(=O)C3=C(C(=C(C=C3O2)O[C@H]4[C@@H]([C@H]([C@@H]([C@H](O4)C(=O)O)O)O)O)O)O	SERPINE1
Baicalin	64982	C1=CC=C(C=C1)C2=CC(=O)C3=C(C(=C(C=C3O2)O[C@H]4[C@@H]([C@H]([C@@H]([C@H](O4)C(=O)O)O)O)O)O)O	SIGMAR1
Baicalin	64982	C1=CC=C(C=C1)C2=CC(=O)C3=C(C(=C(C=C3O2)O[C@H]4[C@@H]([C@H]([C@@H]([C@H](O4)C(=O)O)O)O)O)O)O	SLC2A1
Baicalin	64982	C1=CC=C(C=C1)C2=CC(=O)C3=C(C(=C(C=C3O2)O[C@H]4[C@@H]([C@H]([C@@H]([C@H](O4)C(=O)O)O)O)O)O)O	STAT1
Baicalin	64982	C1=CC=C(C=C1)C2=CC(=O)C3=C(C(=C(C=C3O2)O[C@H]4[C@@H]([C@H]([C@@H]([C@H](O4)C(=O)O)O)O)O)O)O	TOP1
Baicalin	64982	C1=CC=C(C=C1)C2=CC(=O)C3=C(C(=C(C=C3O2)O[C@H]4[C@@H]([C@H]([C@@H]([C@H](O4)C(=O)O)O)O)O)O)O	TTR
Baicalin	64982	C1=CC=C(C=C1)C2=CC(=O)C3=C(C(=C(C=C3O2)O[C@H]4[C@@H]([C@H]([C@@H]([C@H](O4)C(=O)O)O)O)O)O)O	XDH
Baicalin	64982	C1=CC=C(C=C1)C2=CC(=O)C3=C(C(=C(C=C3O2)O[C@H]4[C@@H]([C@H]([C@@H]([C@H](O4)C(=O)O)O)O)O)O)O	ZHX2
Betonicine	164642	C[N+]1(C[C@@H](C[C@H]1C(=O)[O-])O)C	ABCC1
Betonicine	164642	C[N+]1(C[C@@H](C[C@H]1C(=O)[O-])O)C	ACACA
Betonicine	164642	C[N+]1(C[C@@H](C[C@H]1C(=O)[O-])O)C	ACACB
Betonicine	164642	C[N+]1(C[C@@H](C[C@H]1C(=O)[O-])O)C	ACE
Betonicine	164642	C[N+]1(C[C@@H](C[C@H]1C(=O)[O-])O)C	ADAM10
Betonicine	164642	C[N+]1(C[C@@H](C[C@H]1C(=O)[O-])O)C	ADRA2B
Betonicine	164642	C[N+]1(C[C@@H](C[C@H]1C(=O)[O-])O)C	AKR1B1
Betonicine	164642	C[N+]1(C[C@@H](C[C@H]1C(=O)[O-])O)C	ALOX5
Betonicine	164642	C[N+]1(C[C@@H](C[C@H]1C(=O)[O-])O)C	ALPL
Betonicine	164642	C[N+]1(C[C@@H](C[C@H]1C(=O)[O-])O)C	AOC3
Betonicine	164642	C[N+]1(C[C@@H](C[C@H]1C(=O)[O-])O)C	APEX1
Betonicine	164642	C[N+]1(C[C@@H](C[C@H]1C(=O)[O-])O)C	APP
Betonicine	164642	C[N+]1(C[C@@H](C[C@H]1C(=O)[O-])O)C	CASP6
Betonicine	164642	C[N+]1(C[C@@H](C[C@H]1C(=O)[O-])O)C	CD38
Betonicine	164642	C[N+]1(C[C@@H](C[C@H]1C(=O)[O-])O)C	CDC42
Betonicine	164642	C[N+]1(C[C@@H](C[C@H]1C(=O)[O-])O)C	CDK4
Betonicine	164642	C[N+]1(C[C@@H](C[C@H]1C(=O)[O-])O)C	CDK5
Betonicine	164642	C[N+]1(C[C@@H](C[C@H]1C(=O)[O-])O)C	CFD
Betonicine	164642	C[N+]1(C[C@@H](C[C@H]1C(=O)[O-])O)C	CHRM2
Betonicine	164642	C[N+]1(C[C@@H](C[C@H]1C(=O)[O-])O)C	CHUK
Betonicine	164642	C[N+]1(C[C@@H](C[C@H]1C(=O)[O-])O)C	CSNK2A2
Betonicine	164642	C[N+]1(C[C@@H](C[C@H]1C(=O)[O-])O)C	CSNK2B
Betonicine	164642	C[N+]1(C[C@@H](C[C@H]1C(=O)[O-])O)C	CTDP1
Betonicine	164642	C[N+]1(C[C@@H](C[C@H]1C(=O)[O-])O)C	CTSB
Betonicine	164642	C[N+]1(C[C@@H](C[C@H]1C(=O)[O-])O)C	CTSD
Betonicine	164642	C[N+]1(C[C@@H](C[C@H]1C(=O)[O-])O)C	CTSK
Betonicine	164642	C[N+]1(C[C@@H](C[C@H]1C(=O)[O-])O)C	CTSL
Betonicine	164642	C[N+]1(C[C@@H](C[C@H]1C(=O)[O-])O)C	DPP4
Betonicine	164642	C[N+]1(C[C@@H](C[C@H]1C(=O)[O-])O)C	DPP7
Betonicine	164642	C[N+]1(C[C@@H](C[C@H]1C(=O)[O-])O)C	DPP9
Betonicine	164642	C[N+]1(C[C@@H](C[C@H]1C(=O)[O-])O)C	DUSP3
Betonicine	164642	C[N+]1(C[C@@H](C[C@H]1C(=O)[O-])O)C	DYRK1A
Betonicine	164642	C[N+]1(C[C@@H](C[C@H]1C(=O)[O-])O)C	ENPEP
Betonicine	164642	C[N+]1(C[C@@H](C[C@H]1C(=O)[O-])O)C	EPHX2
Betonicine	164642	C[N+]1(C[C@@H](C[C@H]1C(=O)[O-])O)C	FABP4
Betonicine	164642	C[N+]1(C[C@@H](C[C@H]1C(=O)[O-])O)C	FDPS
Betonicine	164642	C[N+]1(C[C@@H](C[C@H]1C(=O)[O-])O)C	FYN
Betonicine	164642	C[N+]1(C[C@@H](C[C@H]1C(=O)[O-])O)C	HDAC2
Betonicine	164642	C[N+]1(C[C@@H](C[C@H]1C(=O)[O-])O)C	HDAC3
Betonicine	164642	C[N+]1(C[C@@H](C[C@H]1C(=O)[O-])O)C	HDAC6
Betonicine	164642	C[N+]1(C[C@@H](C[C@H]1C(=O)[O-])O)C	HSD11B1
Betonicine	164642	C[N+]1(C[C@@H](C[C@H]1C(=O)[O-])O)C	HSD17B10
Betonicine	164642	C[N+]1(C[C@@H](C[C@H]1C(=O)[O-])O)C	HSP90AB1
Betonicine	164642	C[N+]1(C[C@@H](C[C@H]1C(=O)[O-])O)C	ITGB3
Betonicine	164642	C[N+]1(C[C@@H](C[C@H]1C(=O)[O-])O)C	KDM1A
Betonicine	164642	C[N+]1(C[C@@H](C[C@H]1C(=O)[O-])O)C	KEAP1
Betonicine	164642	C[N+]1(C[C@@H](C[C@H]1C(=O)[O-])O)C	LIPE
Betonicine	164642	C[N+]1(C[C@@H](C[C@H]1C(=O)[O-])O)C	LMNA
Betonicine	164642	C[N+]1(C[C@@H](C[C@H]1C(=O)[O-])O)C	LNPEP
Betonicine	164642	C[N+]1(C[C@@H](C[C@H]1C(=O)[O-])O)C	MAOA
Betonicine	164642	C[N+]1(C[C@@H](C[C@H]1C(=O)[O-])O)C	MAOB
Betonicine	164642	C[N+]1(C[C@@H](C[C@H]1C(=O)[O-])O)C	MAPK1
Betonicine	164642	C[N+]1(C[C@@H](C[C@H]1C(=O)[O-])O)C	MGLL
Betonicine	164642	C[N+]1(C[C@@H](C[C@H]1C(=O)[O-])O)C	MIF
Betonicine	164642	C[N+]1(C[C@@H](C[C@H]1C(=O)[O-])O)C	MMP2
Betonicine	164642	C[N+]1(C[C@@H](C[C@H]1C(=O)[O-])O)C	MTOR
Betonicine	164642	C[N+]1(C[C@@H](C[C@H]1C(=O)[O-])O)C	NFKB1
Betonicine	164642	C[N+]1(C[C@@H](C[C@H]1C(=O)[O-])O)C	NOS3
Betonicine	164642	C[N+]1(C[C@@H](C[C@H]1C(=O)[O-])O)C	PDE3A
Betonicine	164642	C[N+]1(C[C@@H](C[C@H]1C(=O)[O-])O)C	PDGFRA
Betonicine	164642	C[N+]1(C[C@@H](C[C@H]1C(=O)[O-])O)C	PIK3R1
Betonicine	164642	C[N+]1(C[C@@H](C[C@H]1C(=O)[O-])O)C	PLIN1
Betonicine	164642	C[N+]1(C[C@@H](C[C@H]1C(=O)[O-])O)C	PLIN5
Betonicine	164642	C[N+]1(C[C@@H](C[C@H]1C(=O)[O-])O)C	PNP
Betonicine	164642	C[N+]1(C[C@@H](C[C@H]1C(=O)[O-])O)C	PREP
Betonicine	164642	C[N+]1(C[C@@H](C[C@H]1C(=O)[O-])O)C	PSMB1
Betonicine	164642	C[N+]1(C[C@@H](C[C@H]1C(=O)[O-])O)C	PSMB9
Betonicine	164642	C[N+]1(C[C@@H](C[C@H]1C(=O)[O-])O)C	PTGS1
Betonicine	164642	C[N+]1(C[C@@H](C[C@H]1C(=O)[O-])O)C	PTPN2
Betonicine	164642	C[N+]1(C[C@@H](C[C@H]1C(=O)[O-])O)C	RAC1
Betonicine	164642	C[N+]1(C[C@@H](C[C@H]1C(=O)[O-])O)C	RELA
Betonicine	164642	C[N+]1(C[C@@H](C[C@H]1C(=O)[O-])O)C	SAE1
Betonicine	164642	C[N+]1(C[C@@H](C[C@H]1C(=O)[O-])O)C	SCN4A
Betonicine	164642	C[N+]1(C[C@@H](C[C@H]1C(=O)[O-])O)C	SIGMAR1
Betonicine	164642	C[N+]1(C[C@@H](C[C@H]1C(=O)[O-])O)C	SIRT1
Betonicine	164642	C[N+]1(C[C@@H](C[C@H]1C(=O)[O-])O)C	SIRT2
Betonicine	164642	C[N+]1(C[C@@H](C[C@H]1C(=O)[O-])O)C	SLC2A1
Betonicine	164642	C[N+]1(C[C@@H](C[C@H]1C(=O)[O-])O)C	SLC9A1
Betonicine	164642	C[N+]1(C[C@@H](C[C@H]1C(=O)[O-])O)C	STAT3
Betonicine	164642	C[N+]1(C[C@@H](C[C@H]1C(=O)[O-])O)C	TBK1
Betonicine	164642	C[N+]1(C[C@@H](C[C@H]1C(=O)[O-])O)C	TOP1
Betonicine	164642	C[N+]1(C[C@@H](C[C@H]1C(=O)[O-])O)C	TUBB2B
Betonicine	164642	C[N+]1(C[C@@H](C[C@H]1C(=O)[O-])O)C	WDR5
Calceolarioside A	5273566	C1=CC(=C(C=C1CCO[C@H]2[C@@H]([C@H]([C@@H]([C@H](O2)CO)OC(=O)/C=C/C3=CC(=C(C=C3)O)O)O)O)O)O	ABCC1
Calceolarioside A	5273566	C1=CC(=C(C=C1CCO[C@H]2[C@@H]([C@H]([C@@H]([C@H](O2)CO)OC(=O)/C=C/C3=CC(=C(C=C3)O)O)O)O)O)O	ADAM10
Calceolarioside A	5273566	C1=CC(=C(C=C1CCO[C@H]2[C@@H]([C@H]([C@@H]([C@H](O2)CO)OC(=O)/C=C/C3=CC(=C(C=C3)O)O)O)O)O)O	AKR1B1
Calceolarioside A	5273566	C1=CC(=C(C=C1CCO[C@H]2[C@@H]([C@H]([C@@H]([C@H](O2)CO)OC(=O)/C=C/C3=CC(=C(C=C3)O)O)O)O)O)O	ALOX5
Calceolarioside A	5273566	C1=CC(=C(C=C1CCO[C@H]2[C@@H]([C@H]([C@@H]([C@H](O2)CO)OC(=O)/C=C/C3=CC(=C(C=C3)O)O)O)O)O)O	AOC3
Calceolarioside A	5273566	C1=CC(=C(C=C1CCO[C@H]2[C@@H]([C@H]([C@@H]([C@H](O2)CO)OC(=O)/C=C/C3=CC(=C(C=C3)O)O)O)O)O)O	APEX1
Calceolarioside A	5273566	C1=CC(=C(C=C1CCO[C@H]2[C@@H]([C@H]([C@@H]([C@H](O2)CO)OC(=O)/C=C/C3=CC(=C(C=C3)O)O)O)O)O)O	AXL
Calceolarioside A	5273566	C1=CC(=C(C=C1CCO[C@H]2[C@@H]([C@H]([C@@H]([C@H](O2)CO)OC(=O)/C=C/C3=CC(=C(C=C3)O)O)O)O)O)O	CAPN1
Calceolarioside A	5273566	C1=CC(=C(C=C1CCO[C@H]2[C@@H]([C@H]([C@@H]([C@H](O2)CO)OC(=O)/C=C/C3=CC(=C(C=C3)O)O)O)O)O)O	CHRM2
Calceolarioside A	5273566	C1=CC(=C(C=C1CCO[C@H]2[C@@H]([C@H]([C@@H]([C@H](O2)CO)OC(=O)/C=C/C3=CC(=C(C=C3)O)O)O)O)O)O	CHUK
Calceolarioside A	5273566	C1=CC(=C(C=C1CCO[C@H]2[C@@H]([C@H]([C@@H]([C@H](O2)CO)OC(=O)/C=C/C3=CC(=C(C=C3)O)O)O)O)O)O	CPT1B
Calceolarioside A	5273566	C1=CC(=C(C=C1CCO[C@H]2[C@@H]([C@H]([C@@H]([C@H](O2)CO)OC(=O)/C=C/C3=CC(=C(C=C3)O)O)O)O)O)O	CTDP1
Calceolarioside A	5273566	C1=CC(=C(C=C1CCO[C@H]2[C@@H]([C@H]([C@@H]([C@H](O2)CO)OC(=O)/C=C/C3=CC(=C(C=C3)O)O)O)O)O)O	CTSD
Calceolarioside A	5273566	C1=CC(=C(C=C1CCO[C@H]2[C@@H]([C@H]([C@@H]([C@H](O2)CO)OC(=O)/C=C/C3=CC(=C(C=C3)O)O)O)O)O)O	DHODH
Calceolarioside A	5273566	C1=CC(=C(C=C1CCO[C@H]2[C@@H]([C@H]([C@@H]([C@H](O2)CO)OC(=O)/C=C/C3=CC(=C(C=C3)O)O)O)O)O)O	DPP7
Calceolarioside A	5273566	C1=CC(=C(C=C1CCO[C@H]2[C@@H]([C@H]([C@@H]([C@H](O2)CO)OC(=O)/C=C/C3=CC(=C(C=C3)O)O)O)O)O)O	DPP9
Calceolarioside A	5273566	C1=CC(=C(C=C1CCO[C@H]2[C@@H]([C@H]([C@@H]([C@H](O2)CO)OC(=O)/C=C/C3=CC(=C(C=C3)O)O)O)O)O)O	DUSP3
Calceolarioside A	5273566	C1=CC(=C(C=C1CCO[C@H]2[C@@H]([C@H]([C@@H]([C@H](O2)CO)OC(=O)/C=C/C3=CC(=C(C=C3)O)O)O)O)O)O	ERAP1
Calceolarioside A	5273566	C1=CC(=C(C=C1CCO[C@H]2[C@@H]([C@H]([C@@H]([C@H](O2)CO)OC(=O)/C=C/C3=CC(=C(C=C3)O)O)O)O)O)O	F13A1
Calceolarioside A	5273566	C1=CC(=C(C=C1CCO[C@H]2[C@@H]([C@H]([C@@H]([C@H](O2)CO)OC(=O)/C=C/C3=CC(=C(C=C3)O)O)O)O)O)O	FASN
Calceolarioside A	5273566	C1=CC(=C(C=C1CCO[C@H]2[C@@H]([C@H]([C@@H]([C@H](O2)CO)OC(=O)/C=C/C3=CC(=C(C=C3)O)O)O)O)O)O	FGF1
Calceolarioside A	5273566	C1=CC(=C(C=C1CCO[C@H]2[C@@H]([C@H]([C@@H]([C@H](O2)CO)OC(=O)/C=C/C3=CC(=C(C=C3)O)O)O)O)O)O	FGF2
Calceolarioside A	5273566	C1=CC(=C(C=C1CCO[C@H]2[C@@H]([C@H]([C@@H]([C@H](O2)CO)OC(=O)/C=C/C3=CC(=C(C=C3)O)O)O)O)O)O	GSK3B
Calceolarioside A	5273566	C1=CC(=C(C=C1CCO[C@H]2[C@@H]([C@H]([C@@H]([C@H](O2)CO)OC(=O)/C=C/C3=CC(=C(C=C3)O)O)O)O)O)O	GSTP1
Calceolarioside A	5273566	C1=CC(=C(C=C1CCO[C@H]2[C@@H]([C@H]([C@@H]([C@H](O2)CO)OC(=O)/C=C/C3=CC(=C(C=C3)O)O)O)O)O)O	GUSB
Calceolarioside A	5273566	C1=CC(=C(C=C1CCO[C@H]2[C@@H]([C@H]([C@@H]([C@H](O2)CO)OC(=O)/C=C/C3=CC(=C(C=C3)O)O)O)O)O)O	HDAC3
Calceolarioside A	5273566	C1=CC(=C(C=C1CCO[C@H]2[C@@H]([C@H]([C@@H]([C@H](O2)CO)OC(=O)/C=C/C3=CC(=C(C=C3)O)O)O)O)O)O	HDAC6
Calceolarioside A	5273566	C1=CC(=C(C=C1CCO[C@H]2[C@@H]([C@H]([C@@H]([C@H](O2)CO)OC(=O)/C=C/C3=CC(=C(C=C3)O)O)O)O)O)O	HPRT1
Calceolarioside A	5273566	C1=CC(=C(C=C1CCO[C@H]2[C@@H]([C@H]([C@@H]([C@H](O2)CO)OC(=O)/C=C/C3=CC(=C(C=C3)O)O)O)O)O)O	HRAS
Calceolarioside A	5273566	C1=CC(=C(C=C1CCO[C@H]2[C@@H]([C@H]([C@@H]([C@H](O2)CO)OC(=O)/C=C/C3=CC(=C(C=C3)O)O)O)O)O)O	HSD17B10
Calceolarioside A	5273566	C1=CC(=C(C=C1CCO[C@H]2[C@@H]([C@H]([C@@H]([C@H](O2)CO)OC(=O)/C=C/C3=CC(=C(C=C3)O)O)O)O)O)O	HSP90AA1
Calceolarioside A	5273566	C1=CC(=C(C=C1CCO[C@H]2[C@@H]([C@H]([C@@H]([C@H](O2)CO)OC(=O)/C=C/C3=CC(=C(C=C3)O)O)O)O)O)O	ITGB1
Calceolarioside A	5273566	C1=CC(=C(C=C1CCO[C@H]2[C@@H]([C@H]([C@@H]([C@H](O2)CO)OC(=O)/C=C/C3=CC(=C(C=C3)O)O)O)O)O)O	KDM1A
Calceolarioside A	5273566	C1=CC(=C(C=C1CCO[C@H]2[C@@H]([C@H]([C@@H]([C@H](O2)CO)OC(=O)/C=C/C3=CC(=C(C=C3)O)O)O)O)O)O	LGALS3
Calceolarioside A	5273566	C1=CC(=C(C=C1CCO[C@H]2[C@@H]([C@H]([C@@H]([C@H](O2)CO)OC(=O)/C=C/C3=CC(=C(C=C3)O)O)O)O)O)O	LGALS8
Calceolarioside A	5273566	C1=CC(=C(C=C1CCO[C@H]2[C@@H]([C@H]([C@@H]([C@H](O2)CO)OC(=O)/C=C/C3=CC(=C(C=C3)O)O)O)O)O)O	MAOA
Calceolarioside A	5273566	C1=CC(=C(C=C1CCO[C@H]2[C@@H]([C@H]([C@@H]([C@H](O2)CO)OC(=O)/C=C/C3=CC(=C(C=C3)O)O)O)O)O)O	METAP2
Calceolarioside A	5273566	C1=CC(=C(C=C1CCO[C@H]2[C@@H]([C@H]([C@@H]([C@H](O2)CO)OC(=O)/C=C/C3=CC(=C(C=C3)O)O)O)O)O)O	MGMT
Calceolarioside A	5273566	C1=CC(=C(C=C1CCO[C@H]2[C@@H]([C@H]([C@@H]([C@H](O2)CO)OC(=O)/C=C/C3=CC(=C(C=C3)O)O)O)O)O)O	MIF
Calceolarioside A	5273566	C1=CC(=C(C=C1CCO[C@H]2[C@@H]([C@H]([C@@H]([C@H](O2)CO)OC(=O)/C=C/C3=CC(=C(C=C3)O)O)O)O)O)O	MMP13
Calceolarioside A	5273566	C1=CC(=C(C=C1CCO[C@H]2[C@@H]([C@H]([C@@H]([C@H](O2)CO)OC(=O)/C=C/C3=CC(=C(C=C3)O)O)O)O)O)O	MMP2
Calceolarioside A	5273566	C1=CC(=C(C=C1CCO[C@H]2[C@@H]([C@H]([C@@H]([C@H](O2)CO)OC(=O)/C=C/C3=CC(=C(C=C3)O)O)O)O)O)O	MMP9
Calceolarioside A	5273566	C1=CC(=C(C=C1CCO[C@H]2[C@@H]([C@H]([C@@H]([C@H](O2)CO)OC(=O)/C=C/C3=CC(=C(C=C3)O)O)O)O)O)O	NFKB1
Calceolarioside A	5273566	C1=CC(=C(C=C1CCO[C@H]2[C@@H]([C@H]([C@@H]([C@H](O2)CO)OC(=O)/C=C/C3=CC(=C(C=C3)O)O)O)O)O)O	PDE3A
Calceolarioside A	5273566	C1=CC(=C(C=C1CCO[C@H]2[C@@H]([C@H]([C@@H]([C@H](O2)CO)OC(=O)/C=C/C3=CC(=C(C=C3)O)O)O)O)O)O	PDIA2
Calceolarioside A	5273566	C1=CC(=C(C=C1CCO[C@H]2[C@@H]([C@H]([C@@H]([C@H](O2)CO)OC(=O)/C=C/C3=CC(=C(C=C3)O)O)O)O)O)O	PIK3R1
Calceolarioside A	5273566	C1=CC(=C(C=C1CCO[C@H]2[C@@H]([C@H]([C@@H]([C@H](O2)CO)OC(=O)/C=C/C3=CC(=C(C=C3)O)O)O)O)O)O	PRKCA
Calceolarioside A	5273566	C1=CC(=C(C=C1CCO[C@H]2[C@@H]([C@H]([C@@H]([C@H](O2)CO)OC(=O)/C=C/C3=CC(=C(C=C3)O)O)O)O)O)O	PRSS1
Calceolarioside A	5273566	C1=CC(=C(C=C1CCO[C@H]2[C@@H]([C@H]([C@@H]([C@H](O2)CO)OC(=O)/C=C/C3=CC(=C(C=C3)O)O)O)O)O)O	PSMB1
Calceolarioside A	5273566	C1=CC(=C(C=C1CCO[C@H]2[C@@H]([C@H]([C@@H]([C@H](O2)CO)OC(=O)/C=C/C3=CC(=C(C=C3)O)O)O)O)O)O	PSMB2
Calceolarioside A	5273566	C1=CC(=C(C=C1CCO[C@H]2[C@@H]([C@H]([C@@H]([C@H](O2)CO)OC(=O)/C=C/C3=CC(=C(C=C3)O)O)O)O)O)O	PTGS1
Calceolarioside A	5273566	C1=CC(=C(C=C1CCO[C@H]2[C@@H]([C@H]([C@@H]([C@H](O2)CO)OC(=O)/C=C/C3=CC(=C(C=C3)O)O)O)O)O)O	PTPN1
Calceolarioside A	5273566	C1=CC(=C(C=C1CCO[C@H]2[C@@H]([C@H]([C@@H]([C@H](O2)CO)OC(=O)/C=C/C3=CC(=C(C=C3)O)O)O)O)O)O	PTPN2
Calceolarioside A	5273566	C1=CC(=C(C=C1CCO[C@H]2[C@@H]([C@H]([C@@H]([C@H](O2)CO)OC(=O)/C=C/C3=CC(=C(C=C3)O)O)O)O)O)O	SAE1
Calceolarioside A	5273566	C1=CC(=C(C=C1CCO[C@H]2[C@@H]([C@H]([C@@H]([C@H](O2)CO)OC(=O)/C=C/C3=CC(=C(C=C3)O)O)O)O)O)O	SCN4A
Calceolarioside A	5273566	C1=CC(=C(C=C1CCO[C@H]2[C@@H]([C@H]([C@@H]([C@H](O2)CO)OC(=O)/C=C/C3=CC(=C(C=C3)O)O)O)O)O)O	SERPINE1
Calceolarioside A	5273566	C1=CC(=C(C=C1CCO[C@H]2[C@@H]([C@H]([C@@H]([C@H](O2)CO)OC(=O)/C=C/C3=CC(=C(C=C3)O)O)O)O)O)O	SLC9A1
Calceolarioside A	5273566	C1=CC(=C(C=C1CCO[C@H]2[C@@H]([C@H]([C@@H]([C@H](O2)CO)OC(=O)/C=C/C3=CC(=C(C=C3)O)O)O)O)O)O	STAT1
Calceolarioside A	5273566	C1=CC(=C(C=C1CCO[C@H]2[C@@H]([C@H]([C@@H]([C@H](O2)CO)OC(=O)/C=C/C3=CC(=C(C=C3)O)O)O)O)O)O	TTR
Camphor	2537	CC1(C2CCC1(C(=O)C2)C)C	ACACA
Camphor	2537	CC1(C2CCC1(C(=O)C2)C)C	ACACB
Camphor	2537	CC1(C2CCC1(C(=O)C2)C)C	ADAM10
Camphor	2537	CC1(C2CCC1(C(=O)C2)C)C	ADH1C
Camphor	2537	CC1(C2CCC1(C(=O)C2)C)C	ADRA2B
Camphor	2537	CC1(C2CCC1(C(=O)C2)C)C	AHCYL2
Camphor	2537	CC1(C2CCC1(C(=O)C2)C)C	AKR1B1
Camphor	2537	CC1(C2CCC1(C(=O)C2)C)C	ALOX5
Camphor	2537	CC1(C2CCC1(C(=O)C2)C)C	ALPL
Camphor	2537	CC1(C2CCC1(C(=O)C2)C)C	APEX1
Camphor	2537	CC1(C2CCC1(C(=O)C2)C)C	APP
Camphor	2537	CC1(C2CCC1(C(=O)C2)C)C	CD38
Camphor	2537	CC1(C2CCC1(C(=O)C2)C)C	CDC42
Camphor	2537	CC1(C2CCC1(C(=O)C2)C)C	CDK2
Camphor	2537	CC1(C2CCC1(C(=O)C2)C)C	CDK4
Camphor	2537	CC1(C2CCC1(C(=O)C2)C)C	CDK5
Camphor	2537	CC1(C2CCC1(C(=O)C2)C)C	CHRM2
Camphor	2537	CC1(C2CCC1(C(=O)C2)C)C	CHUK
Camphor	2537	CC1(C2CCC1(C(=O)C2)C)C	CSNK2A2
Camphor	2537	CC1(C2CCC1(C(=O)C2)C)C	CSNK2B
Camphor	2537	CC1(C2CCC1(C(=O)C2)C)C	CTDP1
Camphor	2537	CC1(C2CCC1(C(=O)C2)C)C	CTSB
Camphor	2537	CC1(C2CCC1(C(=O)C2)C)C	CTSD
Camphor	2537	CC1(C2CCC1(C(=O)C2)C)C	CTSK
Camphor	2537	CC1(C2CCC1(C(=O)C2)C)C	DCUN1D1
Camphor	2537	CC1(C2CCC1(C(=O)C2)C)C	DPP4
Camphor	2537	CC1(C2CCC1(C(=O)C2)C)C	DPP7
Camphor	2537	CC1(C2CCC1(C(=O)C2)C)C	DUSP3
Camphor	2537	CC1(C2CCC1(C(=O)C2)C)C	DUT
Camphor	2537	CC1(C2CCC1(C(=O)C2)C)C	DYRK1A
Camphor	2537	CC1(C2CCC1(C(=O)C2)C)C	ENPEP
Camphor	2537	CC1(C2CCC1(C(=O)C2)C)C	ENPP1
Camphor	2537	CC1(C2CCC1(C(=O)C2)C)C	EPHX1
Camphor	2537	CC1(C2CCC1(C(=O)C2)C)C	EPHX2
Camphor	2537	CC1(C2CCC1(C(=O)C2)C)C	F13A1
Camphor	2537	CC1(C2CCC1(C(=O)C2)C)C	FCGRT
Camphor	2537	CC1(C2CCC1(C(=O)C2)C)C	FDPS
Camphor	2537	CC1(C2CCC1(C(=O)C2)C)C	FER
Camphor	2537	CC1(C2CCC1(C(=O)C2)C)C	FKBP1A
Camphor	2537	CC1(C2CCC1(C(=O)C2)C)C	G6PD
Camphor	2537	CC1(C2CCC1(C(=O)C2)C)C	GSK3A
Camphor	2537	CC1(C2CCC1(C(=O)C2)C)C	GSK3B
Camphor	2537	CC1(C2CCC1(C(=O)C2)C)C	HDAC2
Camphor	2537	CC1(C2CCC1(C(=O)C2)C)C	HSD11B1
Camphor	2537	CC1(C2CCC1(C(=O)C2)C)C	HSD17B10
Camphor	2537	CC1(C2CCC1(C(=O)C2)C)C	HSP90AA1
Camphor	2537	CC1(C2CCC1(C(=O)C2)C)C	HSP90AB1
Camphor	2537	CC1(C2CCC1(C(=O)C2)C)C	ITGB1
Camphor	2537	CC1(C2CCC1(C(=O)C2)C)C	ITGB3
Camphor	2537	CC1(C2CCC1(C(=O)C2)C)C	JAK1
Camphor	2537	CC1(C2CCC1(C(=O)C2)C)C	KDM1A
Camphor	2537	CC1(C2CCC1(C(=O)C2)C)C	LDHB
Camphor	2537	CC1(C2CCC1(C(=O)C2)C)C	LIPE
Camphor	2537	CC1(C2CCC1(C(=O)C2)C)C	LNPEP
Camphor	2537	CC1(C2CCC1(C(=O)C2)C)C	MAOA
Camphor	2537	CC1(C2CCC1(C(=O)C2)C)C	MAOB
Camphor	2537	CC1(C2CCC1(C(=O)C2)C)C	MARK3
Camphor	2537	CC1(C2CCC1(C(=O)C2)C)C	MARK4
Camphor	2537	CC1(C2CCC1(C(=O)C2)C)C	MGLL
Camphor	2537	CC1(C2CCC1(C(=O)C2)C)C	MIF
Camphor	2537	CC1(C2CCC1(C(=O)C2)C)C	MINK1
Camphor	2537	CC1(C2CCC1(C(=O)C2)C)C	MMP9
Camphor	2537	CC1(C2CCC1(C(=O)C2)C)C	MTOR
Camphor	2537	CC1(C2CCC1(C(=O)C2)C)C	NFKB1
Camphor	2537	CC1(C2CCC1(C(=O)C2)C)C	NOS3
Camphor	2537	CC1(C2CCC1(C(=O)C2)C)C	NR3C1
Camphor	2537	CC1(C2CCC1(C(=O)C2)C)C	PARP1
Camphor	2537	CC1(C2CCC1(C(=O)C2)C)C	PDE3A
Camphor	2537	CC1(C2CCC1(C(=O)C2)C)C	PDE4B
Camphor	2537	CC1(C2CCC1(C(=O)C2)C)C	PDGFRA
Camphor	2537	CC1(C2CCC1(C(=O)C2)C)C	PIK3R1
Camphor	2537	CC1(C2CCC1(C(=O)C2)C)C	PLIN1
Camphor	2537	CC1(C2CCC1(C(=O)C2)C)C	PLIN5
Camphor	2537	CC1(C2CCC1(C(=O)C2)C)C	PRCP
Camphor	2537	CC1(C2CCC1(C(=O)C2)C)C	PRKAA1
Camphor	2537	CC1(C2CCC1(C(=O)C2)C)C	PRKCA
Camphor	2537	CC1(C2CCC1(C(=O)C2)C)C	PRKCD
Camphor	2537	CC1(C2CCC1(C(=O)C2)C)C	PRKCE
Camphor	2537	CC1(C2CCC1(C(=O)C2)C)C	PRMT5
Camphor	2537	CC1(C2CCC1(C(=O)C2)C)C	PROC
Camphor	2537	CC1(C2CCC1(C(=O)C2)C)C	PSMB1
Camphor	2537	CC1(C2CCC1(C(=O)C2)C)C	PSMB9
Camphor	2537	CC1(C2CCC1(C(=O)C2)C)C	PTGS1
Camphor	2537	CC1(C2CCC1(C(=O)C2)C)C	PTPN11
Camphor	2537	CC1(C2CCC1(C(=O)C2)C)C	PTPN2
Camphor	2537	CC1(C2CCC1(C(=O)C2)C)C	RELA
Camphor	2537	CC1(C2CCC1(C(=O)C2)C)C	RPS6KA5
Camphor	2537	CC1(C2CCC1(C(=O)C2)C)C	SERPINA6
Camphor	2537	CC1(C2CCC1(C(=O)C2)C)C	SIGMAR1
Camphor	2537	CC1(C2CCC1(C(=O)C2)C)C	SIRT2
Camphor	2537	CC1(C2CCC1(C(=O)C2)C)C	SLC9A1
Camphor	2537	CC1(C2CCC1(C(=O)C2)C)C	STAT3
Camphor	2537	CC1(C2CCC1(C(=O)C2)C)C	STK3
Camphor	2537	CC1(C2CCC1(C(=O)C2)C)C	STS
Camphor	2537	CC1(C2CCC1(C(=O)C2)C)C	TBK1
Camphor	2537	CC1(C2CCC1(C(=O)C2)C)C	TUBB2B
Camphor	2537	CC1(C2CCC1(C(=O)C2)C)C	WDR5
Cimifugin	441960	CC(C)([C@@H]1CC2=C(O1)C=C3C(=C2OC)C(=O)C=C(O3)CO)O	ACACA
Cimifugin	441960	CC(C)([C@@H]1CC2=C(O1)C=C3C(=C2OC)C(=O)C=C(O3)CO)O	ACACB
Cimifugin	441960	CC(C)([C@@H]1CC2=C(O1)C=C3C(=C2OC)C(=O)C=C(O3)CO)O	ADAM10
Cimifugin	441960	CC(C)([C@@H]1CC2=C(O1)C=C3C(=C2OC)C(=O)C=C(O3)CO)O	ADK
Cimifugin	441960	CC(C)([C@@H]1CC2=C(O1)C=C3C(=C2OC)C(=O)C=C(O3)CO)O	AHCYL2
Cimifugin	441960	CC(C)([C@@H]1CC2=C(O1)C=C3C(=C2OC)C(=O)C=C(O3)CO)O	AKR1B1
Cimifugin	441960	CC(C)([C@@H]1CC2=C(O1)C=C3C(=C2OC)C(=O)C=C(O3)CO)O	ALOX5
Cimifugin	441960	CC(C)([C@@H]1CC2=C(O1)C=C3C(=C2OC)C(=O)C=C(O3)CO)O	ALPL
Cimifugin	441960	CC(C)([C@@H]1CC2=C(O1)C=C3C(=C2OC)C(=O)C=C(O3)CO)O	APEX1
Cimifugin	441960	CC(C)([C@@H]1CC2=C(O1)C=C3C(=C2OC)C(=O)C=C(O3)CO)O	APP
Cimifugin	441960	CC(C)([C@@H]1CC2=C(O1)C=C3C(=C2OC)C(=O)C=C(O3)CO)O	BRD4
Cimifugin	441960	CC(C)([C@@H]1CC2=C(O1)C=C3C(=C2OC)C(=O)C=C(O3)CO)O	CAPN1
Cimifugin	441960	CC(C)([C@@H]1CC2=C(O1)C=C3C(=C2OC)C(=O)C=C(O3)CO)O	CASP3
Cimifugin	441960	CC(C)([C@@H]1CC2=C(O1)C=C3C(=C2OC)C(=O)C=C(O3)CO)O	CHUK
Cimifugin	441960	CC(C)([C@@H]1CC2=C(O1)C=C3C(=C2OC)C(=O)C=C(O3)CO)O	CREB1
Cimifugin	441960	CC(C)([C@@H]1CC2=C(O1)C=C3C(=C2OC)C(=O)C=C(O3)CO)O	CREBBP
Cimifugin	441960	CC(C)([C@@H]1CC2=C(O1)C=C3C(=C2OC)C(=O)C=C(O3)CO)O	CSNK2B
Cimifugin	441960	CC(C)([C@@H]1CC2=C(O1)C=C3C(=C2OC)C(=O)C=C(O3)CO)O	CTDP1
Cimifugin	441960	CC(C)([C@@H]1CC2=C(O1)C=C3C(=C2OC)C(=O)C=C(O3)CO)O	CTSD
Cimifugin	441960	CC(C)([C@@H]1CC2=C(O1)C=C3C(=C2OC)C(=O)C=C(O3)CO)O	CTSL
Cimifugin	441960	CC(C)([C@@H]1CC2=C(O1)C=C3C(=C2OC)C(=O)C=C(O3)CO)O	DCUN1D1
Cimifugin	441960	CC(C)([C@@H]1CC2=C(O1)C=C3C(=C2OC)C(=O)C=C(O3)CO)O	DHODH
Cimifugin	441960	CC(C)([C@@H]1CC2=C(O1)C=C3C(=C2OC)C(=O)C=C(O3)CO)O	DPP9
Cimifugin	441960	CC(C)([C@@H]1CC2=C(O1)C=C3C(=C2OC)C(=O)C=C(O3)CO)O	DUSP3
Cimifugin	441960	CC(C)([C@@H]1CC2=C(O1)C=C3C(=C2OC)C(=O)C=C(O3)CO)O	DYRK1A
Cimifugin	441960	CC(C)([C@@H]1CC2=C(O1)C=C3C(=C2OC)C(=O)C=C(O3)CO)O	ENPEP
Cimifugin	441960	CC(C)([C@@H]1CC2=C(O1)C=C3C(=C2OC)C(=O)C=C(O3)CO)O	ENPP1
Cimifugin	441960	CC(C)([C@@H]1CC2=C(O1)C=C3C(=C2OC)C(=O)C=C(O3)CO)O	F10
Cimifugin	441960	CC(C)([C@@H]1CC2=C(O1)C=C3C(=C2OC)C(=O)C=C(O3)CO)O	F13A1
Cimifugin	441960	CC(C)([C@@H]1CC2=C(O1)C=C3C(=C2OC)C(=O)C=C(O3)CO)O	F2
Cimifugin	441960	CC(C)([C@@H]1CC2=C(O1)C=C3C(=C2OC)C(=O)C=C(O3)CO)O	FLT1
Cimifugin	441960	CC(C)([C@@H]1CC2=C(O1)C=C3C(=C2OC)C(=O)C=C(O3)CO)O	FUCA1
Cimifugin	441960	CC(C)([C@@H]1CC2=C(O1)C=C3C(=C2OC)C(=O)C=C(O3)CO)O	FYN
Cimifugin	441960	CC(C)([C@@H]1CC2=C(O1)C=C3C(=C2OC)C(=O)C=C(O3)CO)O	GBA1
Cimifugin	441960	CC(C)([C@@H]1CC2=C(O1)C=C3C(=C2OC)C(=O)C=C(O3)CO)O	HSD17B10
Cimifugin	441960	CC(C)([C@@H]1CC2=C(O1)C=C3C(=C2OC)C(=O)C=C(O3)CO)O	HSP90AB1
Cimifugin	441960	CC(C)([C@@H]1CC2=C(O1)C=C3C(=C2OC)C(=O)C=C(O3)CO)O	HSPA5
Cimifugin	441960	CC(C)([C@@H]1CC2=C(O1)C=C3C(=C2OC)C(=O)C=C(O3)CO)O	HSPA8
Cimifugin	441960	CC(C)([C@@H]1CC2=C(O1)C=C3C(=C2OC)C(=O)C=C(O3)CO)O	KDM1A
Cimifugin	441960	CC(C)([C@@H]1CC2=C(O1)C=C3C(=C2OC)C(=O)C=C(O3)CO)O	KEAP1
Cimifugin	441960	CC(C)([C@@H]1CC2=C(O1)C=C3C(=C2OC)C(=O)C=C(O3)CO)O	LDHB
Cimifugin	441960	CC(C)([C@@H]1CC2=C(O1)C=C3C(=C2OC)C(=O)C=C(O3)CO)O	LGALS3
Cimifugin	441960	CC(C)([C@@H]1CC2=C(O1)C=C3C(=C2OC)C(=O)C=C(O3)CO)O	MAN2A1
Cimifugin	441960	CC(C)([C@@H]1CC2=C(O1)C=C3C(=C2OC)C(=O)C=C(O3)CO)O	MAN2B2
Cimifugin	441960	CC(C)([C@@H]1CC2=C(O1)C=C3C(=C2OC)C(=O)C=C(O3)CO)O	MAOA
Cimifugin	441960	CC(C)([C@@H]1CC2=C(O1)C=C3C(=C2OC)C(=O)C=C(O3)CO)O	MAOB
Cimifugin	441960	CC(C)([C@@H]1CC2=C(O1)C=C3C(=C2OC)C(=O)C=C(O3)CO)O	MAP2K1
Cimifugin	441960	CC(C)([C@@H]1CC2=C(O1)C=C3C(=C2OC)C(=O)C=C(O3)CO)O	MAP2K2
Cimifugin	441960	CC(C)([C@@H]1CC2=C(O1)C=C3C(=C2OC)C(=O)C=C(O3)CO)O	MAP4K4
Cimifugin	441960	CC(C)([C@@H]1CC2=C(O1)C=C3C(=C2OC)C(=O)C=C(O3)CO)O	MAPK1
Cimifugin	441960	CC(C)([C@@H]1CC2=C(O1)C=C3C(=C2OC)C(=O)C=C(O3)CO)O	MAPK14
Cimifugin	441960	CC(C)([C@@H]1CC2=C(O1)C=C3C(=C2OC)C(=O)C=C(O3)CO)O	MAPK3
Cimifugin	441960	CC(C)([C@@H]1CC2=C(O1)C=C3C(=C2OC)C(=O)C=C(O3)CO)O	METAP1D
Cimifugin	441960	CC(C)([C@@H]1CC2=C(O1)C=C3C(=C2OC)C(=O)C=C(O3)CO)O	METAP2
Cimifugin	441960	CC(C)([C@@H]1CC2=C(O1)C=C3C(=C2OC)C(=O)C=C(O3)CO)O	MIF
Cimifugin	441960	CC(C)([C@@H]1CC2=C(O1)C=C3C(=C2OC)C(=O)C=C(O3)CO)O	MINK1
Cimifugin	441960	CC(C)([C@@H]1CC2=C(O1)C=C3C(=C2OC)C(=O)C=C(O3)CO)O	MMP13
Cimifugin	441960	CC(C)([C@@H]1CC2=C(O1)C=C3C(=C2OC)C(=O)C=C(O3)CO)O	MTAP
Cimifugin	441960	CC(C)([C@@H]1CC2=C(O1)C=C3C(=C2OC)C(=O)C=C(O3)CO)O	MTOR
Cimifugin	441960	CC(C)([C@@H]1CC2=C(O1)C=C3C(=C2OC)C(=O)C=C(O3)CO)O	NAMPT
Cimifugin	441960	CC(C)([C@@H]1CC2=C(O1)C=C3C(=C2OC)C(=O)C=C(O3)CO)O	NFKB1
Cimifugin	441960	CC(C)([C@@H]1CC2=C(O1)C=C3C(=C2OC)C(=O)C=C(O3)CO)O	NOS3
Cimifugin	441960	CC(C)([C@@H]1CC2=C(O1)C=C3C(=C2OC)C(=O)C=C(O3)CO)O	NR3C1
Cimifugin	441960	CC(C)([C@@H]1CC2=C(O1)C=C3C(=C2OC)C(=O)C=C(O3)CO)O	NT5C3A
Cimifugin	441960	CC(C)([C@@H]1CC2=C(O1)C=C3C(=C2OC)C(=O)C=C(O3)CO)O	NUDT1
Cimifugin	441960	CC(C)([C@@H]1CC2=C(O1)C=C3C(=C2OC)C(=O)C=C(O3)CO)O	OGA
Cimifugin	441960	CC(C)([C@@H]1CC2=C(O1)C=C3C(=C2OC)C(=O)C=C(O3)CO)O	PDE11A
Cimifugin	441960	CC(C)([C@@H]1CC2=C(O1)C=C3C(=C2OC)C(=O)C=C(O3)CO)O	PDGFRA
Cimifugin	441960	CC(C)([C@@H]1CC2=C(O1)C=C3C(=C2OC)C(=O)C=C(O3)CO)O	PDGFRB
Cimifugin	441960	CC(C)([C@@H]1CC2=C(O1)C=C3C(=C2OC)C(=O)C=C(O3)CO)O	PIK3R1
Cimifugin	441960	CC(C)([C@@H]1CC2=C(O1)C=C3C(=C2OC)C(=O)C=C(O3)CO)O	PKN1
Cimifugin	441960	CC(C)([C@@H]1CC2=C(O1)C=C3C(=C2OC)C(=O)C=C(O3)CO)O	PLAT
Cimifugin	441960	CC(C)([C@@H]1CC2=C(O1)C=C3C(=C2OC)C(=O)C=C(O3)CO)O	PLIN1
Cimifugin	441960	CC(C)([C@@H]1CC2=C(O1)C=C3C(=C2OC)C(=O)C=C(O3)CO)O	PLIN5
Cimifugin	441960	CC(C)([C@@H]1CC2=C(O1)C=C3C(=C2OC)C(=O)C=C(O3)CO)O	PRCP
Cimifugin	441960	CC(C)([C@@H]1CC2=C(O1)C=C3C(=C2OC)C(=O)C=C(O3)CO)O	PSMB1
Cimifugin	441960	CC(C)([C@@H]1CC2=C(O1)C=C3C(=C2OC)C(=O)C=C(O3)CO)O	PTGS1
Cimifugin	441960	CC(C)([C@@H]1CC2=C(O1)C=C3C(=C2OC)C(=O)C=C(O3)CO)O	PTK2
Cimifugin	441960	CC(C)([C@@H]1CC2=C(O1)C=C3C(=C2OC)C(=O)C=C(O3)CO)O	PTPN1
Cimifugin	441960	CC(C)([C@@H]1CC2=C(O1)C=C3C(=C2OC)C(=O)C=C(O3)CO)O	PTPN2
Cimifugin	441960	CC(C)([C@@H]1CC2=C(O1)C=C3C(=C2OC)C(=O)C=C(O3)CO)O	PTPRS
Cimifugin	441960	CC(C)([C@@H]1CC2=C(O1)C=C3C(=C2OC)C(=O)C=C(O3)CO)O	PYGL
Cimifugin	441960	CC(C)([C@@H]1CC2=C(O1)C=C3C(=C2OC)C(=O)C=C(O3)CO)O	RELA
Cimifugin	441960	CC(C)([C@@H]1CC2=C(O1)C=C3C(=C2OC)C(=O)C=C(O3)CO)O	SIRT2
Cimifugin	441960	CC(C)([C@@H]1CC2=C(O1)C=C3C(=C2OC)C(=O)C=C(O3)CO)O	SLC28A2
Cimifugin	441960	CC(C)([C@@H]1CC2=C(O1)C=C3C(=C2OC)C(=O)C=C(O3)CO)O	SLC29A1
Cimifugin	441960	CC(C)([C@@H]1CC2=C(O1)C=C3C(=C2OC)C(=O)C=C(O3)CO)O	SLC2A1
Cimifugin	441960	CC(C)([C@@H]1CC2=C(O1)C=C3C(=C2OC)C(=O)C=C(O3)CO)O	SLC5A4
Cimifugin	441960	CC(C)([C@@H]1CC2=C(O1)C=C3C(=C2OC)C(=O)C=C(O3)CO)O	SLC9A1
Cimifugin	441960	CC(C)([C@@H]1CC2=C(O1)C=C3C(=C2OC)C(=O)C=C(O3)CO)O	STAT1
Cimifugin	441960	CC(C)([C@@H]1CC2=C(O1)C=C3C(=C2OC)C(=O)C=C(O3)CO)O	TOP1
Cimifugin	441960	CC(C)([C@@H]1CC2=C(O1)C=C3C(=C2OC)C(=O)C=C(O3)CO)O	TUBB2B
Cimifugin	441960	CC(C)([C@@H]1CC2=C(O1)C=C3C(=C2OC)C(=O)C=C(O3)CO)O	UPP1
Cirsimaritin	188323	COC1=C(C(=C2C(=C1)OC(=CC2=O)C3=CC=C(C=C3)O)O)OC	ABCC1
Cirsimaritin	188323	COC1=C(C(=C2C(=C1)OC(=CC2=O)C3=CC=C(C=C3)O)O)OC	ACACB
Cirsimaritin	188323	COC1=C(C(=C2C(=C1)OC(=CC2=O)C3=CC=C(C=C3)O)O)OC	ACP1
Cirsimaritin	188323	COC1=C(C(=C2C(=C1)OC(=CC2=O)C3=CC=C(C=C3)O)O)OC	AKR1A1
Cirsimaritin	188323	COC1=C(C(=C2C(=C1)OC(=CC2=O)C3=CC=C(C=C3)O)O)OC	AKR1B1
Cirsimaritin	188323	COC1=C(C(=C2C(=C1)OC(=CC2=O)C3=CC=C(C=C3)O)O)OC	AKR1E2
Cirsimaritin	188323	COC1=C(C(=C2C(=C1)OC(=CC2=O)C3=CC=C(C=C3)O)O)OC	ALDH2
Cirsimaritin	188323	COC1=C(C(=C2C(=C1)OC(=CC2=O)C3=CC=C(C=C3)O)O)OC	ALOX5
Cirsimaritin	188323	COC1=C(C(=C2C(=C1)OC(=CC2=O)C3=CC=C(C=C3)O)O)OC	ANTXR2
Cirsimaritin	188323	COC1=C(C(=C2C(=C1)OC(=CC2=O)C3=CC=C(C=C3)O)O)OC	APEX1
Cirsimaritin	188323	COC1=C(C(=C2C(=C1)OC(=CC2=O)C3=CC=C(C=C3)O)O)OC	APP
Cirsimaritin	188323	COC1=C(C(=C2C(=C1)OC(=CC2=O)C3=CC=C(C=C3)O)O)OC	ARG1
Cirsimaritin	188323	COC1=C(C(=C2C(=C1)OC(=CC2=O)C3=CC=C(C=C3)O)O)OC	CALM1
Cirsimaritin	188323	COC1=C(C(=C2C(=C1)OC(=CC2=O)C3=CC=C(C=C3)O)O)OC	CAPN1
Cirsimaritin	188323	COC1=C(C(=C2C(=C1)OC(=CC2=O)C3=CC=C(C=C3)O)O)OC	CBR1
Cirsimaritin	188323	COC1=C(C(=C2C(=C1)OC(=CC2=O)C3=CC=C(C=C3)O)O)OC	CDK2
Cirsimaritin	188323	COC1=C(C(=C2C(=C1)OC(=CC2=O)C3=CC=C(C=C3)O)O)OC	CDK5
Cirsimaritin	188323	COC1=C(C(=C2C(=C1)OC(=CC2=O)C3=CC=C(C=C3)O)O)OC	CDK6
Cirsimaritin	188323	COC1=C(C(=C2C(=C1)OC(=CC2=O)C3=CC=C(C=C3)O)O)OC	CHUK
Cirsimaritin	188323	COC1=C(C(=C2C(=C1)OC(=CC2=O)C3=CC=C(C=C3)O)O)OC	CREB1
Cirsimaritin	188323	COC1=C(C(=C2C(=C1)OC(=CC2=O)C3=CC=C(C=C3)O)O)OC	CSNK2A2
Cirsimaritin	188323	COC1=C(C(=C2C(=C1)OC(=CC2=O)C3=CC=C(C=C3)O)O)OC	CSNK2B
Cirsimaritin	188323	COC1=C(C(=C2C(=C1)OC(=CC2=O)C3=CC=C(C=C3)O)O)OC	CTDP1
Cirsimaritin	188323	COC1=C(C(=C2C(=C1)OC(=CC2=O)C3=CC=C(C=C3)O)O)OC	CTSD
Cirsimaritin	188323	COC1=C(C(=C2C(=C1)OC(=CC2=O)C3=CC=C(C=C3)O)O)OC	CYP1A1
Cirsimaritin	188323	COC1=C(C(=C2C(=C1)OC(=CC2=O)C3=CC=C(C=C3)O)O)OC	CYP1B1
Cirsimaritin	188323	COC1=C(C(=C2C(=C1)OC(=CC2=O)C3=CC=C(C=C3)O)O)OC	DCUN1D1
Cirsimaritin	188323	COC1=C(C(=C2C(=C1)OC(=CC2=O)C3=CC=C(C=C3)O)O)OC	DPP4
Cirsimaritin	188323	COC1=C(C(=C2C(=C1)OC(=CC2=O)C3=CC=C(C=C3)O)O)OC	DPP7
Cirsimaritin	188323	COC1=C(C(=C2C(=C1)OC(=CC2=O)C3=CC=C(C=C3)O)O)OC	DPP9
Cirsimaritin	188323	COC1=C(C(=C2C(=C1)OC(=CC2=O)C3=CC=C(C=C3)O)O)OC	DUSP3
Cirsimaritin	188323	COC1=C(C(=C2C(=C1)OC(=CC2=O)C3=CC=C(C=C3)O)O)OC	DYRK1A
Cirsimaritin	188323	COC1=C(C(=C2C(=C1)OC(=CC2=O)C3=CC=C(C=C3)O)O)OC	EDNRA
Cirsimaritin	188323	COC1=C(C(=C2C(=C1)OC(=CC2=O)C3=CC=C(C=C3)O)O)OC	ELAVL1
Cirsimaritin	188323	COC1=C(C(=C2C(=C1)OC(=CC2=O)C3=CC=C(C=C3)O)O)OC	ENPEP
Cirsimaritin	188323	COC1=C(C(=C2C(=C1)OC(=CC2=O)C3=CC=C(C=C3)O)O)OC	EPHA2
Cirsimaritin	188323	COC1=C(C(=C2C(=C1)OC(=CC2=O)C3=CC=C(C=C3)O)O)OC	ERAP1
Cirsimaritin	188323	COC1=C(C(=C2C(=C1)OC(=CC2=O)C3=CC=C(C=C3)O)O)OC	F13A1
Cirsimaritin	188323	COC1=C(C(=C2C(=C1)OC(=CC2=O)C3=CC=C(C=C3)O)O)OC	FCGRT
Cirsimaritin	188323	COC1=C(C(=C2C(=C1)OC(=CC2=O)C3=CC=C(C=C3)O)O)OC	FYN
Cirsimaritin	188323	COC1=C(C(=C2C(=C1)OC(=CC2=O)C3=CC=C(C=C3)O)O)OC	GBA2
Cirsimaritin	188323	COC1=C(C(=C2C(=C1)OC(=CC2=O)C3=CC=C(C=C3)O)O)OC	GLO1
Cirsimaritin	188323	COC1=C(C(=C2C(=C1)OC(=CC2=O)C3=CC=C(C=C3)O)O)OC	GLS
Cirsimaritin	188323	COC1=C(C(=C2C(=C1)OC(=CC2=O)C3=CC=C(C=C3)O)O)OC	GSK3B
Cirsimaritin	188323	COC1=C(C(=C2C(=C1)OC(=CC2=O)C3=CC=C(C=C3)O)O)OC	GUSB
Cirsimaritin	188323	COC1=C(C(=C2C(=C1)OC(=CC2=O)C3=CC=C(C=C3)O)O)OC	HSD17B10
Cirsimaritin	188323	COC1=C(C(=C2C(=C1)OC(=CC2=O)C3=CC=C(C=C3)O)O)OC	HSP90AA1
Cirsimaritin	188323	COC1=C(C(=C2C(=C1)OC(=CC2=O)C3=CC=C(C=C3)O)O)OC	HSP90AB1
Cirsimaritin	188323	COC1=C(C(=C2C(=C1)OC(=CC2=O)C3=CC=C(C=C3)O)O)OC	KDM1A
Cirsimaritin	188323	COC1=C(C(=C2C(=C1)OC(=CC2=O)C3=CC=C(C=C3)O)O)OC	KEAP1
Cirsimaritin	188323	COC1=C(C(=C2C(=C1)OC(=CC2=O)C3=CC=C(C=C3)O)O)OC	LDHB
Cirsimaritin	188323	COC1=C(C(=C2C(=C1)OC(=CC2=O)C3=CC=C(C=C3)O)O)OC	LGALS3
Cirsimaritin	188323	COC1=C(C(=C2C(=C1)OC(=CC2=O)C3=CC=C(C=C3)O)O)OC	MAOA
Cirsimaritin	188323	COC1=C(C(=C2C(=C1)OC(=CC2=O)C3=CC=C(C=C3)O)O)OC	MAOB
Cirsimaritin	188323	COC1=C(C(=C2C(=C1)OC(=CC2=O)C3=CC=C(C=C3)O)O)OC	MARK4
Cirsimaritin	188323	COC1=C(C(=C2C(=C1)OC(=CC2=O)C3=CC=C(C=C3)O)O)OC	MCL1
Cirsimaritin	188323	COC1=C(C(=C2C(=C1)OC(=CC2=O)C3=CC=C(C=C3)O)O)OC	MDH1
Cirsimaritin	188323	COC1=C(C(=C2C(=C1)OC(=CC2=O)C3=CC=C(C=C3)O)O)OC	MDH2
Cirsimaritin	188323	COC1=C(C(=C2C(=C1)OC(=CC2=O)C3=CC=C(C=C3)O)O)OC	METAP2
Cirsimaritin	188323	COC1=C(C(=C2C(=C1)OC(=CC2=O)C3=CC=C(C=C3)O)O)OC	MIF
Cirsimaritin	188323	COC1=C(C(=C2C(=C1)OC(=CC2=O)C3=CC=C(C=C3)O)O)OC	MMP13
Cirsimaritin	188323	COC1=C(C(=C2C(=C1)OC(=CC2=O)C3=CC=C(C=C3)O)O)OC	MMP2
Cirsimaritin	188323	COC1=C(C(=C2C(=C1)OC(=CC2=O)C3=CC=C(C=C3)O)O)OC	MMP9
Cirsimaritin	188323	COC1=C(C(=C2C(=C1)OC(=CC2=O)C3=CC=C(C=C3)O)O)OC	MPO
Cirsimaritin	188323	COC1=C(C(=C2C(=C1)OC(=CC2=O)C3=CC=C(C=C3)O)O)OC	NAAA
Cirsimaritin	188323	COC1=C(C(=C2C(=C1)OC(=CC2=O)C3=CC=C(C=C3)O)O)OC	NAE1
Cirsimaritin	188323	COC1=C(C(=C2C(=C1)OC(=CC2=O)C3=CC=C(C=C3)O)O)OC	NAMPT
Cirsimaritin	188323	COC1=C(C(=C2C(=C1)OC(=CC2=O)C3=CC=C(C=C3)O)O)OC	NEK6
Cirsimaritin	188323	COC1=C(C(=C2C(=C1)OC(=CC2=O)C3=CC=C(C=C3)O)O)OC	NFKB1
Cirsimaritin	188323	COC1=C(C(=C2C(=C1)OC(=CC2=O)C3=CC=C(C=C3)O)O)OC	NQO1
Cirsimaritin	188323	COC1=C(C(=C2C(=C1)OC(=CC2=O)C3=CC=C(C=C3)O)O)OC	NR3C1
Cirsimaritin	188323	COC1=C(C(=C2C(=C1)OC(=CC2=O)C3=CC=C(C=C3)O)O)OC	PARP1
Cirsimaritin	188323	COC1=C(C(=C2C(=C1)OC(=CC2=O)C3=CC=C(C=C3)O)O)OC	PDE11A
Cirsimaritin	188323	COC1=C(C(=C2C(=C1)OC(=CC2=O)C3=CC=C(C=C3)O)O)OC	PDIA2
Cirsimaritin	188323	COC1=C(C(=C2C(=C1)OC(=CC2=O)C3=CC=C(C=C3)O)O)OC	PIK3R1
Cirsimaritin	188323	COC1=C(C(=C2C(=C1)OC(=CC2=O)C3=CC=C(C=C3)O)O)OC	PLG
Cirsimaritin	188323	COC1=C(C(=C2C(=C1)OC(=CC2=O)C3=CC=C(C=C3)O)O)OC	PLIN1
Cirsimaritin	188323	COC1=C(C(=C2C(=C1)OC(=CC2=O)C3=CC=C(C=C3)O)O)OC	PLIN5
Cirsimaritin	188323	COC1=C(C(=C2C(=C1)OC(=CC2=O)C3=CC=C(C=C3)O)O)OC	PRCP
Cirsimaritin	188323	COC1=C(C(=C2C(=C1)OC(=CC2=O)C3=CC=C(C=C3)O)O)OC	PRKCE
Cirsimaritin	188323	COC1=C(C(=C2C(=C1)OC(=CC2=O)C3=CC=C(C=C3)O)O)OC	PSMB1
Cirsimaritin	188323	COC1=C(C(=C2C(=C1)OC(=CC2=O)C3=CC=C(C=C3)O)O)OC	PTGS1
Cirsimaritin	188323	COC1=C(C(=C2C(=C1)OC(=CC2=O)C3=CC=C(C=C3)O)O)OC	PTK2
Cirsimaritin	188323	COC1=C(C(=C2C(=C1)OC(=CC2=O)C3=CC=C(C=C3)O)O)OC	PTPN1
Cirsimaritin	188323	COC1=C(C(=C2C(=C1)OC(=CC2=O)C3=CC=C(C=C3)O)O)OC	PTPN11
Cirsimaritin	188323	COC1=C(C(=C2C(=C1)OC(=CC2=O)C3=CC=C(C=C3)O)O)OC	PTPRS
Cirsimaritin	188323	COC1=C(C(=C2C(=C1)OC(=CC2=O)C3=CC=C(C=C3)O)O)OC	RAC1
Cirsimaritin	188323	COC1=C(C(=C2C(=C1)OC(=CC2=O)C3=CC=C(C=C3)O)O)OC	RELA
Cirsimaritin	188323	COC1=C(C(=C2C(=C1)OC(=CC2=O)C3=CC=C(C=C3)O)O)OC	RPS6KA5
Cirsimaritin	188323	COC1=C(C(=C2C(=C1)OC(=CC2=O)C3=CC=C(C=C3)O)O)OC	SLC2A1
Cirsimaritin	188323	COC1=C(C(=C2C(=C1)OC(=CC2=O)C3=CC=C(C=C3)O)O)OC	STAT1
Cirsimaritin	188323	COC1=C(C(=C2C(=C1)OC(=CC2=O)C3=CC=C(C=C3)O)O)OC	STS
Cirsimaritin	188323	COC1=C(C(=C2C(=C1)OC(=CC2=O)C3=CC=C(C=C3)O)O)OC	SYN1
Cirsimaritin	188323	COC1=C(C(=C2C(=C1)OC(=CC2=O)C3=CC=C(C=C3)O)O)OC	TBK1
Cirsimaritin	188323	COC1=C(C(=C2C(=C1)OC(=CC2=O)C3=CC=C(C=C3)O)O)OC	TOP1
Cirsimaritin	188323	COC1=C(C(=C2C(=C1)OC(=CC2=O)C3=CC=C(C=C3)O)O)OC	TTR
Cirsimaritin	188323	COC1=C(C(=C2C(=C1)OC(=CC2=O)C3=CC=C(C=C3)O)O)OC	TUBB2B
Cirsimaritin	188323	COC1=C(C(=C2C(=C1)OC(=CC2=O)C3=CC=C(C=C3)O)O)OC	XDH
Cocaine	446220	CN1[C@H]2CC[C@@H]1[C@H]([C@H](C2)OC(=O)C3=CC=CC=C3)C(=O)OC	ABL1
Cocaine	446220	CN1[C@H]2CC[C@@H]1[C@H]([C@H](C2)OC(=O)C3=CC=CC=C3)C(=O)OC	ACACA
Cocaine	446220	CN1[C@H]2CC[C@@H]1[C@H]([C@H](C2)OC(=O)C3=CC=CC=C3)C(=O)OC	ADAM10
Cocaine	446220	CN1[C@H]2CC[C@@H]1[C@H]([C@H](C2)OC(=O)C3=CC=CC=C3)C(=O)OC	ADRA2B
Cocaine	446220	CN1[C@H]2CC[C@@H]1[C@H]([C@H](C2)OC(=O)C3=CC=CC=C3)C(=O)OC	ALPL
Cocaine	446220	CN1[C@H]2CC[C@@H]1[C@H]([C@H](C2)OC(=O)C3=CC=CC=C3)C(=O)OC	APEX1
Cocaine	446220	CN1[C@H]2CC[C@@H]1[C@H]([C@H](C2)OC(=O)C3=CC=CC=C3)C(=O)OC	ATF2
Cocaine	446220	CN1[C@H]2CC[C@@H]1[C@H]([C@H](C2)OC(=O)C3=CC=CC=C3)C(=O)OC	AXL
Cocaine	446220	CN1[C@H]2CC[C@@H]1[C@H]([C@H](C2)OC(=O)C3=CC=CC=C3)C(=O)OC	BRD4
Cocaine	446220	CN1[C@H]2CC[C@@H]1[C@H]([C@H](C2)OC(=O)C3=CC=CC=C3)C(=O)OC	C1R
Cocaine	446220	CN1[C@H]2CC[C@@H]1[C@H]([C@H](C2)OC(=O)C3=CC=CC=C3)C(=O)OC	CAPN1
Cocaine	446220	CN1[C@H]2CC[C@@H]1[C@H]([C@H](C2)OC(=O)C3=CC=CC=C3)C(=O)OC	CARM1
Cocaine	446220	CN1[C@H]2CC[C@@H]1[C@H]([C@H](C2)OC(=O)C3=CC=CC=C3)C(=O)OC	CASP1
Cocaine	446220	CN1[C@H]2CC[C@@H]1[C@H]([C@H](C2)OC(=O)C3=CC=CC=C3)C(=O)OC	CASP3
Cocaine	446220	CN1[C@H]2CC[C@@H]1[C@H]([C@H](C2)OC(=O)C3=CC=CC=C3)C(=O)OC	CASP8
Cocaine	446220	CN1[C@H]2CC[C@@H]1[C@H]([C@H](C2)OC(=O)C3=CC=CC=C3)C(=O)OC	CDK5
Cocaine	446220	CN1[C@H]2CC[C@@H]1[C@H]([C@H](C2)OC(=O)C3=CC=CC=C3)C(=O)OC	CHRM2
Cocaine	446220	CN1[C@H]2CC[C@@H]1[C@H]([C@H](C2)OC(=O)C3=CC=CC=C3)C(=O)OC	CHUK
Cocaine	446220	CN1[C@H]2CC[C@@H]1[C@H]([C@H](C2)OC(=O)C3=CC=CC=C3)C(=O)OC	CREB1
Cocaine	446220	CN1[C@H]2CC[C@@H]1[C@H]([C@H](C2)OC(=O)C3=CC=CC=C3)C(=O)OC	CSNK2B
Cocaine	446220	CN1[C@H]2CC[C@@H]1[C@H]([C@H](C2)OC(=O)C3=CC=CC=C3)C(=O)OC	CTDP1
Cocaine	446220	CN1[C@H]2CC[C@@H]1[C@H]([C@H](C2)OC(=O)C3=CC=CC=C3)C(=O)OC	CTSB
Cocaine	446220	CN1[C@H]2CC[C@@H]1[C@H]([C@H](C2)OC(=O)C3=CC=CC=C3)C(=O)OC	CTSC
Cocaine	446220	CN1[C@H]2CC[C@@H]1[C@H]([C@H](C2)OC(=O)C3=CC=CC=C3)C(=O)OC	CTSD
Cocaine	446220	CN1[C@H]2CC[C@@H]1[C@H]([C@H](C2)OC(=O)C3=CC=CC=C3)C(=O)OC	CYP1A1
Cocaine	446220	CN1[C@H]2CC[C@@H]1[C@H]([C@H](C2)OC(=O)C3=CC=CC=C3)C(=O)OC	DPP9
Cocaine	446220	CN1[C@H]2CC[C@@H]1[C@H]([C@H](C2)OC(=O)C3=CC=CC=C3)C(=O)OC	DUSP3
Cocaine	446220	CN1[C@H]2CC[C@@H]1[C@H]([C@H](C2)OC(=O)C3=CC=CC=C3)C(=O)OC	ECE1
Cocaine	446220	CN1[C@H]2CC[C@@H]1[C@H]([C@H](C2)OC(=O)C3=CC=CC=C3)C(=O)OC	FAP
Cocaine	446220	CN1[C@H]2CC[C@@H]1[C@H]([C@H](C2)OC(=O)C3=CC=CC=C3)C(=O)OC	FLT1
Cocaine	446220	CN1[C@H]2CC[C@@H]1[C@H]([C@H](C2)OC(=O)C3=CC=CC=C3)C(=O)OC	FNTA
Cocaine	446220	CN1[C@H]2CC[C@@H]1[C@H]([C@H](C2)OC(=O)C3=CC=CC=C3)C(=O)OC	FNTB
Cocaine	446220	CN1[C@H]2CC[C@@H]1[C@H]([C@H](C2)OC(=O)C3=CC=CC=C3)C(=O)OC	GAP43
Cocaine	446220	CN1[C@H]2CC[C@@H]1[C@H]([C@H](C2)OC(=O)C3=CC=CC=C3)C(=O)OC	GLS
Cocaine	446220	CN1[C@H]2CC[C@@H]1[C@H]([C@H](C2)OC(=O)C3=CC=CC=C3)C(=O)OC	GSTP1
Cocaine	446220	CN1[C@H]2CC[C@@H]1[C@H]([C@H](C2)OC(=O)C3=CC=CC=C3)C(=O)OC	GSTT1
Cocaine	446220	CN1[C@H]2CC[C@@H]1[C@H]([C@H](C2)OC(=O)C3=CC=CC=C3)C(=O)OC	HSD11B1
Cocaine	446220	CN1[C@H]2CC[C@@H]1[C@H]([C@H](C2)OC(=O)C3=CC=CC=C3)C(=O)OC	HSPB1
Cocaine	446220	CN1[C@H]2CC[C@@H]1[C@H]([C@H](C2)OC(=O)C3=CC=CC=C3)C(=O)OC	ITGA5
Cocaine	446220	CN1[C@H]2CC[C@@H]1[C@H]([C@H](C2)OC(=O)C3=CC=CC=C3)C(=O)OC	KCNJ11
Cocaine	446220	CN1[C@H]2CC[C@@H]1[C@H]([C@H](C2)OC(=O)C3=CC=CC=C3)C(=O)OC	KDM1A
Cocaine	446220	CN1[C@H]2CC[C@@H]1[C@H]([C@H](C2)OC(=O)C3=CC=CC=C3)C(=O)OC	LGALS9
Cocaine	446220	CN1[C@H]2CC[C@@H]1[C@H]([C@H](C2)OC(=O)C3=CC=CC=C3)C(=O)OC	LTA4H
Cocaine	446220	CN1[C@H]2CC[C@@H]1[C@H]([C@H](C2)OC(=O)C3=CC=CC=C3)C(=O)OC	MAOA
Cocaine	446220	CN1[C@H]2CC[C@@H]1[C@H]([C@H](C2)OC(=O)C3=CC=CC=C3)C(=O)OC	MAPK1
Cocaine	446220	CN1[C@H]2CC[C@@H]1[C@H]([C@H](C2)OC(=O)C3=CC=CC=C3)C(=O)OC	MAPK7
Cocaine	446220	CN1[C@H]2CC[C@@H]1[C@H]([C@H](C2)OC(=O)C3=CC=CC=C3)C(=O)OC	MAPK8
Cocaine	446220	CN1[C@H]2CC[C@@H]1[C@H]([C@H](C2)OC(=O)C3=CC=CC=C3)C(=O)OC	MAPK9
Cocaine	446220	CN1[C@H]2CC[C@@H]1[C@H]([C@H](C2)OC(=O)C3=CC=CC=C3)C(=O)OC	MARK4
Cocaine	446220	CN1[C@H]2CC[C@@H]1[C@H]([C@H](C2)OC(=O)C3=CC=CC=C3)C(=O)OC	MECP2
Cocaine	446220	CN1[C@H]2CC[C@@H]1[C@H]([C@H](C2)OC(=O)C3=CC=CC=C3)C(=O)OC	MIF
Cocaine	446220	CN1[C@H]2CC[C@@H]1[C@H]([C@H](C2)OC(=O)C3=CC=CC=C3)C(=O)OC	MTOR
Cocaine	446220	CN1[C@H]2CC[C@@H]1[C@H]([C@H](C2)OC(=O)C3=CC=CC=C3)C(=O)OC	MYH7
Cocaine	446220	CN1[C@H]2CC[C@@H]1[C@H]([C@H](C2)OC(=O)C3=CC=CC=C3)C(=O)OC	NAPEPLD
Cocaine	446220	CN1[C@H]2CC[C@@H]1[C@H]([C@H](C2)OC(=O)C3=CC=CC=C3)C(=O)OC	NEDD8
Cocaine	446220	CN1[C@H]2CC[C@@H]1[C@H]([C@H](C2)OC(=O)C3=CC=CC=C3)C(=O)OC	NFKB1
Cocaine	446220	CN1[C@H]2CC[C@@H]1[C@H]([C@H](C2)OC(=O)C3=CC=CC=C3)C(=O)OC	NMT1
Cocaine	446220	CN1[C@H]2CC[C@@H]1[C@H]([C@H](C2)OC(=O)C3=CC=CC=C3)C(=O)OC	NQO1
Cocaine	446220	CN1[C@H]2CC[C@@H]1[C@H]([C@H](C2)OC(=O)C3=CC=CC=C3)C(=O)OC	NQO2
Cocaine	446220	CN1[C@H]2CC[C@@H]1[C@H]([C@H](C2)OC(=O)C3=CC=CC=C3)C(=O)OC	NR3C1
Cocaine	446220	CN1[C@H]2CC[C@@H]1[C@H]([C@H](C2)OC(=O)C3=CC=CC=C3)C(=O)OC	OPCML
Cocaine	446220	CN1[C@H]2CC[C@@H]1[C@H]([C@H](C2)OC(=O)C3=CC=CC=C3)C(=O)OC	PARP1
Cocaine	446220	CN1[C@H]2CC[C@@H]1[C@H]([C@H](C2)OC(=O)C3=CC=CC=C3)C(=O)OC	PDGFRA
Cocaine	446220	CN1[C@H]2CC[C@@H]1[C@H]([C@H](C2)OC(=O)C3=CC=CC=C3)C(=O)OC	PIK3R1
Cocaine	446220	CN1[C@H]2CC[C@@H]1[C@H]([C@H](C2)OC(=O)C3=CC=CC=C3)C(=O)OC	PKN1
Cocaine	446220	CN1[C@H]2CC[C@@H]1[C@H]([C@H](C2)OC(=O)C3=CC=CC=C3)C(=O)OC	PKN2
Cocaine	446220	CN1[C@H]2CC[C@@H]1[C@H]([C@H](C2)OC(=O)C3=CC=CC=C3)C(=O)OC	PLA1A
Cocaine	446220	CN1[C@H]2CC[C@@H]1[C@H]([C@H](C2)OC(=O)C3=CC=CC=C3)C(=O)OC	PLAT
Cocaine	446220	CN1[C@H]2CC[C@@H]1[C@H]([C@H](C2)OC(=O)C3=CC=CC=C3)C(=O)OC	PLG
Cocaine	446220	CN1[C@H]2CC[C@@H]1[C@H]([C@H](C2)OC(=O)C3=CC=CC=C3)C(=O)OC	PLIN5
Cocaine	446220	CN1[C@H]2CC[C@@H]1[C@H]([C@H](C2)OC(=O)C3=CC=CC=C3)C(=O)OC	PPM1B
Cocaine	446220	CN1[C@H]2CC[C@@H]1[C@H]([C@H](C2)OC(=O)C3=CC=CC=C3)C(=O)OC	PRCP
Cocaine	446220	CN1[C@H]2CC[C@@H]1[C@H]([C@H](C2)OC(=O)C3=CC=CC=C3)C(=O)OC	PRKAA1
Cocaine	446220	CN1[C@H]2CC[C@@H]1[C@H]([C@H](C2)OC(=O)C3=CC=CC=C3)C(=O)OC	PRKCE
Cocaine	446220	CN1[C@H]2CC[C@@H]1[C@H]([C@H](C2)OC(=O)C3=CC=CC=C3)C(=O)OC	PRSS1
Cocaine	446220	CN1[C@H]2CC[C@@H]1[C@H]([C@H](C2)OC(=O)C3=CC=CC=C3)C(=O)OC	PSMB1
Cocaine	446220	CN1[C@H]2CC[C@@H]1[C@H]([C@H](C2)OC(=O)C3=CC=CC=C3)C(=O)OC	PSMB2
Cocaine	446220	CN1[C@H]2CC[C@@H]1[C@H]([C@H](C2)OC(=O)C3=CC=CC=C3)C(=O)OC	PTEN
Cocaine	446220	CN1[C@H]2CC[C@@H]1[C@H]([C@H](C2)OC(=O)C3=CC=CC=C3)C(=O)OC	PTGS1
Cocaine	446220	CN1[C@H]2CC[C@@H]1[C@H]([C@H](C2)OC(=O)C3=CC=CC=C3)C(=O)OC	PTPN1
Cocaine	446220	CN1[C@H]2CC[C@@H]1[C@H]([C@H](C2)OC(=O)C3=CC=CC=C3)C(=O)OC	PTPN2
Cocaine	446220	CN1[C@H]2CC[C@@H]1[C@H]([C@H](C2)OC(=O)C3=CC=CC=C3)C(=O)OC	PTPRC
Cocaine	446220	CN1[C@H]2CC[C@@H]1[C@H]([C@H](C2)OC(=O)C3=CC=CC=C3)C(=O)OC	ROCK1
Cocaine	446220	CN1[C@H]2CC[C@@H]1[C@H]([C@H](C2)OC(=O)C3=CC=CC=C3)C(=O)OC	ROCK2
Cocaine	446220	CN1[C@H]2CC[C@@H]1[C@H]([C@H](C2)OC(=O)C3=CC=CC=C3)C(=O)OC	RPS6KB1
Cocaine	446220	CN1[C@H]2CC[C@@H]1[C@H]([C@H](C2)OC(=O)C3=CC=CC=C3)C(=O)OC	SAE1
Cocaine	446220	CN1[C@H]2CC[C@@H]1[C@H]([C@H](C2)OC(=O)C3=CC=CC=C3)C(=O)OC	SERPINE1
Cocaine	446220	CN1[C@H]2CC[C@@H]1[C@H]([C@H](C2)OC(=O)C3=CC=CC=C3)C(=O)OC	SIGMAR1
Cocaine	446220	CN1[C@H]2CC[C@@H]1[C@H]([C@H](C2)OC(=O)C3=CC=CC=C3)C(=O)OC	SLC2A1
Cocaine	446220	CN1[C@H]2CC[C@@H]1[C@H]([C@H](C2)OC(=O)C3=CC=CC=C3)C(=O)OC	SLC9A1
Cocaine	446220	CN1[C@H]2CC[C@@H]1[C@H]([C@H](C2)OC(=O)C3=CC=CC=C3)C(=O)OC	SOD1
Cocaine	446220	CN1[C@H]2CC[C@@H]1[C@H]([C@H](C2)OC(=O)C3=CC=CC=C3)C(=O)OC	STAT1
Cocaine	446220	CN1[C@H]2CC[C@@H]1[C@H]([C@H](C2)OC(=O)C3=CC=CC=C3)C(=O)OC	STAT3
Cocaine	446220	CN1[C@H]2CC[C@@H]1[C@H]([C@H](C2)OC(=O)C3=CC=CC=C3)C(=O)OC	TGFBR2
Decursinol	442127	CC1([C@H](CC2=C(O1)C=C3C(=C2)C=CC(=O)O3)O)C	ACACA
Decursinol	442127	CC1([C@H](CC2=C(O1)C=C3C(=C2)C=CC(=O)O3)O)C	ACACB
Decursinol	442127	CC1([C@H](CC2=C(O1)C=C3C(=C2)C=CC(=O)O3)O)C	ADAM10
Decursinol	442127	CC1([C@H](CC2=C(O1)C=C3C(=C2)C=CC(=O)O3)O)C	ADAM17
Decursinol	442127	CC1([C@H](CC2=C(O1)C=C3C(=C2)C=CC(=O)O3)O)C	ADRA2B
Decursinol	442127	CC1([C@H](CC2=C(O1)C=C3C(=C2)C=CC(=O)O3)O)C	AKR1B1
Decursinol	442127	CC1([C@H](CC2=C(O1)C=C3C(=C2)C=CC(=O)O3)O)C	ALOX5
Decursinol	442127	CC1([C@H](CC2=C(O1)C=C3C(=C2)C=CC(=O)O3)O)C	ALPL
Decursinol	442127	CC1([C@H](CC2=C(O1)C=C3C(=C2)C=CC(=O)O3)O)C	APEX1
Decursinol	442127	CC1([C@H](CC2=C(O1)C=C3C(=C2)C=CC(=O)O3)O)C	CAPN1
Decursinol	442127	CC1([C@H](CC2=C(O1)C=C3C(=C2)C=CC(=O)O3)O)C	CDK2
Decursinol	442127	CC1([C@H](CC2=C(O1)C=C3C(=C2)C=CC(=O)O3)O)C	CDK5
Decursinol	442127	CC1([C@H](CC2=C(O1)C=C3C(=C2)C=CC(=O)O3)O)C	CHRM2
Decursinol	442127	CC1([C@H](CC2=C(O1)C=C3C(=C2)C=CC(=O)O3)O)C	CHUK
Decursinol	442127	CC1([C@H](CC2=C(O1)C=C3C(=C2)C=CC(=O)O3)O)C	CSNK2B
Decursinol	442127	CC1([C@H](CC2=C(O1)C=C3C(=C2)C=CC(=O)O3)O)C	CTDP1
Decursinol	442127	CC1([C@H](CC2=C(O1)C=C3C(=C2)C=CC(=O)O3)O)C	CTSD
Decursinol	442127	CC1([C@H](CC2=C(O1)C=C3C(=C2)C=CC(=O)O3)O)C	DCUN1D1
Decursinol	442127	CC1([C@H](CC2=C(O1)C=C3C(=C2)C=CC(=O)O3)O)C	DPP9
Decursinol	442127	CC1([C@H](CC2=C(O1)C=C3C(=C2)C=CC(=O)O3)O)C	DUSP3
Decursinol	442127	CC1([C@H](CC2=C(O1)C=C3C(=C2)C=CC(=O)O3)O)C	ERAP1
Decursinol	442127	CC1([C@H](CC2=C(O1)C=C3C(=C2)C=CC(=O)O3)O)C	F13A1
Decursinol	442127	CC1([C@H](CC2=C(O1)C=C3C(=C2)C=CC(=O)O3)O)C	FER
Decursinol	442127	CC1([C@H](CC2=C(O1)C=C3C(=C2)C=CC(=O)O3)O)C	FYN
Decursinol	442127	CC1([C@H](CC2=C(O1)C=C3C(=C2)C=CC(=O)O3)O)C	GLS
Decursinol	442127	CC1([C@H](CC2=C(O1)C=C3C(=C2)C=CC(=O)O3)O)C	HDAC2
Decursinol	442127	CC1([C@H](CC2=C(O1)C=C3C(=C2)C=CC(=O)O3)O)C	HSD17B10
Decursinol	442127	CC1([C@H](CC2=C(O1)C=C3C(=C2)C=CC(=O)O3)O)C	HSP90AB1
Decursinol	442127	CC1([C@H](CC2=C(O1)C=C3C(=C2)C=CC(=O)O3)O)C	ITGB1
Decursinol	442127	CC1([C@H](CC2=C(O1)C=C3C(=C2)C=CC(=O)O3)O)C	KDM1A
Decursinol	442127	CC1([C@H](CC2=C(O1)C=C3C(=C2)C=CC(=O)O3)O)C	KEAP1
Decursinol	442127	CC1([C@H](CC2=C(O1)C=C3C(=C2)C=CC(=O)O3)O)C	LDHB
Decursinol	442127	CC1([C@H](CC2=C(O1)C=C3C(=C2)C=CC(=O)O3)O)C	LGALS3
Decursinol	442127	CC1([C@H](CC2=C(O1)C=C3C(=C2)C=CC(=O)O3)O)C	MAOA
Decursinol	442127	CC1([C@H](CC2=C(O1)C=C3C(=C2)C=CC(=O)O3)O)C	MAOB
Decursinol	442127	CC1([C@H](CC2=C(O1)C=C3C(=C2)C=CC(=O)O3)O)C	MAP2K2
Decursinol	442127	CC1([C@H](CC2=C(O1)C=C3C(=C2)C=CC(=O)O3)O)C	MAP4K4
Decursinol	442127	CC1([C@H](CC2=C(O1)C=C3C(=C2)C=CC(=O)O3)O)C	MAPK1
Decursinol	442127	CC1([C@H](CC2=C(O1)C=C3C(=C2)C=CC(=O)O3)O)C	MARK4
Decursinol	442127	CC1([C@H](CC2=C(O1)C=C3C(=C2)C=CC(=O)O3)O)C	MIF
Decursinol	442127	CC1([C@H](CC2=C(O1)C=C3C(=C2)C=CC(=O)O3)O)C	MINK1
Decursinol	442127	CC1([C@H](CC2=C(O1)C=C3C(=C2)C=CC(=O)O3)O)C	NFKB1
Decursinol	442127	CC1([C@H](CC2=C(O1)C=C3C(=C2)C=CC(=O)O3)O)C	NOS3
Decursinol	442127	CC1([C@H](CC2=C(O1)C=C3C(=C2)C=CC(=O)O3)O)C	NR3C1
Decursinol	442127	CC1([C@H](CC2=C(O1)C=C3C(=C2)C=CC(=O)O3)O)C	PDE11A
Decursinol	442127	CC1([C@H](CC2=C(O1)C=C3C(=C2)C=CC(=O)O3)O)C	PDE3A
Decursinol	442127	CC1([C@H](CC2=C(O1)C=C3C(=C2)C=CC(=O)O3)O)C	PDGFRA
Decursinol	442127	CC1([C@H](CC2=C(O1)C=C3C(=C2)C=CC(=O)O3)O)C	PKN1
Decursinol	442127	CC1([C@H](CC2=C(O1)C=C3C(=C2)C=CC(=O)O3)O)C	PKN2
Decursinol	442127	CC1([C@H](CC2=C(O1)C=C3C(=C2)C=CC(=O)O3)O)C	PLIN5
Decursinol	442127	CC1([C@H](CC2=C(O1)C=C3C(=C2)C=CC(=O)O3)O)C	PRCP
Decursinol	442127	CC1([C@H](CC2=C(O1)C=C3C(=C2)C=CC(=O)O3)O)C	PRKAA1
Decursinol	442127	CC1([C@H](CC2=C(O1)C=C3C(=C2)C=CC(=O)O3)O)C	PRKCD
Decursinol	442127	CC1([C@H](CC2=C(O1)C=C3C(=C2)C=CC(=O)O3)O)C	PSMB1
Decursinol	442127	CC1([C@H](CC2=C(O1)C=C3C(=C2)C=CC(=O)O3)O)C	PSMB2
Decursinol	442127	CC1([C@H](CC2=C(O1)C=C3C(=C2)C=CC(=O)O3)O)C	PSMB9
Decursinol	442127	CC1([C@H](CC2=C(O1)C=C3C(=C2)C=CC(=O)O3)O)C	PTGS1
Decursinol	442127	CC1([C@H](CC2=C(O1)C=C3C(=C2)C=CC(=O)O3)O)C	PTPN11
Decursinol	442127	CC1([C@H](CC2=C(O1)C=C3C(=C2)C=CC(=O)O3)O)C	PTPN2
Decursinol	442127	CC1([C@H](CC2=C(O1)C=C3C(=C2)C=CC(=O)O3)O)C	RAB9A
Decursinol	442127	CC1([C@H](CC2=C(O1)C=C3C(=C2)C=CC(=O)O3)O)C	RAC1
Decursinol	442127	CC1([C@H](CC2=C(O1)C=C3C(=C2)C=CC(=O)O3)O)C	RELA
Decursinol	442127	CC1([C@H](CC2=C(O1)C=C3C(=C2)C=CC(=O)O3)O)C	RPS6KA5
Decursinol	442127	CC1([C@H](CC2=C(O1)C=C3C(=C2)C=CC(=O)O3)O)C	SLC16A1
Decursinol	442127	CC1([C@H](CC2=C(O1)C=C3C(=C2)C=CC(=O)O3)O)C	SLC2A1
Decursinol	442127	CC1([C@H](CC2=C(O1)C=C3C(=C2)C=CC(=O)O3)O)C	SLC9A1
Decursinol	442127	CC1([C@H](CC2=C(O1)C=C3C(=C2)C=CC(=O)O3)O)C	STAT1
Decursinol	442127	CC1([C@H](CC2=C(O1)C=C3C(=C2)C=CC(=O)O3)O)C	STK3
Decursinol	442127	CC1([C@H](CC2=C(O1)C=C3C(=C2)C=CC(=O)O3)O)C	TBK1
Dihydroresveratrol	185914	C1=CC(=CC=C1CCC2=CC(=CC(=C2)O)O)O	AAK1
Dihydroresveratrol	185914	C1=CC(=CC=C1CCC2=CC(=CC(=C2)O)O)O	ABCC1
Dihydroresveratrol	185914	C1=CC(=CC=C1CCC2=CC(=CC(=C2)O)O)O	ACE
Dihydroresveratrol	185914	C1=CC(=CC=C1CCC2=CC(=CC(=C2)O)O)O	AKR1B1
Dihydroresveratrol	185914	C1=CC(=CC=C1CCC2=CC(=CC(=C2)O)O)O	ALDH5A1
Dihydroresveratrol	185914	C1=CC(=CC=C1CCC2=CC(=CC(=C2)O)O)O	ALOX5
Dihydroresveratrol	185914	C1=CC(=CC=C1CCC2=CC(=CC(=C2)O)O)O	ALPL
Dihydroresveratrol	185914	C1=CC(=CC=C1CCC2=CC(=CC(=C2)O)O)O	AOC3
Dihydroresveratrol	185914	C1=CC(=CC=C1CCC2=CC(=CC(=C2)O)O)O	APEX1
Dihydroresveratrol	185914	C1=CC(=CC=C1CCC2=CC(=CC(=C2)O)O)O	APP
Dihydroresveratrol	185914	C1=CC(=CC=C1CCC2=CC(=CC(=C2)O)O)O	ARPP19
Dihydroresveratrol	185914	C1=CC(=CC=C1CCC2=CC(=CC(=C2)O)O)O	CALM1
Dihydroresveratrol	185914	C1=CC(=CC=C1CCC2=CC(=CC(=C2)O)O)O	CAPN1
Dihydroresveratrol	185914	C1=CC(=CC=C1CCC2=CC(=CC(=C2)O)O)O	CBR1
Dihydroresveratrol	185914	C1=CC(=CC=C1CCC2=CC(=CC(=C2)O)O)O	CDK2
Dihydroresveratrol	185914	C1=CC(=CC=C1CCC2=CC(=CC(=C2)O)O)O	CDK4
Dihydroresveratrol	185914	C1=CC(=CC=C1CCC2=CC(=CC(=C2)O)O)O	CDK5
Dihydroresveratrol	185914	C1=CC(=CC=C1CCC2=CC(=CC(=C2)O)O)O	CHRM2
Dihydroresveratrol	185914	C1=CC(=CC=C1CCC2=CC(=CC(=C2)O)O)O	COMT
Dihydroresveratrol	185914	C1=CC(=CC=C1CCC2=CC(=CC(=C2)O)O)O	CPT1B
Dihydroresveratrol	185914	C1=CC(=CC=C1CCC2=CC(=CC(=C2)O)O)O	CTBP2
Dihydroresveratrol	185914	C1=CC(=CC=C1CCC2=CC(=CC(=C2)O)O)O	CTDP1
Dihydroresveratrol	185914	C1=CC(=CC=C1CCC2=CC(=CC(=C2)O)O)O	CTSD
Dihydroresveratrol	185914	C1=CC(=CC=C1CCC2=CC(=CC(=C2)O)O)O	CTSS
Dihydroresveratrol	185914	C1=CC(=CC=C1CCC2=CC(=CC(=C2)O)O)O	CYP1B1
Dihydroresveratrol	185914	C1=CC(=CC=C1CCC2=CC(=CC(=C2)O)O)O	DHODH
Dihydroresveratrol	185914	C1=CC(=CC=C1CCC2=CC(=CC(=C2)O)O)O	DPP7
Dihydroresveratrol	185914	C1=CC(=CC=C1CCC2=CC(=CC(=C2)O)O)O	DPP9
Dihydroresveratrol	185914	C1=CC(=CC=C1CCC2=CC(=CC(=C2)O)O)O	DUSP3
Dihydroresveratrol	185914	C1=CC(=CC=C1CCC2=CC(=CC(=C2)O)O)O	EGLN1
Dihydroresveratrol	185914	C1=CC(=CC=C1CCC2=CC(=CC(=C2)O)O)O	ENPEP
Dihydroresveratrol	185914	C1=CC(=CC=C1CCC2=CC(=CC(=C2)O)O)O	EPHA2
Dihydroresveratrol	185914	C1=CC(=CC=C1CCC2=CC(=CC(=C2)O)O)O	ERAP1
Dihydroresveratrol	185914	C1=CC(=CC=C1CCC2=CC(=CC(=C2)O)O)O	EZR
Dihydroresveratrol	185914	C1=CC(=CC=C1CCC2=CC(=CC(=C2)O)O)O	F13A1
Dihydroresveratrol	185914	C1=CC(=CC=C1CCC2=CC(=CC(=C2)O)O)O	F3
Dihydroresveratrol	185914	C1=CC(=CC=C1CCC2=CC(=CC(=C2)O)O)O	FABP4
Dihydroresveratrol	185914	C1=CC(=CC=C1CCC2=CC(=CC(=C2)O)O)O	FCGRT
Dihydroresveratrol	185914	C1=CC(=CC=C1CCC2=CC(=CC(=C2)O)O)O	FDPS
Dihydroresveratrol	185914	C1=CC(=CC=C1CCC2=CC(=CC(=C2)O)O)O	FYN
Dihydroresveratrol	185914	C1=CC(=CC=C1CCC2=CC(=CC(=C2)O)O)O	GBA2
Dihydroresveratrol	185914	C1=CC(=CC=C1CCC2=CC(=CC(=C2)O)O)O	GLO1
Dihydroresveratrol	185914	C1=CC(=CC=C1CCC2=CC(=CC(=C2)O)O)O	GRB2
Dihydroresveratrol	185914	C1=CC(=CC=C1CCC2=CC(=CC(=C2)O)O)O	GSK3B
Dihydroresveratrol	185914	C1=CC(=CC=C1CCC2=CC(=CC(=C2)O)O)O	GSTP1
Dihydroresveratrol	185914	C1=CC(=CC=C1CCC2=CC(=CC(=C2)O)O)O	GUSB
Dihydroresveratrol	185914	C1=CC(=CC=C1CCC2=CC(=CC(=C2)O)O)O	HSD11B1
Dihydroresveratrol	185914	C1=CC(=CC=C1CCC2=CC(=CC(=C2)O)O)O	HSD17B10
Dihydroresveratrol	185914	C1=CC(=CC=C1CCC2=CC(=CC(=C2)O)O)O	HSP90AA1
Dihydroresveratrol	185914	C1=CC(=CC=C1CCC2=CC(=CC(=C2)O)O)O	HTT
Dihydroresveratrol	185914	C1=CC(=CC=C1CCC2=CC(=CC(=C2)O)O)O	INSR
Dihydroresveratrol	185914	C1=CC(=CC=C1CCC2=CC(=CC(=C2)O)O)O	KDM1A
Dihydroresveratrol	185914	C1=CC(=CC=C1CCC2=CC(=CC(=C2)O)O)O	LGALS3
Dihydroresveratrol	185914	C1=CC(=CC=C1CCC2=CC(=CC(=C2)O)O)O	LTA4H
Dihydroresveratrol	185914	C1=CC(=CC=C1CCC2=CC(=CC(=C2)O)O)O	MAOA
Dihydroresveratrol	185914	C1=CC(=CC=C1CCC2=CC(=CC(=C2)O)O)O	MAOB
Dihydroresveratrol	185914	C1=CC(=CC=C1CCC2=CC(=CC(=C2)O)O)O	MAP2K1
Dihydroresveratrol	185914	C1=CC(=CC=C1CCC2=CC(=CC(=C2)O)O)O	MAPK1
Dihydroresveratrol	185914	C1=CC(=CC=C1CCC2=CC(=CC(=C2)O)O)O	MAPK14
Dihydroresveratrol	185914	C1=CC(=CC=C1CCC2=CC(=CC(=C2)O)O)O	MARK4
Dihydroresveratrol	185914	C1=CC(=CC=C1CCC2=CC(=CC(=C2)O)O)O	MCL1
Dihydroresveratrol	185914	C1=CC(=CC=C1CCC2=CC(=CC(=C2)O)O)O	METAP2
Dihydroresveratrol	185914	C1=CC(=CC=C1CCC2=CC(=CC(=C2)O)O)O	MGLL
Dihydroresveratrol	185914	C1=CC(=CC=C1CCC2=CC(=CC(=C2)O)O)O	MIF
Dihydroresveratrol	185914	C1=CC(=CC=C1CCC2=CC(=CC(=C2)O)O)O	MMP2
Dihydroresveratrol	185914	C1=CC(=CC=C1CCC2=CC(=CC(=C2)O)O)O	MMP9
Dihydroresveratrol	185914	C1=CC(=CC=C1CCC2=CC(=CC(=C2)O)O)O	NFKB1
Dihydroresveratrol	185914	C1=CC(=CC=C1CCC2=CC(=CC(=C2)O)O)O	NOS3
Dihydroresveratrol	185914	C1=CC(=CC=C1CCC2=CC(=CC(=C2)O)O)O	NQO2
Dihydroresveratrol	185914	C1=CC(=CC=C1CCC2=CC(=CC(=C2)O)O)O	NR3C1
Dihydroresveratrol	185914	C1=CC(=CC=C1CCC2=CC(=CC(=C2)O)O)O	PARP1
Dihydroresveratrol	185914	C1=CC(=CC=C1CCC2=CC(=CC(=C2)O)O)O	PDE3A
Dihydroresveratrol	185914	C1=CC(=CC=C1CCC2=CC(=CC(=C2)O)O)O	PDGFRA
Dihydroresveratrol	185914	C1=CC(=CC=C1CCC2=CC(=CC(=C2)O)O)O	PDPK1
Dihydroresveratrol	185914	C1=CC(=CC=C1CCC2=CC(=CC(=C2)O)O)O	PKIA
Dihydroresveratrol	185914	C1=CC(=CC=C1CCC2=CC(=CC(=C2)O)O)O	PLIN5
Dihydroresveratrol	185914	C1=CC(=CC=C1CCC2=CC(=CC(=C2)O)O)O	PREP
Dihydroresveratrol	185914	C1=CC(=CC=C1CCC2=CC(=CC(=C2)O)O)O	PRKACA
Dihydroresveratrol	185914	C1=CC(=CC=C1CCC2=CC(=CC(=C2)O)O)O	PRKCE
Dihydroresveratrol	185914	C1=CC(=CC=C1CCC2=CC(=CC(=C2)O)O)O	PSMB1
Dihydroresveratrol	185914	C1=CC(=CC=C1CCC2=CC(=CC(=C2)O)O)O	PSMB2
Dihydroresveratrol	185914	C1=CC(=CC=C1CCC2=CC(=CC(=C2)O)O)O	PTGS1
Dihydroresveratrol	185914	C1=CC(=CC=C1CCC2=CC(=CC(=C2)O)O)O	PTPN1
Dihydroresveratrol	185914	C1=CC(=CC=C1CCC2=CC(=CC(=C2)O)O)O	PTPN2
Dihydroresveratrol	185914	C1=CC(=CC=C1CCC2=CC(=CC(=C2)O)O)O	RAC1
Dihydroresveratrol	185914	C1=CC(=CC=C1CCC2=CC(=CC(=C2)O)O)O	RELA
Dihydroresveratrol	185914	C1=CC(=CC=C1CCC2=CC(=CC(=C2)O)O)O	RPS6KA5
Dihydroresveratrol	185914	C1=CC(=CC=C1CCC2=CC(=CC(=C2)O)O)O	SIGMAR1
Dihydroresveratrol	185914	C1=CC(=CC=C1CCC2=CC(=CC(=C2)O)O)O	SIRT2
Dihydroresveratrol	185914	C1=CC(=CC=C1CCC2=CC(=CC(=C2)O)O)O	SLC2A1
Dihydroresveratrol	185914	C1=CC(=CC=C1CCC2=CC(=CC(=C2)O)O)O	STS
Dihydroresveratrol	185914	C1=CC(=CC=C1CCC2=CC(=CC(=C2)O)O)O	TAOK1
Dihydroresveratrol	185914	C1=CC(=CC=C1CCC2=CC(=CC(=C2)O)O)O	TAOK3
Dihydroresveratrol	185914	C1=CC(=CC=C1CCC2=CC(=CC(=C2)O)O)O	TTR
Dihydroresveratrol	185914	C1=CC(=CC=C1CCC2=CC(=CC(=C2)O)O)O	TUBB2B
Dihydroresveratrol	185914	C1=CC(=CC=C1CCC2=CC(=CC(=C2)O)O)O	YES1
Eriosematin	10358150	CC(=CCC1=C2C(=C(C3=C1OC=CC3=O)O)C=CC(O2)(C)C)C	AAK1
Eriosematin	10358150	CC(=CCC1=C2C(=C(C3=C1OC=CC3=O)O)C=CC(O2)(C)C)C	ABCC1
Eriosematin	10358150	CC(=CCC1=C2C(=C(C3=C1OC=CC3=O)O)C=CC(O2)(C)C)C	ACACA
Eriosematin	10358150	CC(=CCC1=C2C(=C(C3=C1OC=CC3=O)O)C=CC(O2)(C)C)C	ACACB
Eriosematin	10358150	CC(=CCC1=C2C(=C(C3=C1OC=CC3=O)O)C=CC(O2)(C)C)C	ADAM10
Eriosematin	10358150	CC(=CCC1=C2C(=C(C3=C1OC=CC3=O)O)C=CC(O2)(C)C)C	ADRA2B
Eriosematin	10358150	CC(=CCC1=C2C(=C(C3=C1OC=CC3=O)O)C=CC(O2)(C)C)C	AKR1B1
Eriosematin	10358150	CC(=CCC1=C2C(=C(C3=C1OC=CC3=O)O)C=CC(O2)(C)C)C	ALPL
Eriosematin	10358150	CC(=CCC1=C2C(=C(C3=C1OC=CC3=O)O)C=CC(O2)(C)C)C	APEX1
Eriosematin	10358150	CC(=CCC1=C2C(=C(C3=C1OC=CC3=O)O)C=CC(O2)(C)C)C	BRD2
Eriosematin	10358150	CC(=CCC1=C2C(=C(C3=C1OC=CC3=O)O)C=CC(O2)(C)C)C	BRD3
Eriosematin	10358150	CC(=CCC1=C2C(=C(C3=C1OC=CC3=O)O)C=CC(O2)(C)C)C	BRD4
Eriosematin	10358150	CC(=CCC1=C2C(=C(C3=C1OC=CC3=O)O)C=CC(O2)(C)C)C	CDK2
Eriosematin	10358150	CC(=CCC1=C2C(=C(C3=C1OC=CC3=O)O)C=CC(O2)(C)C)C	CDK5
Eriosematin	10358150	CC(=CCC1=C2C(=C(C3=C1OC=CC3=O)O)C=CC(O2)(C)C)C	CHUK
Eriosematin	10358150	CC(=CCC1=C2C(=C(C3=C1OC=CC3=O)O)C=CC(O2)(C)C)C	CREBBP
Eriosematin	10358150	CC(=CCC1=C2C(=C(C3=C1OC=CC3=O)O)C=CC(O2)(C)C)C	CSNK2B
Eriosematin	10358150	CC(=CCC1=C2C(=C(C3=C1OC=CC3=O)O)C=CC(O2)(C)C)C	CTDP1
Eriosematin	10358150	CC(=CCC1=C2C(=C(C3=C1OC=CC3=O)O)C=CC(O2)(C)C)C	CTSD
Eriosematin	10358150	CC(=CCC1=C2C(=C(C3=C1OC=CC3=O)O)C=CC(O2)(C)C)C	DCUN1D1
Eriosematin	10358150	CC(=CCC1=C2C(=C(C3=C1OC=CC3=O)O)C=CC(O2)(C)C)C	DHODH
Eriosematin	10358150	CC(=CCC1=C2C(=C(C3=C1OC=CC3=O)O)C=CC(O2)(C)C)C	DUSP3
Eriosematin	10358150	CC(=CCC1=C2C(=C(C3=C1OC=CC3=O)O)C=CC(O2)(C)C)C	EGLN1
Eriosematin	10358150	CC(=CCC1=C2C(=C(C3=C1OC=CC3=O)O)C=CC(O2)(C)C)C	EPHA2
Eriosematin	10358150	CC(=CCC1=C2C(=C(C3=C1OC=CC3=O)O)C=CC(O2)(C)C)C	FCGRT
Eriosematin	10358150	CC(=CCC1=C2C(=C(C3=C1OC=CC3=O)O)C=CC(O2)(C)C)C	FYN
Eriosematin	10358150	CC(=CCC1=C2C(=C(C3=C1OC=CC3=O)O)C=CC(O2)(C)C)C	HDAC2
Eriosematin	10358150	CC(=CCC1=C2C(=C(C3=C1OC=CC3=O)O)C=CC(O2)(C)C)C	HPRT1
Eriosematin	10358150	CC(=CCC1=C2C(=C(C3=C1OC=CC3=O)O)C=CC(O2)(C)C)C	HSD11B1
Eriosematin	10358150	CC(=CCC1=C2C(=C(C3=C1OC=CC3=O)O)C=CC(O2)(C)C)C	HSD17B10
Eriosematin	10358150	CC(=CCC1=C2C(=C(C3=C1OC=CC3=O)O)C=CC(O2)(C)C)C	ITGB1
Eriosematin	10358150	CC(=CCC1=C2C(=C(C3=C1OC=CC3=O)O)C=CC(O2)(C)C)C	KDM1A
Eriosematin	10358150	CC(=CCC1=C2C(=C(C3=C1OC=CC3=O)O)C=CC(O2)(C)C)C	MAOA
Eriosematin	10358150	CC(=CCC1=C2C(=C(C3=C1OC=CC3=O)O)C=CC(O2)(C)C)C	MAP2K2
Eriosematin	10358150	CC(=CCC1=C2C(=C(C3=C1OC=CC3=O)O)C=CC(O2)(C)C)C	MAPK1
Eriosematin	10358150	CC(=CCC1=C2C(=C(C3=C1OC=CC3=O)O)C=CC(O2)(C)C)C	MAPK14
Eriosematin	10358150	CC(=CCC1=C2C(=C(C3=C1OC=CC3=O)O)C=CC(O2)(C)C)C	METAP2
Eriosematin	10358150	CC(=CCC1=C2C(=C(C3=C1OC=CC3=O)O)C=CC(O2)(C)C)C	MIF
Eriosematin	10358150	CC(=CCC1=C2C(=C(C3=C1OC=CC3=O)O)C=CC(O2)(C)C)C	NFKB1
Eriosematin	10358150	CC(=CCC1=C2C(=C(C3=C1OC=CC3=O)O)C=CC(O2)(C)C)C	NR3C1
Eriosematin	10358150	CC(=CCC1=C2C(=C(C3=C1OC=CC3=O)O)C=CC(O2)(C)C)C	PDE11A
Eriosematin	10358150	CC(=CCC1=C2C(=C(C3=C1OC=CC3=O)O)C=CC(O2)(C)C)C	PDGFRA
Eriosematin	10358150	CC(=CCC1=C2C(=C(C3=C1OC=CC3=O)O)C=CC(O2)(C)C)C	PDGFRB
Eriosematin	10358150	CC(=CCC1=C2C(=C(C3=C1OC=CC3=O)O)C=CC(O2)(C)C)C	PIK3R1
Eriosematin	10358150	CC(=CCC1=C2C(=C(C3=C1OC=CC3=O)O)C=CC(O2)(C)C)C	PLIN1
Eriosematin	10358150	CC(=CCC1=C2C(=C(C3=C1OC=CC3=O)O)C=CC(O2)(C)C)C	PLIN5
Eriosematin	10358150	CC(=CCC1=C2C(=C(C3=C1OC=CC3=O)O)C=CC(O2)(C)C)C	PRCP
Eriosematin	10358150	CC(=CCC1=C2C(=C(C3=C1OC=CC3=O)O)C=CC(O2)(C)C)C	PSMB1
Eriosematin	10358150	CC(=CCC1=C2C(=C(C3=C1OC=CC3=O)O)C=CC(O2)(C)C)C	PSMB2
Eriosematin	10358150	CC(=CCC1=C2C(=C(C3=C1OC=CC3=O)O)C=CC(O2)(C)C)C	PSMB9
Eriosematin	10358150	CC(=CCC1=C2C(=C(C3=C1OC=CC3=O)O)C=CC(O2)(C)C)C	PTGS1
Eriosematin	10358150	CC(=CCC1=C2C(=C(C3=C1OC=CC3=O)O)C=CC(O2)(C)C)C	PTPA
Eriosematin	10358150	CC(=CCC1=C2C(=C(C3=C1OC=CC3=O)O)C=CC(O2)(C)C)C	PTPN1
Eriosematin	10358150	CC(=CCC1=C2C(=C(C3=C1OC=CC3=O)O)C=CC(O2)(C)C)C	PTPN11
Eriosematin	10358150	CC(=CCC1=C2C(=C(C3=C1OC=CC3=O)O)C=CC(O2)(C)C)C	RPS6KA5
Eriosematin	10358150	CC(=CCC1=C2C(=C(C3=C1OC=CC3=O)O)C=CC(O2)(C)C)C	RPS6KB1
Eriosematin	10358150	CC(=CCC1=C2C(=C(C3=C1OC=CC3=O)O)C=CC(O2)(C)C)C	SAE1
Eriosematin	10358150	CC(=CCC1=C2C(=C(C3=C1OC=CC3=O)O)C=CC(O2)(C)C)C	SLC2A1
Eriosematin	10358150	CC(=CCC1=C2C(=C(C3=C1OC=CC3=O)O)C=CC(O2)(C)C)C	STK3
Eriosematin	10358150	CC(=CCC1=C2C(=C(C3=C1OC=CC3=O)O)C=CC(O2)(C)C)C	TOP1
Eriosematin	10358150	CC(=CCC1=C2C(=C(C3=C1OC=CC3=O)O)C=CC(O2)(C)C)C	TXN2
Fraxidin	3083616	COC1=C(C(=C2C(=C1)C=CC(=O)O2)O)OC	ACACA
Fraxidin	3083616	COC1=C(C(=C2C(=C1)C=CC(=O)O2)O)OC	ACACB
Fraxidin	3083616	COC1=C(C(=C2C(=C1)C=CC(=O)O2)O)OC	ADAM10
Fraxidin	3083616	COC1=C(C(=C2C(=C1)C=CC(=O)O2)O)OC	ADRA1B
Fraxidin	3083616	COC1=C(C(=C2C(=C1)C=CC(=O)O2)O)OC	ADRA2B
Fraxidin	3083616	COC1=C(C(=C2C(=C1)C=CC(=O)O2)O)OC	AKR1B1
Fraxidin	3083616	COC1=C(C(=C2C(=C1)C=CC(=O)O2)O)OC	AKT1
Fraxidin	3083616	COC1=C(C(=C2C(=C1)C=CC(=O)O2)O)OC	ALOX5
Fraxidin	3083616	COC1=C(C(=C2C(=C1)C=CC(=O)O2)O)OC	ALPL
Fraxidin	3083616	COC1=C(C(=C2C(=C1)C=CC(=O)O2)O)OC	ANTXR2
Fraxidin	3083616	COC1=C(C(=C2C(=C1)C=CC(=O)O2)O)OC	APEX1
Fraxidin	3083616	COC1=C(C(=C2C(=C1)C=CC(=O)O2)O)OC	APP
Fraxidin	3083616	COC1=C(C(=C2C(=C1)C=CC(=O)O2)O)OC	CAMK2A
Fraxidin	3083616	COC1=C(C(=C2C(=C1)C=CC(=O)O2)O)OC	CAPN1
Fraxidin	3083616	COC1=C(C(=C2C(=C1)C=CC(=O)O2)O)OC	CBR1
Fraxidin	3083616	COC1=C(C(=C2C(=C1)C=CC(=O)O2)O)OC	CDK2
Fraxidin	3083616	COC1=C(C(=C2C(=C1)C=CC(=O)O2)O)OC	CDK5
Fraxidin	3083616	COC1=C(C(=C2C(=C1)C=CC(=O)O2)O)OC	CDK9
Fraxidin	3083616	COC1=C(C(=C2C(=C1)C=CC(=O)O2)O)OC	CHRM2
Fraxidin	3083616	COC1=C(C(=C2C(=C1)C=CC(=O)O2)O)OC	CHUK
Fraxidin	3083616	COC1=C(C(=C2C(=C1)C=CC(=O)O2)O)OC	CISD1
Fraxidin	3083616	COC1=C(C(=C2C(=C1)C=CC(=O)O2)O)OC	CREB1
Fraxidin	3083616	COC1=C(C(=C2C(=C1)C=CC(=O)O2)O)OC	CSNK1A1
Fraxidin	3083616	COC1=C(C(=C2C(=C1)C=CC(=O)O2)O)OC	CSNK1D
Fraxidin	3083616	COC1=C(C(=C2C(=C1)C=CC(=O)O2)O)OC	CSNK2A2
Fraxidin	3083616	COC1=C(C(=C2C(=C1)C=CC(=O)O2)O)OC	CSNK2B
Fraxidin	3083616	COC1=C(C(=C2C(=C1)C=CC(=O)O2)O)OC	CTDP1
Fraxidin	3083616	COC1=C(C(=C2C(=C1)C=CC(=O)O2)O)OC	CTSD
Fraxidin	3083616	COC1=C(C(=C2C(=C1)C=CC(=O)O2)O)OC	CYP1A1
Fraxidin	3083616	COC1=C(C(=C2C(=C1)C=CC(=O)O2)O)OC	CYP1B1
Fraxidin	3083616	COC1=C(C(=C2C(=C1)C=CC(=O)O2)O)OC	DCUN1D1
Fraxidin	3083616	COC1=C(C(=C2C(=C1)C=CC(=O)O2)O)OC	DHFR
Fraxidin	3083616	COC1=C(C(=C2C(=C1)C=CC(=O)O2)O)OC	DNM2
Fraxidin	3083616	COC1=C(C(=C2C(=C1)C=CC(=O)O2)O)OC	DPP4
Fraxidin	3083616	COC1=C(C(=C2C(=C1)C=CC(=O)O2)O)OC	DPP7
Fraxidin	3083616	COC1=C(C(=C2C(=C1)C=CC(=O)O2)O)OC	DPP9
Fraxidin	3083616	COC1=C(C(=C2C(=C1)C=CC(=O)O2)O)OC	DUSP3
Fraxidin	3083616	COC1=C(C(=C2C(=C1)C=CC(=O)O2)O)OC	DYRK1A
Fraxidin	3083616	COC1=C(C(=C2C(=C1)C=CC(=O)O2)O)OC	EDNRA
Fraxidin	3083616	COC1=C(C(=C2C(=C1)C=CC(=O)O2)O)OC	EGLN1
Fraxidin	3083616	COC1=C(C(=C2C(=C1)C=CC(=O)O2)O)OC	ELAVL1
Fraxidin	3083616	COC1=C(C(=C2C(=C1)C=CC(=O)O2)O)OC	ENPEP
Fraxidin	3083616	COC1=C(C(=C2C(=C1)C=CC(=O)O2)O)OC	ENPP1
Fraxidin	3083616	COC1=C(C(=C2C(=C1)C=CC(=O)O2)O)OC	EPHA2
Fraxidin	3083616	COC1=C(C(=C2C(=C1)C=CC(=O)O2)O)OC	ERAP1
Fraxidin	3083616	COC1=C(C(=C2C(=C1)C=CC(=O)O2)O)OC	F13A1
Fraxidin	3083616	COC1=C(C(=C2C(=C1)C=CC(=O)O2)O)OC	GFER
Fraxidin	3083616	COC1=C(C(=C2C(=C1)C=CC(=O)O2)O)OC	GLO1
Fraxidin	3083616	COC1=C(C(=C2C(=C1)C=CC(=O)O2)O)OC	GLS
Fraxidin	3083616	COC1=C(C(=C2C(=C1)C=CC(=O)O2)O)OC	GSK3A
Fraxidin	3083616	COC1=C(C(=C2C(=C1)C=CC(=O)O2)O)OC	GSK3B
Fraxidin	3083616	COC1=C(C(=C2C(=C1)C=CC(=O)O2)O)OC	GSR
Fraxidin	3083616	COC1=C(C(=C2C(=C1)C=CC(=O)O2)O)OC	GSTA1
Fraxidin	3083616	COC1=C(C(=C2C(=C1)C=CC(=O)O2)O)OC	HDAC2
Fraxidin	3083616	COC1=C(C(=C2C(=C1)C=CC(=O)O2)O)OC	HDAC6
Fraxidin	3083616	COC1=C(C(=C2C(=C1)C=CC(=O)O2)O)OC	HSD17B10
Fraxidin	3083616	COC1=C(C(=C2C(=C1)C=CC(=O)O2)O)OC	HSP90AA1
Fraxidin	3083616	COC1=C(C(=C2C(=C1)C=CC(=O)O2)O)OC	HSPA1A
Fraxidin	3083616	COC1=C(C(=C2C(=C1)C=CC(=O)O2)O)OC	IGFBP3
Fraxidin	3083616	COC1=C(C(=C2C(=C1)C=CC(=O)O2)O)OC	IKBKG
Fraxidin	3083616	COC1=C(C(=C2C(=C1)C=CC(=O)O2)O)OC	IMPDH2
Fraxidin	3083616	COC1=C(C(=C2C(=C1)C=CC(=O)O2)O)OC	INSR
Fraxidin	3083616	COC1=C(C(=C2C(=C1)C=CC(=O)O2)O)OC	ITGB1
Fraxidin	3083616	COC1=C(C(=C2C(=C1)C=CC(=O)O2)O)OC	JAK1
Fraxidin	3083616	COC1=C(C(=C2C(=C1)C=CC(=O)O2)O)OC	KEAP1
Fraxidin	3083616	COC1=C(C(=C2C(=C1)C=CC(=O)O2)O)OC	LDHB
Fraxidin	3083616	COC1=C(C(=C2C(=C1)C=CC(=O)O2)O)OC	LGALS3
Fraxidin	3083616	COC1=C(C(=C2C(=C1)C=CC(=O)O2)O)OC	MAOA
Fraxidin	3083616	COC1=C(C(=C2C(=C1)C=CC(=O)O2)O)OC	MAOB
Fraxidin	3083616	COC1=C(C(=C2C(=C1)C=CC(=O)O2)O)OC	MAP4
Fraxidin	3083616	COC1=C(C(=C2C(=C1)C=CC(=O)O2)O)OC	MARK4
Fraxidin	3083616	COC1=C(C(=C2C(=C1)C=CC(=O)O2)O)OC	MCL1
Fraxidin	3083616	COC1=C(C(=C2C(=C1)C=CC(=O)O2)O)OC	MIF
Fraxidin	3083616	COC1=C(C(=C2C(=C1)C=CC(=O)O2)O)OC	NFKB1
Fraxidin	3083616	COC1=C(C(=C2C(=C1)C=CC(=O)O2)O)OC	NOS3
Fraxidin	3083616	COC1=C(C(=C2C(=C1)C=CC(=O)O2)O)OC	NQO1
Fraxidin	3083616	COC1=C(C(=C2C(=C1)C=CC(=O)O2)O)OC	NQO2
Fraxidin	3083616	COC1=C(C(=C2C(=C1)C=CC(=O)O2)O)OC	PARP1
Fraxidin	3083616	COC1=C(C(=C2C(=C1)C=CC(=O)O2)O)OC	PDE11A
Fraxidin	3083616	COC1=C(C(=C2C(=C1)C=CC(=O)O2)O)OC	PDE3A
Fraxidin	3083616	COC1=C(C(=C2C(=C1)C=CC(=O)O2)O)OC	PDGFRA
Fraxidin	3083616	COC1=C(C(=C2C(=C1)C=CC(=O)O2)O)OC	PDGFRB
Fraxidin	3083616	COC1=C(C(=C2C(=C1)C=CC(=O)O2)O)OC	PLAA
Fraxidin	3083616	COC1=C(C(=C2C(=C1)C=CC(=O)O2)O)OC	PLAT
Fraxidin	3083616	COC1=C(C(=C2C(=C1)C=CC(=O)O2)O)OC	PLEC
Fraxidin	3083616	COC1=C(C(=C2C(=C1)C=CC(=O)O2)O)OC	PLIN1
Fraxidin	3083616	COC1=C(C(=C2C(=C1)C=CC(=O)O2)O)OC	PLIN5
Fraxidin	3083616	COC1=C(C(=C2C(=C1)C=CC(=O)O2)O)OC	PRCP
Fraxidin	3083616	COC1=C(C(=C2C(=C1)C=CC(=O)O2)O)OC	PSMB1
Fraxidin	3083616	COC1=C(C(=C2C(=C1)C=CC(=O)O2)O)OC	PSMB2
Fraxidin	3083616	COC1=C(C(=C2C(=C1)C=CC(=O)O2)O)OC	PTGS1
Fraxidin	3083616	COC1=C(C(=C2C(=C1)C=CC(=O)O2)O)OC	PTK2
Fraxidin	3083616	COC1=C(C(=C2C(=C1)C=CC(=O)O2)O)OC	PTPN11
Fraxidin	3083616	COC1=C(C(=C2C(=C1)C=CC(=O)O2)O)OC	PTPRS
Fraxidin	3083616	COC1=C(C(=C2C(=C1)C=CC(=O)O2)O)OC	RAC1
Fraxidin	3083616	COC1=C(C(=C2C(=C1)C=CC(=O)O2)O)OC	RELA
Fraxidin	3083616	COC1=C(C(=C2C(=C1)C=CC(=O)O2)O)OC	ROCK1
Fraxidin	3083616	COC1=C(C(=C2C(=C1)C=CC(=O)O2)O)OC	RPS6KA5
Fraxidin	3083616	COC1=C(C(=C2C(=C1)C=CC(=O)O2)O)OC	RPS6KB1
Fraxidin	3083616	COC1=C(C(=C2C(=C1)C=CC(=O)O2)O)OC	SIRT5
Fraxidin	3083616	COC1=C(C(=C2C(=C1)C=CC(=O)O2)O)OC	SLC2A1
Fraxidin	3083616	COC1=C(C(=C2C(=C1)C=CC(=O)O2)O)OC	SRC
Fraxidin	3083616	COC1=C(C(=C2C(=C1)C=CC(=O)O2)O)OC	STS
Fraxidin	3083616	COC1=C(C(=C2C(=C1)C=CC(=O)O2)O)OC	TNNC1
Fraxidin	3083616	COC1=C(C(=C2C(=C1)C=CC(=O)O2)O)OC	TNNI3
Fraxidin	3083616	COC1=C(C(=C2C(=C1)C=CC(=O)O2)O)OC	TNNT2
Fraxidin	3083616	COC1=C(C(=C2C(=C1)C=CC(=O)O2)O)OC	TPMT
Fraxidin	3083616	COC1=C(C(=C2C(=C1)C=CC(=O)O2)O)OC	TTR
Fraxidin	3083616	COC1=C(C(=C2C(=C1)C=CC(=O)O2)O)OC	TUBB2B
Fraxidin	3083616	COC1=C(C(=C2C(=C1)C=CC(=O)O2)O)OC	TUBB6
Fraxidin	3083616	COC1=C(C(=C2C(=C1)C=CC(=O)O2)O)OC	XDH
Fraxidin	3083616	COC1=C(C(=C2C(=C1)C=CC(=O)O2)O)OC	XPO1
Genipin	442424	COC(=O)C1=CO[C@H]([C@H]2[C@@H]1CC=C2CO)O	ADAM10
Genipin	442424	COC(=O)C1=CO[C@H]([C@H]2[C@@H]1CC=C2CO)O	ADRA2B
Genipin	442424	COC(=O)C1=CO[C@H]([C@H]2[C@@H]1CC=C2CO)O	AHCYL2
Genipin	442424	COC(=O)C1=CO[C@H]([C@H]2[C@@H]1CC=C2CO)O	ALOX5
Genipin	442424	COC(=O)C1=CO[C@H]([C@H]2[C@@H]1CC=C2CO)O	ALPL
Genipin	442424	COC(=O)C1=CO[C@H]([C@H]2[C@@H]1CC=C2CO)O	APEX1
Genipin	442424	COC(=O)C1=CO[C@H]([C@H]2[C@@H]1CC=C2CO)O	ATG3
Genipin	442424	COC(=O)C1=CO[C@H]([C@H]2[C@@H]1CC=C2CO)O	ATG5
Genipin	442424	COC(=O)C1=CO[C@H]([C@H]2[C@@H]1CC=C2CO)O	AXL
Genipin	442424	COC(=O)C1=CO[C@H]([C@H]2[C@@H]1CC=C2CO)O	CAPN1
Genipin	442424	COC(=O)C1=CO[C@H]([C@H]2[C@@H]1CC=C2CO)O	CASP8
Genipin	442424	COC(=O)C1=CO[C@H]([C@H]2[C@@H]1CC=C2CO)O	CDK2
Genipin	442424	COC(=O)C1=CO[C@H]([C@H]2[C@@H]1CC=C2CO)O	CDK5
Genipin	442424	COC(=O)C1=CO[C@H]([C@H]2[C@@H]1CC=C2CO)O	CHUK
Genipin	442424	COC(=O)C1=CO[C@H]([C@H]2[C@@H]1CC=C2CO)O	CSNK2B
Genipin	442424	COC(=O)C1=CO[C@H]([C@H]2[C@@H]1CC=C2CO)O	CTDP1
Genipin	442424	COC(=O)C1=CO[C@H]([C@H]2[C@@H]1CC=C2CO)O	CTSD
Genipin	442424	COC(=O)C1=CO[C@H]([C@H]2[C@@H]1CC=C2CO)O	DPEP1
Genipin	442424	COC(=O)C1=CO[C@H]([C@H]2[C@@H]1CC=C2CO)O	DPP4
Genipin	442424	COC(=O)C1=CO[C@H]([C@H]2[C@@H]1CC=C2CO)O	DPP9
Genipin	442424	COC(=O)C1=CO[C@H]([C@H]2[C@@H]1CC=C2CO)O	DUSP3
Genipin	442424	COC(=O)C1=CO[C@H]([C@H]2[C@@H]1CC=C2CO)O	GSK3A
Genipin	442424	COC(=O)C1=CO[C@H]([C@H]2[C@@H]1CC=C2CO)O	HSP90AB1
Genipin	442424	COC(=O)C1=CO[C@H]([C@H]2[C@@H]1CC=C2CO)O	KDM1A
Genipin	442424	COC(=O)C1=CO[C@H]([C@H]2[C@@H]1CC=C2CO)O	LAMP2
Genipin	442424	COC(=O)C1=CO[C@H]([C@H]2[C@@H]1CC=C2CO)O	LIPE
Genipin	442424	COC(=O)C1=CO[C@H]([C@H]2[C@@H]1CC=C2CO)O	MAOA
Genipin	442424	COC(=O)C1=CO[C@H]([C@H]2[C@@H]1CC=C2CO)O	MAP2K2
Genipin	442424	COC(=O)C1=CO[C@H]([C@H]2[C@@H]1CC=C2CO)O	MAPK1
Genipin	442424	COC(=O)C1=CO[C@H]([C@H]2[C@@H]1CC=C2CO)O	METAP2
Genipin	442424	COC(=O)C1=CO[C@H]([C@H]2[C@@H]1CC=C2CO)O	MIF
Genipin	442424	COC(=O)C1=CO[C@H]([C@H]2[C@@H]1CC=C2CO)O	MTOR
Genipin	442424	COC(=O)C1=CO[C@H]([C@H]2[C@@H]1CC=C2CO)O	NFKB1
Genipin	442424	COC(=O)C1=CO[C@H]([C@H]2[C@@H]1CC=C2CO)O	NOS3
Genipin	442424	COC(=O)C1=CO[C@H]([C@H]2[C@@H]1CC=C2CO)O	PDGFRA
Genipin	442424	COC(=O)C1=CO[C@H]([C@H]2[C@@H]1CC=C2CO)O	PDGFRB
Genipin	442424	COC(=O)C1=CO[C@H]([C@H]2[C@@H]1CC=C2CO)O	PIK3R1
Genipin	442424	COC(=O)C1=CO[C@H]([C@H]2[C@@H]1CC=C2CO)O	PLIN1
Genipin	442424	COC(=O)C1=CO[C@H]([C@H]2[C@@H]1CC=C2CO)O	PRCP
Genipin	442424	COC(=O)C1=CO[C@H]([C@H]2[C@@H]1CC=C2CO)O	PRKCD
Genipin	442424	COC(=O)C1=CO[C@H]([C@H]2[C@@H]1CC=C2CO)O	PRSS1
Genipin	442424	COC(=O)C1=CO[C@H]([C@H]2[C@@H]1CC=C2CO)O	PSMB1
Genipin	442424	COC(=O)C1=CO[C@H]([C@H]2[C@@H]1CC=C2CO)O	PSMB2
Genipin	442424	COC(=O)C1=CO[C@H]([C@H]2[C@@H]1CC=C2CO)O	PSMB9
Genipin	442424	COC(=O)C1=CO[C@H]([C@H]2[C@@H]1CC=C2CO)O	PTGS1
Genipin	442424	COC(=O)C1=CO[C@H]([C@H]2[C@@H]1CC=C2CO)O	PTPN1
Genipin	442424	COC(=O)C1=CO[C@H]([C@H]2[C@@H]1CC=C2CO)O	RAC1
Genipin	442424	COC(=O)C1=CO[C@H]([C@H]2[C@@H]1CC=C2CO)O	RELA
Genipin	442424	COC(=O)C1=CO[C@H]([C@H]2[C@@H]1CC=C2CO)O	SCN4A
Genipin	442424	COC(=O)C1=CO[C@H]([C@H]2[C@@H]1CC=C2CO)O	SIGMAR1
Genipin	442424	COC(=O)C1=CO[C@H]([C@H]2[C@@H]1CC=C2CO)O	SLC9A1
Genipin	442424	COC(=O)C1=CO[C@H]([C@H]2[C@@H]1CC=C2CO)O	SQSTM1
Genipin	442424	COC(=O)C1=CO[C@H]([C@H]2[C@@H]1CC=C2CO)O	STAT1
Genipin	442424	COC(=O)C1=CO[C@H]([C@H]2[C@@H]1CC=C2CO)O	TUBB2B
Genipin	442424	COC(=O)C1=CO[C@H]([C@H]2[C@@H]1CC=C2CO)O	WDR5
Gibberellin A3	6466	C[C@@]12[C@H](C=C[C@@]3([C@@H]1[C@@H]([C@]45[C@H]3CC[C@](C4)(C(=C)C5)O)C(=O)O)OC2=O)O	ABCC1
Gibberellin A3	6466	C[C@@]12[C@H](C=C[C@@]3([C@@H]1[C@@H]([C@]45[C@H]3CC[C@](C4)(C(=C)C5)O)C(=O)O)OC2=O)O	ACACA
Gibberellin A3	6466	C[C@@]12[C@H](C=C[C@@]3([C@@H]1[C@@H]([C@]45[C@H]3CC[C@](C4)(C(=C)C5)O)C(=O)O)OC2=O)O	ACACB
Gibberellin A3	6466	C[C@@]12[C@H](C=C[C@@]3([C@@H]1[C@@H]([C@]45[C@H]3CC[C@](C4)(C(=C)C5)O)C(=O)O)OC2=O)O	ACE
Gibberellin A3	6466	C[C@@]12[C@H](C=C[C@@]3([C@@H]1[C@@H]([C@]45[C@H]3CC[C@](C4)(C(=C)C5)O)C(=O)O)OC2=O)O	ACLY
Gibberellin A3	6466	C[C@@]12[C@H](C=C[C@@]3([C@@H]1[C@@H]([C@]45[C@H]3CC[C@](C4)(C(=C)C5)O)C(=O)O)OC2=O)O	ADAM10
Gibberellin A3	6466	C[C@@]12[C@H](C=C[C@@]3([C@@H]1[C@@H]([C@]45[C@H]3CC[C@](C4)(C(=C)C5)O)C(=O)O)OC2=O)O	ADRA2B
Gibberellin A3	6466	C[C@@]12[C@H](C=C[C@@]3([C@@H]1[C@@H]([C@]45[C@H]3CC[C@](C4)(C(=C)C5)O)C(=O)O)OC2=O)O	AKR1B1
Gibberellin A3	6466	C[C@@]12[C@H](C=C[C@@]3([C@@H]1[C@@H]([C@]45[C@H]3CC[C@](C4)(C(=C)C5)O)C(=O)O)OC2=O)O	AMPD2
Gibberellin A3	6466	C[C@@]12[C@H](C=C[C@@]3([C@@H]1[C@@H]([C@]45[C@H]3CC[C@](C4)(C(=C)C5)O)C(=O)O)OC2=O)O	AMPD3
Gibberellin A3	6466	C[C@@]12[C@H](C=C[C@@]3([C@@H]1[C@@H]([C@]45[C@H]3CC[C@](C4)(C(=C)C5)O)C(=O)O)OC2=O)O	APEX1
Gibberellin A3	6466	C[C@@]12[C@H](C=C[C@@]3([C@@H]1[C@@H]([C@]45[C@H]3CC[C@](C4)(C(=C)C5)O)C(=O)O)OC2=O)O	CDK5
Gibberellin A3	6466	C[C@@]12[C@H](C=C[C@@]3([C@@H]1[C@@H]([C@]45[C@H]3CC[C@](C4)(C(=C)C5)O)C(=O)O)OC2=O)O	CREBBP
Gibberellin A3	6466	C[C@@]12[C@H](C=C[C@@]3([C@@H]1[C@@H]([C@]45[C@H]3CC[C@](C4)(C(=C)C5)O)C(=O)O)OC2=O)O	CSNK2A2
Gibberellin A3	6466	C[C@@]12[C@H](C=C[C@@]3([C@@H]1[C@@H]([C@]45[C@H]3CC[C@](C4)(C(=C)C5)O)C(=O)O)OC2=O)O	CSNK2B
Gibberellin A3	6466	C[C@@]12[C@H](C=C[C@@]3([C@@H]1[C@@H]([C@]45[C@H]3CC[C@](C4)(C(=C)C5)O)C(=O)O)OC2=O)O	CTNNB1
Gibberellin A3	6466	C[C@@]12[C@H](C=C[C@@]3([C@@H]1[C@@H]([C@]45[C@H]3CC[C@](C4)(C(=C)C5)O)C(=O)O)OC2=O)O	CTSA
Gibberellin A3	6466	C[C@@]12[C@H](C=C[C@@]3([C@@H]1[C@@H]([C@]45[C@H]3CC[C@](C4)(C(=C)C5)O)C(=O)O)OC2=O)O	CTSB
Gibberellin A3	6466	C[C@@]12[C@H](C=C[C@@]3([C@@H]1[C@@H]([C@]45[C@H]3CC[C@](C4)(C(=C)C5)O)C(=O)O)OC2=O)O	CTSD
Gibberellin A3	6466	C[C@@]12[C@H](C=C[C@@]3([C@@H]1[C@@H]([C@]45[C@H]3CC[C@](C4)(C(=C)C5)O)C(=O)O)OC2=O)O	CTSK
Gibberellin A3	6466	C[C@@]12[C@H](C=C[C@@]3([C@@H]1[C@@H]([C@]45[C@H]3CC[C@](C4)(C(=C)C5)O)C(=O)O)OC2=O)O	DCUN1D1
Gibberellin A3	6466	C[C@@]12[C@H](C=C[C@@]3([C@@H]1[C@@H]([C@]45[C@H]3CC[C@](C4)(C(=C)C5)O)C(=O)O)OC2=O)O	DUSP3
Gibberellin A3	6466	C[C@@]12[C@H](C=C[C@@]3([C@@H]1[C@@H]([C@]45[C@H]3CC[C@](C4)(C(=C)C5)O)C(=O)O)OC2=O)O	ECE1
Gibberellin A3	6466	C[C@@]12[C@H](C=C[C@@]3([C@@H]1[C@@H]([C@]45[C@H]3CC[C@](C4)(C(=C)C5)O)C(=O)O)OC2=O)O	ENPEP
Gibberellin A3	6466	C[C@@]12[C@H](C=C[C@@]3([C@@H]1[C@@H]([C@]45[C@H]3CC[C@](C4)(C(=C)C5)O)C(=O)O)OC2=O)O	F13A1
Gibberellin A3	6466	C[C@@]12[C@H](C=C[C@@]3([C@@H]1[C@@H]([C@]45[C@H]3CC[C@](C4)(C(=C)C5)O)C(=O)O)OC2=O)O	F2
Gibberellin A3	6466	C[C@@]12[C@H](C=C[C@@]3([C@@H]1[C@@H]([C@]45[C@H]3CC[C@](C4)(C(=C)C5)O)C(=O)O)OC2=O)O	FABP4
Gibberellin A3	6466	C[C@@]12[C@H](C=C[C@@]3([C@@H]1[C@@H]([C@]45[C@H]3CC[C@](C4)(C(=C)C5)O)C(=O)O)OC2=O)O	FER
Gibberellin A3	6466	C[C@@]12[C@H](C=C[C@@]3([C@@H]1[C@@H]([C@]45[C@H]3CC[C@](C4)(C(=C)C5)O)C(=O)O)OC2=O)O	FKBP1A
Gibberellin A3	6466	C[C@@]12[C@H](C=C[C@@]3([C@@H]1[C@@H]([C@]45[C@H]3CC[C@](C4)(C(=C)C5)O)C(=O)O)OC2=O)O	FNTA
Gibberellin A3	6466	C[C@@]12[C@H](C=C[C@@]3([C@@H]1[C@@H]([C@]45[C@H]3CC[C@](C4)(C(=C)C5)O)C(=O)O)OC2=O)O	FNTB
Gibberellin A3	6466	C[C@@]12[C@H](C=C[C@@]3([C@@H]1[C@@H]([C@]45[C@H]3CC[C@](C4)(C(=C)C5)O)C(=O)O)OC2=O)O	GSR
Gibberellin A3	6466	C[C@@]12[C@H](C=C[C@@]3([C@@H]1[C@@H]([C@]45[C@H]3CC[C@](C4)(C(=C)C5)O)C(=O)O)OC2=O)O	GSTM1
Gibberellin A3	6466	C[C@@]12[C@H](C=C[C@@]3([C@@H]1[C@@H]([C@]45[C@H]3CC[C@](C4)(C(=C)C5)O)C(=O)O)OC2=O)O	HDAC2
Gibberellin A3	6466	C[C@@]12[C@H](C=C[C@@]3([C@@H]1[C@@H]([C@]45[C@H]3CC[C@](C4)(C(=C)C5)O)C(=O)O)OC2=O)O	HSD11B1
Gibberellin A3	6466	C[C@@]12[C@H](C=C[C@@]3([C@@H]1[C@@H]([C@]45[C@H]3CC[C@](C4)(C(=C)C5)O)C(=O)O)OC2=O)O	HSD17B10
Gibberellin A3	6466	C[C@@]12[C@H](C=C[C@@]3([C@@H]1[C@@H]([C@]45[C@H]3CC[C@](C4)(C(=C)C5)O)C(=O)O)OC2=O)O	HSP90AA1
Gibberellin A3	6466	C[C@@]12[C@H](C=C[C@@]3([C@@H]1[C@@H]([C@]45[C@H]3CC[C@](C4)(C(=C)C5)O)C(=O)O)OC2=O)O	HSP90AB1
Gibberellin A3	6466	C[C@@]12[C@H](C=C[C@@]3([C@@H]1[C@@H]([C@]45[C@H]3CC[C@](C4)(C(=C)C5)O)C(=O)O)OC2=O)O	ICAM1
Gibberellin A3	6466	C[C@@]12[C@H](C=C[C@@]3([C@@H]1[C@@H]([C@]45[C@H]3CC[C@](C4)(C(=C)C5)O)C(=O)O)OC2=O)O	IMPDH1
Gibberellin A3	6466	C[C@@]12[C@H](C=C[C@@]3([C@@H]1[C@@H]([C@]45[C@H]3CC[C@](C4)(C(=C)C5)O)C(=O)O)OC2=O)O	IMPDH2
Gibberellin A3	6466	C[C@@]12[C@H](C=C[C@@]3([C@@H]1[C@@H]([C@]45[C@H]3CC[C@](C4)(C(=C)C5)O)C(=O)O)OC2=O)O	ITGB1
Gibberellin A3	6466	C[C@@]12[C@H](C=C[C@@]3([C@@H]1[C@@H]([C@]45[C@H]3CC[C@](C4)(C(=C)C5)O)C(=O)O)OC2=O)O	KDM1A
Gibberellin A3	6466	C[C@@]12[C@H](C=C[C@@]3([C@@H]1[C@@H]([C@]45[C@H]3CC[C@](C4)(C(=C)C5)O)C(=O)O)OC2=O)O	KEAP1
Gibberellin A3	6466	C[C@@]12[C@H](C=C[C@@]3([C@@H]1[C@@H]([C@]45[C@H]3CC[C@](C4)(C(=C)C5)O)C(=O)O)OC2=O)O	LNPEP
Gibberellin A3	6466	C[C@@]12[C@H](C=C[C@@]3([C@@H]1[C@@H]([C@]45[C@H]3CC[C@](C4)(C(=C)C5)O)C(=O)O)OC2=O)O	LTA4H
Gibberellin A3	6466	C[C@@]12[C@H](C=C[C@@]3([C@@H]1[C@@H]([C@]45[C@H]3CC[C@](C4)(C(=C)C5)O)C(=O)O)OC2=O)O	MAP2K2
Gibberellin A3	6466	C[C@@]12[C@H](C=C[C@@]3([C@@H]1[C@@H]([C@]45[C@H]3CC[C@](C4)(C(=C)C5)O)C(=O)O)OC2=O)O	MAPK8
Gibberellin A3	6466	C[C@@]12[C@H](C=C[C@@]3([C@@H]1[C@@H]([C@]45[C@H]3CC[C@](C4)(C(=C)C5)O)C(=O)O)OC2=O)O	MARK3
Gibberellin A3	6466	C[C@@]12[C@H](C=C[C@@]3([C@@H]1[C@@H]([C@]45[C@H]3CC[C@](C4)(C(=C)C5)O)C(=O)O)OC2=O)O	MARK4
Gibberellin A3	6466	C[C@@]12[C@H](C=C[C@@]3([C@@H]1[C@@H]([C@]45[C@H]3CC[C@](C4)(C(=C)C5)O)C(=O)O)OC2=O)O	METAP2
Gibberellin A3	6466	C[C@@]12[C@H](C=C[C@@]3([C@@H]1[C@@H]([C@]45[C@H]3CC[C@](C4)(C(=C)C5)O)C(=O)O)OC2=O)O	MIF
Gibberellin A3	6466	C[C@@]12[C@H](C=C[C@@]3([C@@H]1[C@@H]([C@]45[C@H]3CC[C@](C4)(C(=C)C5)O)C(=O)O)OC2=O)O	MTOR
Gibberellin A3	6466	C[C@@]12[C@H](C=C[C@@]3([C@@H]1[C@@H]([C@]45[C@H]3CC[C@](C4)(C(=C)C5)O)C(=O)O)OC2=O)O	NFKB1
Gibberellin A3	6466	C[C@@]12[C@H](C=C[C@@]3([C@@H]1[C@@H]([C@]45[C@H]3CC[C@](C4)(C(=C)C5)O)C(=O)O)OC2=O)O	NOS3
Gibberellin A3	6466	C[C@@]12[C@H](C=C[C@@]3([C@@H]1[C@@H]([C@]45[C@H]3CC[C@](C4)(C(=C)C5)O)C(=O)O)OC2=O)O	NR3C1
Gibberellin A3	6466	C[C@@]12[C@H](C=C[C@@]3([C@@H]1[C@@H]([C@]45[C@H]3CC[C@](C4)(C(=C)C5)O)C(=O)O)OC2=O)O	PARP1
Gibberellin A3	6466	C[C@@]12[C@H](C=C[C@@]3([C@@H]1[C@@H]([C@]45[C@H]3CC[C@](C4)(C(=C)C5)O)C(=O)O)OC2=O)O	PDE3A
Gibberellin A3	6466	C[C@@]12[C@H](C=C[C@@]3([C@@H]1[C@@H]([C@]45[C@H]3CC[C@](C4)(C(=C)C5)O)C(=O)O)OC2=O)O	PDGFRA
Gibberellin A3	6466	C[C@@]12[C@H](C=C[C@@]3([C@@H]1[C@@H]([C@]45[C@H]3CC[C@](C4)(C(=C)C5)O)C(=O)O)OC2=O)O	PIK3R1
Gibberellin A3	6466	C[C@@]12[C@H](C=C[C@@]3([C@@H]1[C@@H]([C@]45[C@H]3CC[C@](C4)(C(=C)C5)O)C(=O)O)OC2=O)O	PKN1
Gibberellin A3	6466	C[C@@]12[C@H](C=C[C@@]3([C@@H]1[C@@H]([C@]45[C@H]3CC[C@](C4)(C(=C)C5)O)C(=O)O)OC2=O)O	PLAT
Gibberellin A3	6466	C[C@@]12[C@H](C=C[C@@]3([C@@H]1[C@@H]([C@]45[C@H]3CC[C@](C4)(C(=C)C5)O)C(=O)O)OC2=O)O	PPP1CC
Gibberellin A3	6466	C[C@@]12[C@H](C=C[C@@]3([C@@H]1[C@@H]([C@]45[C@H]3CC[C@](C4)(C(=C)C5)O)C(=O)O)OC2=O)O	PPP2CA
Gibberellin A3	6466	C[C@@]12[C@H](C=C[C@@]3([C@@H]1[C@@H]([C@]45[C@H]3CC[C@](C4)(C(=C)C5)O)C(=O)O)OC2=O)O	PREP
Gibberellin A3	6466	C[C@@]12[C@H](C=C[C@@]3([C@@H]1[C@@H]([C@]45[C@H]3CC[C@](C4)(C(=C)C5)O)C(=O)O)OC2=O)O	PRKCD
Gibberellin A3	6466	C[C@@]12[C@H](C=C[C@@]3([C@@H]1[C@@H]([C@]45[C@H]3CC[C@](C4)(C(=C)C5)O)C(=O)O)OC2=O)O	PRKCE
Gibberellin A3	6466	C[C@@]12[C@H](C=C[C@@]3([C@@H]1[C@@H]([C@]45[C@H]3CC[C@](C4)(C(=C)C5)O)C(=O)O)OC2=O)O	PRSS1
Gibberellin A3	6466	C[C@@]12[C@H](C=C[C@@]3([C@@H]1[C@@H]([C@]45[C@H]3CC[C@](C4)(C(=C)C5)O)C(=O)O)OC2=O)O	PSMB1
Gibberellin A3	6466	C[C@@]12[C@H](C=C[C@@]3([C@@H]1[C@@H]([C@]45[C@H]3CC[C@](C4)(C(=C)C5)O)C(=O)O)OC2=O)O	PSMB9
Gibberellin A3	6466	C[C@@]12[C@H](C=C[C@@]3([C@@H]1[C@@H]([C@]45[C@H]3CC[C@](C4)(C(=C)C5)O)C(=O)O)OC2=O)O	PTGS1
Gibberellin A3	6466	C[C@@]12[C@H](C=C[C@@]3([C@@H]1[C@@H]([C@]45[C@H]3CC[C@](C4)(C(=C)C5)O)C(=O)O)OC2=O)O	PTPN1
Gibberellin A3	6466	C[C@@]12[C@H](C=C[C@@]3([C@@H]1[C@@H]([C@]45[C@H]3CC[C@](C4)(C(=C)C5)O)C(=O)O)OC2=O)O	PTPN2
Gibberellin A3	6466	C[C@@]12[C@H](C=C[C@@]3([C@@H]1[C@@H]([C@]45[C@H]3CC[C@](C4)(C(=C)C5)O)C(=O)O)OC2=O)O	PYGL
Gibberellin A3	6466	C[C@@]12[C@H](C=C[C@@]3([C@@H]1[C@@H]([C@]45[C@H]3CC[C@](C4)(C(=C)C5)O)C(=O)O)OC2=O)O	PYGM
Gibberellin A3	6466	C[C@@]12[C@H](C=C[C@@]3([C@@H]1[C@@H]([C@]45[C@H]3CC[C@](C4)(C(=C)C5)O)C(=O)O)OC2=O)O	SAE1
Gibberellin A3	6466	C[C@@]12[C@H](C=C[C@@]3([C@@H]1[C@@H]([C@]45[C@H]3CC[C@](C4)(C(=C)C5)O)C(=O)O)OC2=O)O	SERPINE1
Gibberellin A3	6466	C[C@@]12[C@H](C=C[C@@]3([C@@H]1[C@@H]([C@]45[C@H]3CC[C@](C4)(C(=C)C5)O)C(=O)O)OC2=O)O	SF3B3
Gibberellin A3	6466	C[C@@]12[C@H](C=C[C@@]3([C@@H]1[C@@H]([C@]45[C@H]3CC[C@](C4)(C(=C)C5)O)C(=O)O)OC2=O)O	SIGMAR1
Gibberellin A3	6466	C[C@@]12[C@H](C=C[C@@]3([C@@H]1[C@@H]([C@]45[C@H]3CC[C@](C4)(C(=C)C5)O)C(=O)O)OC2=O)O	SLC9A1
Gibberellin A3	6466	C[C@@]12[C@H](C=C[C@@]3([C@@H]1[C@@H]([C@]45[C@H]3CC[C@](C4)(C(=C)C5)O)C(=O)O)OC2=O)O	STAT3
Gibberellin A3	6466	C[C@@]12[C@H](C=C[C@@]3([C@@H]1[C@@H]([C@]45[C@H]3CC[C@](C4)(C(=C)C5)O)C(=O)O)OC2=O)O	STK3
Gibberellin A3	6466	C[C@@]12[C@H](C=C[C@@]3([C@@H]1[C@@H]([C@]45[C@H]3CC[C@](C4)(C(=C)C5)O)C(=O)O)OC2=O)O	TBK1
Gibberellin A3	6466	C[C@@]12[C@H](C=C[C@@]3([C@@H]1[C@@H]([C@]45[C@H]3CC[C@](C4)(C(=C)C5)O)C(=O)O)OC2=O)O	WDR5
Glycyrrhetinic acid	10114	C[C@]12CC[C@](C[C@H]1C3=CC(=O)[C@@H]4[C@]5(CC[C@@H](C([C@@H]5CC[C@]4([C@@]3(CC2)C)C)(C)C)O)C)(C)C(=O)O	ABCC1
Glycyrrhetinic acid	10114	C[C@]12CC[C@](C[C@H]1C3=CC(=O)[C@@H]4[C@]5(CC[C@@H](C([C@@H]5CC[C@]4([C@@]3(CC2)C)C)(C)C)O)C)(C)C(=O)O	ACACA
Glycyrrhetinic acid	10114	C[C@]12CC[C@](C[C@H]1C3=CC(=O)[C@@H]4[C@]5(CC[C@@H](C([C@@H]5CC[C@]4([C@@]3(CC2)C)C)(C)C)O)C)(C)C(=O)O	ACACB
Glycyrrhetinic acid	10114	C[C@]12CC[C@](C[C@H]1C3=CC(=O)[C@@H]4[C@]5(CC[C@@H](C([C@@H]5CC[C@]4([C@@]3(CC2)C)C)(C)C)O)C)(C)C(=O)O	ACP1
Glycyrrhetinic acid	10114	C[C@]12CC[C@](C[C@H]1C3=CC(=O)[C@@H]4[C@]5(CC[C@@H](C([C@@H]5CC[C@]4([C@@]3(CC2)C)C)(C)C)O)C)(C)C(=O)O	ADAM10
Glycyrrhetinic acid	10114	C[C@]12CC[C@](C[C@H]1C3=CC(=O)[C@@H]4[C@]5(CC[C@@H](C([C@@H]5CC[C@]4([C@@]3(CC2)C)C)(C)C)O)C)(C)C(=O)O	ADRA2B
Glycyrrhetinic acid	10114	C[C@]12CC[C@](C[C@H]1C3=CC(=O)[C@@H]4[C@]5(CC[C@@H](C([C@@H]5CC[C@]4([C@@]3(CC2)C)C)(C)C)O)C)(C)C(=O)O	ALOX5
Glycyrrhetinic acid	10114	C[C@]12CC[C@](C[C@H]1C3=CC(=O)[C@@H]4[C@]5(CC[C@@H](C([C@@H]5CC[C@]4([C@@]3(CC2)C)C)(C)C)O)C)(C)C(=O)O	ALOX5AP
Glycyrrhetinic acid	10114	C[C@]12CC[C@](C[C@H]1C3=CC(=O)[C@@H]4[C@]5(CC[C@@H](C([C@@H]5CC[C@]4([C@@]3(CC2)C)C)(C)C)O)C)(C)C(=O)O	APEX1
Glycyrrhetinic acid	10114	C[C@]12CC[C@](C[C@H]1C3=CC(=O)[C@@H]4[C@]5(CC[C@@H](C([C@@H]5CC[C@]4([C@@]3(CC2)C)C)(C)C)O)C)(C)C(=O)O	CAPN1
Glycyrrhetinic acid	10114	C[C@]12CC[C@](C[C@H]1C3=CC(=O)[C@@H]4[C@]5(CC[C@@H](C([C@@H]5CC[C@]4([C@@]3(CC2)C)C)(C)C)O)C)(C)C(=O)O	CASP3
Glycyrrhetinic acid	10114	C[C@]12CC[C@](C[C@H]1C3=CC(=O)[C@@H]4[C@]5(CC[C@@H](C([C@@H]5CC[C@]4([C@@]3(CC2)C)C)(C)C)O)C)(C)C(=O)O	CASP8
Glycyrrhetinic acid	10114	C[C@]12CC[C@](C[C@H]1C3=CC(=O)[C@@H]4[C@]5(CC[C@@H](C([C@@H]5CC[C@]4([C@@]3(CC2)C)C)(C)C)O)C)(C)C(=O)O	CD81
Glycyrrhetinic acid	10114	C[C@]12CC[C@](C[C@H]1C3=CC(=O)[C@@H]4[C@]5(CC[C@@H](C([C@@H]5CC[C@]4([C@@]3(CC2)C)C)(C)C)O)C)(C)C(=O)O	CDK5
Glycyrrhetinic acid	10114	C[C@]12CC[C@](C[C@H]1C3=CC(=O)[C@@H]4[C@]5(CC[C@@H](C([C@@H]5CC[C@]4([C@@]3(CC2)C)C)(C)C)O)C)(C)C(=O)O	CHRM2
Glycyrrhetinic acid	10114	C[C@]12CC[C@](C[C@H]1C3=CC(=O)[C@@H]4[C@]5(CC[C@@H](C([C@@H]5CC[C@]4([C@@]3(CC2)C)C)(C)C)O)C)(C)C(=O)O	CSNK2B
Glycyrrhetinic acid	10114	C[C@]12CC[C@](C[C@H]1C3=CC(=O)[C@@H]4[C@]5(CC[C@@H](C([C@@H]5CC[C@]4([C@@]3(CC2)C)C)(C)C)O)C)(C)C(=O)O	CTSD
Glycyrrhetinic acid	10114	C[C@]12CC[C@](C[C@H]1C3=CC(=O)[C@@H]4[C@]5(CC[C@@H](C([C@@H]5CC[C@]4([C@@]3(CC2)C)C)(C)C)O)C)(C)C(=O)O	DCUN1D1
Glycyrrhetinic acid	10114	C[C@]12CC[C@](C[C@H]1C3=CC(=O)[C@@H]4[C@]5(CC[C@@H](C([C@@H]5CC[C@]4([C@@]3(CC2)C)C)(C)C)O)C)(C)C(=O)O	DUSP3
Glycyrrhetinic acid	10114	C[C@]12CC[C@](C[C@H]1C3=CC(=O)[C@@H]4[C@]5(CC[C@@H](C([C@@H]5CC[C@]4([C@@]3(CC2)C)C)(C)C)O)C)(C)C(=O)O	EPHA2
Glycyrrhetinic acid	10114	C[C@]12CC[C@](C[C@H]1C3=CC(=O)[C@@H]4[C@]5(CC[C@@H](C([C@@H]5CC[C@]4([C@@]3(CC2)C)C)(C)C)O)C)(C)C(=O)O	F11
Glycyrrhetinic acid	10114	C[C@]12CC[C@](C[C@H]1C3=CC(=O)[C@@H]4[C@]5(CC[C@@H](C([C@@H]5CC[C@]4([C@@]3(CC2)C)C)(C)C)O)C)(C)C(=O)O	F13A1
Glycyrrhetinic acid	10114	C[C@]12CC[C@](C[C@H]1C3=CC(=O)[C@@H]4[C@]5(CC[C@@H](C([C@@H]5CC[C@]4([C@@]3(CC2)C)C)(C)C)O)C)(C)C(=O)O	F2
Glycyrrhetinic acid	10114	C[C@]12CC[C@](C[C@H]1C3=CC(=O)[C@@H]4[C@]5(CC[C@@H](C([C@@H]5CC[C@]4([C@@]3(CC2)C)C)(C)C)O)C)(C)C(=O)O	F3
Glycyrrhetinic acid	10114	C[C@]12CC[C@](C[C@H]1C3=CC(=O)[C@@H]4[C@]5(CC[C@@H](C([C@@H]5CC[C@]4([C@@]3(CC2)C)C)(C)C)O)C)(C)C(=O)O	FABP1
Glycyrrhetinic acid	10114	C[C@]12CC[C@](C[C@H]1C3=CC(=O)[C@@H]4[C@]5(CC[C@@H](C([C@@H]5CC[C@]4([C@@]3(CC2)C)C)(C)C)O)C)(C)C(=O)O	FABP3
Glycyrrhetinic acid	10114	C[C@]12CC[C@](C[C@H]1C3=CC(=O)[C@@H]4[C@]5(CC[C@@H](C([C@@H]5CC[C@]4([C@@]3(CC2)C)C)(C)C)O)C)(C)C(=O)O	FABP4
Glycyrrhetinic acid	10114	C[C@]12CC[C@](C[C@H]1C3=CC(=O)[C@@H]4[C@]5(CC[C@@H](C([C@@H]5CC[C@]4([C@@]3(CC2)C)C)(C)C)O)C)(C)C(=O)O	FABP5
Glycyrrhetinic acid	10114	C[C@]12CC[C@](C[C@H]1C3=CC(=O)[C@@H]4[C@]5(CC[C@@H](C([C@@H]5CC[C@]4([C@@]3(CC2)C)C)(C)C)O)C)(C)C(=O)O	FLT1
Glycyrrhetinic acid	10114	C[C@]12CC[C@](C[C@H]1C3=CC(=O)[C@@H]4[C@]5(CC[C@@H](C([C@@H]5CC[C@]4([C@@]3(CC2)C)C)(C)C)O)C)(C)C(=O)O	FNTA
Glycyrrhetinic acid	10114	C[C@]12CC[C@](C[C@H]1C3=CC(=O)[C@@H]4[C@]5(CC[C@@H](C([C@@H]5CC[C@]4([C@@]3(CC2)C)C)(C)C)O)C)(C)C(=O)O	FNTB
Glycyrrhetinic acid	10114	C[C@]12CC[C@](C[C@H]1C3=CC(=O)[C@@H]4[C@]5(CC[C@@H](C([C@@H]5CC[C@]4([C@@]3(CC2)C)C)(C)C)O)C)(C)C(=O)O	G6PD
Glycyrrhetinic acid	10114	C[C@]12CC[C@](C[C@H]1C3=CC(=O)[C@@H]4[C@]5(CC[C@@H](C([C@@H]5CC[C@]4([C@@]3(CC2)C)C)(C)C)O)C)(C)C(=O)O	GBA1
Glycyrrhetinic acid	10114	C[C@]12CC[C@](C[C@H]1C3=CC(=O)[C@@H]4[C@]5(CC[C@@H](C([C@@H]5CC[C@]4([C@@]3(CC2)C)C)(C)C)O)C)(C)C(=O)O	GLUL
Glycyrrhetinic acid	10114	C[C@]12CC[C@](C[C@H]1C3=CC(=O)[C@@H]4[C@]5(CC[C@@H](C([C@@H]5CC[C@]4([C@@]3(CC2)C)C)(C)C)O)C)(C)C(=O)O	HRAS
Glycyrrhetinic acid	10114	C[C@]12CC[C@](C[C@H]1C3=CC(=O)[C@@H]4[C@]5(CC[C@@H](C([C@@H]5CC[C@]4([C@@]3(CC2)C)C)(C)C)O)C)(C)C(=O)O	HSD11B1
Glycyrrhetinic acid	10114	C[C@]12CC[C@](C[C@H]1C3=CC(=O)[C@@H]4[C@]5(CC[C@@H](C([C@@H]5CC[C@]4([C@@]3(CC2)C)C)(C)C)O)C)(C)C(=O)O	HSD17B10
Glycyrrhetinic acid	10114	C[C@]12CC[C@](C[C@H]1C3=CC(=O)[C@@H]4[C@]5(CC[C@@H](C([C@@H]5CC[C@]4([C@@]3(CC2)C)C)(C)C)O)C)(C)C(=O)O	HSP90AB1
Glycyrrhetinic acid	10114	C[C@]12CC[C@](C[C@H]1C3=CC(=O)[C@@H]4[C@]5(CC[C@@H](C([C@@H]5CC[C@]4([C@@]3(CC2)C)C)(C)C)O)C)(C)C(=O)O	KDM1A
Glycyrrhetinic acid	10114	C[C@]12CC[C@](C[C@H]1C3=CC(=O)[C@@H]4[C@]5(CC[C@@H](C([C@@H]5CC[C@]4([C@@]3(CC2)C)C)(C)C)O)C)(C)C(=O)O	KRAS
Glycyrrhetinic acid	10114	C[C@]12CC[C@](C[C@H]1C3=CC(=O)[C@@H]4[C@]5(CC[C@@H](C([C@@H]5CC[C@]4([C@@]3(CC2)C)C)(C)C)O)C)(C)C(=O)O	LGALS3
Glycyrrhetinic acid	10114	C[C@]12CC[C@](C[C@H]1C3=CC(=O)[C@@H]4[C@]5(CC[C@@H](C([C@@H]5CC[C@]4([C@@]3(CC2)C)C)(C)C)O)C)(C)C(=O)O	LMNA
Glycyrrhetinic acid	10114	C[C@]12CC[C@](C[C@H]1C3=CC(=O)[C@@H]4[C@]5(CC[C@@H](C([C@@H]5CC[C@]4([C@@]3(CC2)C)C)(C)C)O)C)(C)C(=O)O	LNPEP
Glycyrrhetinic acid	10114	C[C@]12CC[C@](C[C@H]1C3=CC(=O)[C@@H]4[C@]5(CC[C@@H](C([C@@H]5CC[C@]4([C@@]3(CC2)C)C)(C)C)O)C)(C)C(=O)O	MAOA
Glycyrrhetinic acid	10114	C[C@]12CC[C@](C[C@H]1C3=CC(=O)[C@@H]4[C@]5(CC[C@@H](C([C@@H]5CC[C@]4([C@@]3(CC2)C)C)(C)C)O)C)(C)C(=O)O	MAP4
Glycyrrhetinic acid	10114	C[C@]12CC[C@](C[C@H]1C3=CC(=O)[C@@H]4[C@]5(CC[C@@H](C([C@@H]5CC[C@]4([C@@]3(CC2)C)C)(C)C)O)C)(C)C(=O)O	MAPK1
Glycyrrhetinic acid	10114	C[C@]12CC[C@](C[C@H]1C3=CC(=O)[C@@H]4[C@]5(CC[C@@H](C([C@@H]5CC[C@]4([C@@]3(CC2)C)C)(C)C)O)C)(C)C(=O)O	MAPK14
Glycyrrhetinic acid	10114	C[C@]12CC[C@](C[C@H]1C3=CC(=O)[C@@H]4[C@]5(CC[C@@H](C([C@@H]5CC[C@]4([C@@]3(CC2)C)C)(C)C)O)C)(C)C(=O)O	MAPK3
Glycyrrhetinic acid	10114	C[C@]12CC[C@](C[C@H]1C3=CC(=O)[C@@H]4[C@]5(CC[C@@H](C([C@@H]5CC[C@]4([C@@]3(CC2)C)C)(C)C)O)C)(C)C(=O)O	MAPK8
Glycyrrhetinic acid	10114	C[C@]12CC[C@](C[C@H]1C3=CC(=O)[C@@H]4[C@]5(CC[C@@H](C([C@@H]5CC[C@]4([C@@]3(CC2)C)C)(C)C)O)C)(C)C(=O)O	MARK4
Glycyrrhetinic acid	10114	C[C@]12CC[C@](C[C@H]1C3=CC(=O)[C@@H]4[C@]5(CC[C@@H](C([C@@H]5CC[C@]4([C@@]3(CC2)C)C)(C)C)O)C)(C)C(=O)O	METAP2
Glycyrrhetinic acid	10114	C[C@]12CC[C@](C[C@H]1C3=CC(=O)[C@@H]4[C@]5(CC[C@@H](C([C@@H]5CC[C@]4([C@@]3(CC2)C)C)(C)C)O)C)(C)C(=O)O	MMP2
Glycyrrhetinic acid	10114	C[C@]12CC[C@](C[C@H]1C3=CC(=O)[C@@H]4[C@]5(CC[C@@H](C([C@@H]5CC[C@]4([C@@]3(CC2)C)C)(C)C)O)C)(C)C(=O)O	MTOR
Glycyrrhetinic acid	10114	C[C@]12CC[C@](C[C@H]1C3=CC(=O)[C@@H]4[C@]5(CC[C@@H](C([C@@H]5CC[C@]4([C@@]3(CC2)C)C)(C)C)O)C)(C)C(=O)O	NFKB1
Glycyrrhetinic acid	10114	C[C@]12CC[C@](C[C@H]1C3=CC(=O)[C@@H]4[C@]5(CC[C@@H](C([C@@H]5CC[C@]4([C@@]3(CC2)C)C)(C)C)O)C)(C)C(=O)O	NR3C1
Glycyrrhetinic acid	10114	C[C@]12CC[C@](C[C@H]1C3=CC(=O)[C@@H]4[C@]5(CC[C@@H](C([C@@H]5CC[C@]4([C@@]3(CC2)C)C)(C)C)O)C)(C)C(=O)O	PDE3A
Glycyrrhetinic acid	10114	C[C@]12CC[C@](C[C@H]1C3=CC(=O)[C@@H]4[C@]5(CC[C@@H](C([C@@H]5CC[C@]4([C@@]3(CC2)C)C)(C)C)O)C)(C)C(=O)O	PDGFRA
Glycyrrhetinic acid	10114	C[C@]12CC[C@](C[C@H]1C3=CC(=O)[C@@H]4[C@]5(CC[C@@H](C([C@@H]5CC[C@]4([C@@]3(CC2)C)C)(C)C)O)C)(C)C(=O)O	PDGFRB
Glycyrrhetinic acid	10114	C[C@]12CC[C@](C[C@H]1C3=CC(=O)[C@@H]4[C@]5(CC[C@@H](C([C@@H]5CC[C@]4([C@@]3(CC2)C)C)(C)C)O)C)(C)C(=O)O	PIK3R1
Glycyrrhetinic acid	10114	C[C@]12CC[C@](C[C@H]1C3=CC(=O)[C@@H]4[C@]5(CC[C@@H](C([C@@H]5CC[C@]4([C@@]3(CC2)C)C)(C)C)O)C)(C)C(=O)O	PLAT
Glycyrrhetinic acid	10114	C[C@]12CC[C@](C[C@H]1C3=CC(=O)[C@@H]4[C@]5(CC[C@@H](C([C@@H]5CC[C@]4([C@@]3(CC2)C)C)(C)C)O)C)(C)C(=O)O	PLCG1
Glycyrrhetinic acid	10114	C[C@]12CC[C@](C[C@H]1C3=CC(=O)[C@@H]4[C@]5(CC[C@@H](C([C@@H]5CC[C@]4([C@@]3(CC2)C)C)(C)C)O)C)(C)C(=O)O	PRCP
Glycyrrhetinic acid	10114	C[C@]12CC[C@](C[C@H]1C3=CC(=O)[C@@H]4[C@]5(CC[C@@H](C([C@@H]5CC[C@]4([C@@]3(CC2)C)C)(C)C)O)C)(C)C(=O)O	PREP
Glycyrrhetinic acid	10114	C[C@]12CC[C@](C[C@H]1C3=CC(=O)[C@@H]4[C@]5(CC[C@@H](C([C@@H]5CC[C@]4([C@@]3(CC2)C)C)(C)C)O)C)(C)C(=O)O	PRKCA
Glycyrrhetinic acid	10114	C[C@]12CC[C@](C[C@H]1C3=CC(=O)[C@@H]4[C@]5(CC[C@@H](C([C@@H]5CC[C@]4([C@@]3(CC2)C)C)(C)C)O)C)(C)C(=O)O	PRMT5
Glycyrrhetinic acid	10114	C[C@]12CC[C@](C[C@H]1C3=CC(=O)[C@@H]4[C@]5(CC[C@@H](C([C@@H]5CC[C@]4([C@@]3(CC2)C)C)(C)C)O)C)(C)C(=O)O	PROC
Glycyrrhetinic acid	10114	C[C@]12CC[C@](C[C@H]1C3=CC(=O)[C@@H]4[C@]5(CC[C@@H](C([C@@H]5CC[C@]4([C@@]3(CC2)C)C)(C)C)O)C)(C)C(=O)O	PSMB1
Glycyrrhetinic acid	10114	C[C@]12CC[C@](C[C@H]1C3=CC(=O)[C@@H]4[C@]5(CC[C@@H](C([C@@H]5CC[C@]4([C@@]3(CC2)C)C)(C)C)O)C)(C)C(=O)O	PTGS1
Glycyrrhetinic acid	10114	C[C@]12CC[C@](C[C@H]1C3=CC(=O)[C@@H]4[C@]5(CC[C@@H](C([C@@H]5CC[C@]4([C@@]3(CC2)C)C)(C)C)O)C)(C)C(=O)O	PTPN1
Glycyrrhetinic acid	10114	C[C@]12CC[C@](C[C@H]1C3=CC(=O)[C@@H]4[C@]5(CC[C@@H](C([C@@H]5CC[C@]4([C@@]3(CC2)C)C)(C)C)O)C)(C)C(=O)O	PTPN11
Glycyrrhetinic acid	10114	C[C@]12CC[C@](C[C@H]1C3=CC(=O)[C@@H]4[C@]5(CC[C@@H](C([C@@H]5CC[C@]4([C@@]3(CC2)C)C)(C)C)O)C)(C)C(=O)O	PTPN2
Glycyrrhetinic acid	10114	C[C@]12CC[C@](C[C@H]1C3=CC(=O)[C@@H]4[C@]5(CC[C@@H](C([C@@H]5CC[C@]4([C@@]3(CC2)C)C)(C)C)O)C)(C)C(=O)O	PTPN6
Glycyrrhetinic acid	10114	C[C@]12CC[C@](C[C@H]1C3=CC(=O)[C@@H]4[C@]5(CC[C@@H](C([C@@H]5CC[C@]4([C@@]3(CC2)C)C)(C)C)O)C)(C)C(=O)O	PTPRF
Glycyrrhetinic acid	10114	C[C@]12CC[C@](C[C@H]1C3=CC(=O)[C@@H]4[C@]5(CC[C@@H](C([C@@H]5CC[C@]4([C@@]3(CC2)C)C)(C)C)O)C)(C)C(=O)O	PYGM
Glycyrrhetinic acid	10114	C[C@]12CC[C@](C[C@H]1C3=CC(=O)[C@@H]4[C@]5(CC[C@@H](C([C@@H]5CC[C@]4([C@@]3(CC2)C)C)(C)C)O)C)(C)C(=O)O	RELA
Glycyrrhetinic acid	10114	C[C@]12CC[C@](C[C@H]1C3=CC(=O)[C@@H]4[C@]5(CC[C@@H](C([C@@H]5CC[C@]4([C@@]3(CC2)C)C)(C)C)O)C)(C)C(=O)O	RRAD
Glycyrrhetinic acid	10114	C[C@]12CC[C@](C[C@H]1C3=CC(=O)[C@@H]4[C@]5(CC[C@@H](C([C@@H]5CC[C@]4([C@@]3(CC2)C)C)(C)C)O)C)(C)C(=O)O	SAE1
Glycyrrhetinic acid	10114	C[C@]12CC[C@](C[C@H]1C3=CC(=O)[C@@H]4[C@]5(CC[C@@H](C([C@@H]5CC[C@]4([C@@]3(CC2)C)C)(C)C)O)C)(C)C(=O)O	SERPINA6
Glycyrrhetinic acid	10114	C[C@]12CC[C@](C[C@H]1C3=CC(=O)[C@@H]4[C@]5(CC[C@@H](C([C@@H]5CC[C@]4([C@@]3(CC2)C)C)(C)C)O)C)(C)C(=O)O	SIGMAR1
Glycyrrhetinic acid	10114	C[C@]12CC[C@](C[C@H]1C3=CC(=O)[C@@H]4[C@]5(CC[C@@H](C([C@@H]5CC[C@]4([C@@]3(CC2)C)C)(C)C)O)C)(C)C(=O)O	SLC9A1
Glycyrrhetinic acid	10114	C[C@]12CC[C@](C[C@H]1C3=CC(=O)[C@@H]4[C@]5(CC[C@@H](C([C@@H]5CC[C@]4([C@@]3(CC2)C)C)(C)C)O)C)(C)C(=O)O	STAT3
Glycyrrhetinic acid	10114	C[C@]12CC[C@](C[C@H]1C3=CC(=O)[C@@H]4[C@]5(CC[C@@H](C([C@@H]5CC[C@]4([C@@]3(CC2)C)C)(C)C)O)C)(C)C(=O)O	TOP1
Glycyrrhetinic acid	10114	C[C@]12CC[C@](C[C@H]1C3=CC(=O)[C@@H]4[C@]5(CC[C@@H](C([C@@H]5CC[C@]4([C@@]3(CC2)C)C)(C)C)O)C)(C)C(=O)O	UBA2
Glycyrrhetinic acid	10114	C[C@]12CC[C@](C[C@H]1C3=CC(=O)[C@@H]4[C@]5(CC[C@@H](C([C@@H]5CC[C@]4([C@@]3(CC2)C)C)(C)C)O)C)(C)C(=O)O	WDR5
Hederagenin	73299	C[C@]12CC[C@@H]([C@@]([C@@H]1CC[C@@]3([C@@H]2CC=C4[C@]3(CC[C@@]5([C@H]4CC(CC5)(C)C)C(=O)O)C)C)(C)CO)O	ACACA
Hederagenin	73299	C[C@]12CC[C@@H]([C@@]([C@@H]1CC[C@@]3([C@@H]2CC=C4[C@]3(CC[C@@]5([C@H]4CC(CC5)(C)C)C(=O)O)C)C)(C)CO)O	ACACB
Hederagenin	73299	C[C@]12CC[C@@H]([C@@]([C@@H]1CC[C@@]3([C@@H]2CC=C4[C@]3(CC[C@@]5([C@H]4CC(CC5)(C)C)C(=O)O)C)C)(C)CO)O	ACP1
Hederagenin	73299	C[C@]12CC[C@@H]([C@@]([C@@H]1CC[C@@]3([C@@H]2CC=C4[C@]3(CC[C@@]5([C@H]4CC(CC5)(C)C)C(=O)O)C)C)(C)CO)O	ADAM10
Hederagenin	73299	C[C@]12CC[C@@H]([C@@]([C@@H]1CC[C@@]3([C@@H]2CC=C4[C@]3(CC[C@@]5([C@H]4CC(CC5)(C)C)C(=O)O)C)C)(C)CO)O	ADRA1B
Hederagenin	73299	C[C@]12CC[C@@H]([C@@]([C@@H]1CC[C@@]3([C@@H]2CC=C4[C@]3(CC[C@@]5([C@H]4CC(CC5)(C)C)C(=O)O)C)C)(C)CO)O	ALOX5
Hederagenin	73299	C[C@]12CC[C@@H]([C@@]([C@@H]1CC[C@@]3([C@@H]2CC=C4[C@]3(CC[C@@]5([C@H]4CC(CC5)(C)C)C(=O)O)C)C)(C)CO)O	ALOX5AP
Hederagenin	73299	C[C@]12CC[C@@H]([C@@]([C@@H]1CC[C@@]3([C@@H]2CC=C4[C@]3(CC[C@@]5([C@H]4CC(CC5)(C)C)C(=O)O)C)C)(C)CO)O	APEX1
Hederagenin	73299	C[C@]12CC[C@@H]([C@@]([C@@H]1CC[C@@]3([C@@H]2CC=C4[C@]3(CC[C@@]5([C@H]4CC(CC5)(C)C)C(=O)O)C)C)(C)CO)O	CD81
Hederagenin	73299	C[C@]12CC[C@@H]([C@@]([C@@H]1CC[C@@]3([C@@H]2CC=C4[C@]3(CC[C@@]5([C@H]4CC(CC5)(C)C)C(=O)O)C)C)(C)CO)O	CDK5
Hederagenin	73299	C[C@]12CC[C@@H]([C@@]([C@@H]1CC[C@@]3([C@@H]2CC=C4[C@]3(CC[C@@]5([C@H]4CC(CC5)(C)C)C(=O)O)C)C)(C)CO)O	CHRM2
Hederagenin	73299	C[C@]12CC[C@@H]([C@@]([C@@H]1CC[C@@]3([C@@H]2CC=C4[C@]3(CC[C@@]5([C@H]4CC(CC5)(C)C)C(=O)O)C)C)(C)CO)O	CSNK2B
Hederagenin	73299	C[C@]12CC[C@@H]([C@@]([C@@H]1CC[C@@]3([C@@H]2CC=C4[C@]3(CC[C@@]5([C@H]4CC(CC5)(C)C)C(=O)O)C)C)(C)CO)O	CTSD
Hederagenin	73299	C[C@]12CC[C@@H]([C@@]([C@@H]1CC[C@@]3([C@@H]2CC=C4[C@]3(CC[C@@]5([C@H]4CC(CC5)(C)C)C(=O)O)C)C)(C)CO)O	DPP4
Hederagenin	73299	C[C@]12CC[C@@H]([C@@]([C@@H]1CC[C@@]3([C@@H]2CC=C4[C@]3(CC[C@@]5([C@H]4CC(CC5)(C)C)C(=O)O)C)C)(C)CO)O	DPP9
Hederagenin	73299	C[C@]12CC[C@@H]([C@@]([C@@H]1CC[C@@]3([C@@H]2CC=C4[C@]3(CC[C@@]5([C@H]4CC(CC5)(C)C)C(=O)O)C)C)(C)CO)O	ENPEP
Hederagenin	73299	C[C@]12CC[C@@H]([C@@]([C@@H]1CC[C@@]3([C@@H]2CC=C4[C@]3(CC[C@@]5([C@H]4CC(CC5)(C)C)C(=O)O)C)C)(C)CO)O	F11
Hederagenin	73299	C[C@]12CC[C@@H]([C@@]([C@@H]1CC[C@@]3([C@@H]2CC=C4[C@]3(CC[C@@]5([C@H]4CC(CC5)(C)C)C(=O)O)C)C)(C)CO)O	F13A1
Hederagenin	73299	C[C@]12CC[C@@H]([C@@]([C@@H]1CC[C@@]3([C@@H]2CC=C4[C@]3(CC[C@@]5([C@H]4CC(CC5)(C)C)C(=O)O)C)C)(C)CO)O	F3
Hederagenin	73299	C[C@]12CC[C@@H]([C@@]([C@@H]1CC[C@@]3([C@@H]2CC=C4[C@]3(CC[C@@]5([C@H]4CC(CC5)(C)C)C(=O)O)C)C)(C)CO)O	FABP1
Hederagenin	73299	C[C@]12CC[C@@H]([C@@]([C@@H]1CC[C@@]3([C@@H]2CC=C4[C@]3(CC[C@@]5([C@H]4CC(CC5)(C)C)C(=O)O)C)C)(C)CO)O	FABP3
Hederagenin	73299	C[C@]12CC[C@@H]([C@@]([C@@H]1CC[C@@]3([C@@H]2CC=C4[C@]3(CC[C@@]5([C@H]4CC(CC5)(C)C)C(=O)O)C)C)(C)CO)O	FABP4
Hederagenin	73299	C[C@]12CC[C@@H]([C@@]([C@@H]1CC[C@@]3([C@@H]2CC=C4[C@]3(CC[C@@]5([C@H]4CC(CC5)(C)C)C(=O)O)C)C)(C)CO)O	FABP5
Hederagenin	73299	C[C@]12CC[C@@H]([C@@]([C@@H]1CC[C@@]3([C@@H]2CC=C4[C@]3(CC[C@@]5([C@H]4CC(CC5)(C)C)C(=O)O)C)C)(C)CO)O	FNTA
Hederagenin	73299	C[C@]12CC[C@@H]([C@@]([C@@H]1CC[C@@]3([C@@H]2CC=C4[C@]3(CC[C@@]5([C@H]4CC(CC5)(C)C)C(=O)O)C)C)(C)CO)O	FNTB
Hederagenin	73299	C[C@]12CC[C@@H]([C@@]([C@@H]1CC[C@@]3([C@@H]2CC=C4[C@]3(CC[C@@]5([C@H]4CC(CC5)(C)C)C(=O)O)C)C)(C)CO)O	FYN
Hederagenin	73299	C[C@]12CC[C@@H]([C@@]([C@@H]1CC[C@@]3([C@@H]2CC=C4[C@]3(CC[C@@]5([C@H]4CC(CC5)(C)C)C(=O)O)C)C)(C)CO)O	G6PD
Hederagenin	73299	C[C@]12CC[C@@H]([C@@]([C@@H]1CC[C@@]3([C@@H]2CC=C4[C@]3(CC[C@@]5([C@H]4CC(CC5)(C)C)C(=O)O)C)C)(C)CO)O	GLUL
Hederagenin	73299	C[C@]12CC[C@@H]([C@@]([C@@H]1CC[C@@]3([C@@H]2CC=C4[C@]3(CC[C@@]5([C@H]4CC(CC5)(C)C)C(=O)O)C)C)(C)CO)O	HSD11B1
Hederagenin	73299	C[C@]12CC[C@@H]([C@@]([C@@H]1CC[C@@]3([C@@H]2CC=C4[C@]3(CC[C@@]5([C@H]4CC(CC5)(C)C)C(=O)O)C)C)(C)CO)O	HSP90AB1
Hederagenin	73299	C[C@]12CC[C@@H]([C@@]([C@@H]1CC[C@@]3([C@@H]2CC=C4[C@]3(CC[C@@]5([C@H]4CC(CC5)(C)C)C(=O)O)C)C)(C)CO)O	IGHG1
Hederagenin	73299	C[C@]12CC[C@@H]([C@@]([C@@H]1CC[C@@]3([C@@H]2CC=C4[C@]3(CC[C@@]5([C@H]4CC(CC5)(C)C)C(=O)O)C)C)(C)CO)O	KDM1A
Hederagenin	73299	C[C@]12CC[C@@H]([C@@]([C@@H]1CC[C@@]3([C@@H]2CC=C4[C@]3(CC[C@@]5([C@H]4CC(CC5)(C)C)C(=O)O)C)C)(C)CO)O	MTOR
Hederagenin	73299	C[C@]12CC[C@@H]([C@@]([C@@H]1CC[C@@]3([C@@H]2CC=C4[C@]3(CC[C@@]5([C@H]4CC(CC5)(C)C)C(=O)O)C)C)(C)CO)O	NCOA2
Hederagenin	73299	C[C@]12CC[C@@H]([C@@]([C@@H]1CC[C@@]3([C@@H]2CC=C4[C@]3(CC[C@@]5([C@H]4CC(CC5)(C)C)C(=O)O)C)C)(C)CO)O	NFKB1
Hederagenin	73299	C[C@]12CC[C@@H]([C@@]([C@@H]1CC[C@@]3([C@@H]2CC=C4[C@]3(CC[C@@]5([C@H]4CC(CC5)(C)C)C(=O)O)C)C)(C)CO)O	NR3C1
Hederagenin	73299	C[C@]12CC[C@@H]([C@@]([C@@H]1CC[C@@]3([C@@H]2CC=C4[C@]3(CC[C@@]5([C@H]4CC(CC5)(C)C)C(=O)O)C)C)(C)CO)O	PDE3A
Hederagenin	73299	C[C@]12CC[C@@H]([C@@]([C@@H]1CC[C@@]3([C@@H]2CC=C4[C@]3(CC[C@@]5([C@H]4CC(CC5)(C)C)C(=O)O)C)C)(C)CO)O	PDGFRA
Hederagenin	73299	C[C@]12CC[C@@H]([C@@]([C@@H]1CC[C@@]3([C@@H]2CC=C4[C@]3(CC[C@@]5([C@H]4CC(CC5)(C)C)C(=O)O)C)C)(C)CO)O	PIK3R1
Hederagenin	73299	C[C@]12CC[C@@H]([C@@]([C@@H]1CC[C@@]3([C@@H]2CC=C4[C@]3(CC[C@@]5([C@H]4CC(CC5)(C)C)C(=O)O)C)C)(C)CO)O	PLCG1
Hederagenin	73299	C[C@]12CC[C@@H]([C@@]([C@@H]1CC[C@@]3([C@@H]2CC=C4[C@]3(CC[C@@]5([C@H]4CC(CC5)(C)C)C(=O)O)C)C)(C)CO)O	PRCP
Hederagenin	73299	C[C@]12CC[C@@H]([C@@]([C@@H]1CC[C@@]3([C@@H]2CC=C4[C@]3(CC[C@@]5([C@H]4CC(CC5)(C)C)C(=O)O)C)C)(C)CO)O	PREP
Hederagenin	73299	C[C@]12CC[C@@H]([C@@]([C@@H]1CC[C@@]3([C@@H]2CC=C4[C@]3(CC[C@@]5([C@H]4CC(CC5)(C)C)C(=O)O)C)C)(C)CO)O	PRKACA
Hederagenin	73299	C[C@]12CC[C@@H]([C@@]([C@@H]1CC[C@@]3([C@@H]2CC=C4[C@]3(CC[C@@]5([C@H]4CC(CC5)(C)C)C(=O)O)C)C)(C)CO)O	PROC
Hederagenin	73299	C[C@]12CC[C@@H]([C@@]([C@@H]1CC[C@@]3([C@@H]2CC=C4[C@]3(CC[C@@]5([C@H]4CC(CC5)(C)C)C(=O)O)C)C)(C)CO)O	PRSS1
Hederagenin	73299	C[C@]12CC[C@@H]([C@@]([C@@H]1CC[C@@]3([C@@H]2CC=C4[C@]3(CC[C@@]5([C@H]4CC(CC5)(C)C)C(=O)O)C)C)(C)CO)O	PSMB1
Hederagenin	73299	C[C@]12CC[C@@H]([C@@]([C@@H]1CC[C@@]3([C@@H]2CC=C4[C@]3(CC[C@@]5([C@H]4CC(CC5)(C)C)C(=O)O)C)C)(C)CO)O	PSMB9
Hederagenin	73299	C[C@]12CC[C@@H]([C@@]([C@@H]1CC[C@@]3([C@@H]2CC=C4[C@]3(CC[C@@]5([C@H]4CC(CC5)(C)C)C(=O)O)C)C)(C)CO)O	PTGS1
Hederagenin	73299	C[C@]12CC[C@@H]([C@@]([C@@H]1CC[C@@]3([C@@H]2CC=C4[C@]3(CC[C@@]5([C@H]4CC(CC5)(C)C)C(=O)O)C)C)(C)CO)O	PTPN1
Hederagenin	73299	C[C@]12CC[C@@H]([C@@]([C@@H]1CC[C@@]3([C@@H]2CC=C4[C@]3(CC[C@@]5([C@H]4CC(CC5)(C)C)C(=O)O)C)C)(C)CO)O	PTPN11
Hederagenin	73299	C[C@]12CC[C@@H]([C@@]([C@@H]1CC[C@@]3([C@@H]2CC=C4[C@]3(CC[C@@]5([C@H]4CC(CC5)(C)C)C(=O)O)C)C)(C)CO)O	PTPN2
Hederagenin	73299	C[C@]12CC[C@@H]([C@@]([C@@H]1CC[C@@]3([C@@H]2CC=C4[C@]3(CC[C@@]5([C@H]4CC(CC5)(C)C)C(=O)O)C)C)(C)CO)O	PTPN6
Hederagenin	73299	C[C@]12CC[C@@H]([C@@]([C@@H]1CC[C@@]3([C@@H]2CC=C4[C@]3(CC[C@@]5([C@H]4CC(CC5)(C)C)C(=O)O)C)C)(C)CO)O	PTPRF
Hederagenin	73299	C[C@]12CC[C@@H]([C@@]([C@@H]1CC[C@@]3([C@@H]2CC=C4[C@]3(CC[C@@]5([C@H]4CC(CC5)(C)C)C(=O)O)C)C)(C)CO)O	PYGM
Hederagenin	73299	C[C@]12CC[C@@H]([C@@]([C@@H]1CC[C@@]3([C@@H]2CC=C4[C@]3(CC[C@@]5([C@H]4CC(CC5)(C)C)C(=O)O)C)C)(C)CO)O	RELA
Hederagenin	73299	C[C@]12CC[C@@H]([C@@]([C@@H]1CC[C@@]3([C@@H]2CC=C4[C@]3(CC[C@@]5([C@H]4CC(CC5)(C)C)C(=O)O)C)C)(C)CO)O	SCN5A
Hederagenin	73299	C[C@]12CC[C@@H]([C@@]([C@@H]1CC[C@@]3([C@@H]2CC=C4[C@]3(CC[C@@]5([C@H]4CC(CC5)(C)C)C(=O)O)C)C)(C)CO)O	SERPINA6
Hederagenin	73299	C[C@]12CC[C@@H]([C@@]([C@@H]1CC[C@@]3([C@@H]2CC=C4[C@]3(CC[C@@]5([C@H]4CC(CC5)(C)C)C(=O)O)C)C)(C)CO)O	SIGMAR1
Hederagenin	73299	C[C@]12CC[C@@H]([C@@]([C@@H]1CC[C@@]3([C@@H]2CC=C4[C@]3(CC[C@@]5([C@H]4CC(CC5)(C)C)C(=O)O)C)C)(C)CO)O	SLC9A1
Hederagenin	73299	C[C@]12CC[C@@H]([C@@]([C@@H]1CC[C@@]3([C@@H]2CC=C4[C@]3(CC[C@@]5([C@H]4CC(CC5)(C)C)C(=O)O)C)C)(C)CO)O	STAT3
Hederagenin	73299	C[C@]12CC[C@@H]([C@@]([C@@H]1CC[C@@]3([C@@H]2CC=C4[C@]3(CC[C@@]5([C@H]4CC(CC5)(C)C)C(=O)O)C)C)(C)CO)O	TOP1
Hederagenin	73299	C[C@]12CC[C@@H]([C@@]([C@@H]1CC[C@@]3([C@@H]2CC=C4[C@]3(CC[C@@]5([C@H]4CC(CC5)(C)C)C(=O)O)C)C)(C)CO)O	USP7
Hederagenin	73299	C[C@]12CC[C@@H]([C@@]([C@@H]1CC[C@@]3([C@@H]2CC=C4[C@]3(CC[C@@]5([C@H]4CC(CC5)(C)C)C(=O)O)C)C)(C)CO)O	WDR5
Isoquercitrin	5280804	C1=CC(=C(C=C1C2=C(C(=O)C3=C(C=C(C=C3O2)O)O)O[C@H]4[C@@H]([C@H]([C@@H]([C@H](O4)CO)O)O)O)O)O	ABCC1
Isoquercitrin	5280804	C1=CC(=C(C=C1C2=C(C(=O)C3=C(C=C(C=C3O2)O)O)O[C@H]4[C@@H]([C@H]([C@@H]([C@H](O4)CO)O)O)O)O)O	ACACA
Isoquercitrin	5280804	C1=CC(=C(C=C1C2=C(C(=O)C3=C(C=C(C=C3O2)O)O)O[C@H]4[C@@H]([C@H]([C@@H]([C@H](O4)CO)O)O)O)O)O	AKR1B1
Isoquercitrin	5280804	C1=CC(=C(C=C1C2=C(C(=O)C3=C(C=C(C=C3O2)O)O)O[C@H]4[C@@H]([C@H]([C@@H]([C@H](O4)CO)O)O)O)O)O	ALOX5
Isoquercitrin	5280804	C1=CC(=C(C=C1C2=C(C(=O)C3=C(C=C(C=C3O2)O)O)O[C@H]4[C@@H]([C@H]([C@@H]([C@H](O4)CO)O)O)O)O)O	AOC3
Isoquercitrin	5280804	C1=CC(=C(C=C1C2=C(C(=O)C3=C(C=C(C=C3O2)O)O)O[C@H]4[C@@H]([C@H]([C@@H]([C@H](O4)CO)O)O)O)O)O	APEX1
Isoquercitrin	5280804	C1=CC(=C(C=C1C2=C(C(=O)C3=C(C=C(C=C3O2)O)O)O[C@H]4[C@@H]([C@H]([C@@H]([C@H](O4)CO)O)O)O)O)O	CAPN1
Isoquercitrin	5280804	C1=CC(=C(C=C1C2=C(C(=O)C3=C(C=C(C=C3O2)O)O)O[C@H]4[C@@H]([C@H]([C@@H]([C@H](O4)CO)O)O)O)O)O	CD38
Isoquercitrin	5280804	C1=CC(=C(C=C1C2=C(C(=O)C3=C(C=C(C=C3O2)O)O)O[C@H]4[C@@H]([C@H]([C@@H]([C@H](O4)CO)O)O)O)O)O	CDK2
Isoquercitrin	5280804	C1=CC(=C(C=C1C2=C(C(=O)C3=C(C=C(C=C3O2)O)O)O[C@H]4[C@@H]([C@H]([C@@H]([C@H](O4)CO)O)O)O)O)O	CHUK
Isoquercitrin	5280804	C1=CC(=C(C=C1C2=C(C(=O)C3=C(C=C(C=C3O2)O)O)O[C@H]4[C@@H]([C@H]([C@@H]([C@H](O4)CO)O)O)O)O)O	CSNK2B
Isoquercitrin	5280804	C1=CC(=C(C=C1C2=C(C(=O)C3=C(C=C(C=C3O2)O)O)O[C@H]4[C@@H]([C@H]([C@@H]([C@H](O4)CO)O)O)O)O)O	CTDP1
Isoquercitrin	5280804	C1=CC(=C(C=C1C2=C(C(=O)C3=C(C=C(C=C3O2)O)O)O[C@H]4[C@@H]([C@H]([C@@H]([C@H](O4)CO)O)O)O)O)O	CTSD
Isoquercitrin	5280804	C1=CC(=C(C=C1C2=C(C(=O)C3=C(C=C(C=C3O2)O)O)O[C@H]4[C@@H]([C@H]([C@@H]([C@H](O4)CO)O)O)O)O)O	DCUN1D1
Isoquercitrin	5280804	C1=CC(=C(C=C1C2=C(C(=O)C3=C(C=C(C=C3O2)O)O)O[C@H]4[C@@H]([C@H]([C@@H]([C@H](O4)CO)O)O)O)O)O	DPP9
Isoquercitrin	5280804	C1=CC(=C(C=C1C2=C(C(=O)C3=C(C=C(C=C3O2)O)O)O[C@H]4[C@@H]([C@H]([C@@H]([C@H](O4)CO)O)O)O)O)O	DUSP3
Isoquercitrin	5280804	C1=CC(=C(C=C1C2=C(C(=O)C3=C(C=C(C=C3O2)O)O)O[C@H]4[C@@H]([C@H]([C@@H]([C@H](O4)CO)O)O)O)O)O	DYRK1A
Isoquercitrin	5280804	C1=CC(=C(C=C1C2=C(C(=O)C3=C(C=C(C=C3O2)O)O)O[C@H]4[C@@H]([C@H]([C@@H]([C@H](O4)CO)O)O)O)O)O	F13A1
Isoquercitrin	5280804	C1=CC(=C(C=C1C2=C(C(=O)C3=C(C=C(C=C3O2)O)O)O[C@H]4[C@@H]([C@H]([C@@H]([C@H](O4)CO)O)O)O)O)O	FASN
Isoquercitrin	5280804	C1=CC(=C(C=C1C2=C(C(=O)C3=C(C=C(C=C3O2)O)O)O[C@H]4[C@@H]([C@H]([C@@H]([C@H](O4)CO)O)O)O)O)O	GLO1
Isoquercitrin	5280804	C1=CC(=C(C=C1C2=C(C(=O)C3=C(C=C(C=C3O2)O)O)O[C@H]4[C@@H]([C@H]([C@@H]([C@H](O4)CO)O)O)O)O)O	GUSB
Isoquercitrin	5280804	C1=CC(=C(C=C1C2=C(C(=O)C3=C(C=C(C=C3O2)O)O)O[C@H]4[C@@H]([C@H]([C@@H]([C@H](O4)CO)O)O)O)O)O	HDAC2
Isoquercitrin	5280804	C1=CC(=C(C=C1C2=C(C(=O)C3=C(C=C(C=C3O2)O)O)O[C@H]4[C@@H]([C@H]([C@@H]([C@H](O4)CO)O)O)O)O)O	HSD17B10
Isoquercitrin	5280804	C1=CC(=C(C=C1C2=C(C(=O)C3=C(C=C(C=C3O2)O)O)O[C@H]4[C@@H]([C@H]([C@@H]([C@H](O4)CO)O)O)O)O)O	HSP90AA1
Isoquercitrin	5280804	C1=CC(=C(C=C1C2=C(C(=O)C3=C(C=C(C=C3O2)O)O)O[C@H]4[C@@H]([C@H]([C@@H]([C@H](O4)CO)O)O)O)O)O	KDM1A
Isoquercitrin	5280804	C1=CC(=C(C=C1C2=C(C(=O)C3=C(C=C(C=C3O2)O)O)O[C@H]4[C@@H]([C@H]([C@@H]([C@H](O4)CO)O)O)O)O)O	LDHB
Isoquercitrin	5280804	C1=CC(=C(C=C1C2=C(C(=O)C3=C(C=C(C=C3O2)O)O)O[C@H]4[C@@H]([C@H]([C@@H]([C@H](O4)CO)O)O)O)O)O	MAOA
Isoquercitrin	5280804	C1=CC(=C(C=C1C2=C(C(=O)C3=C(C=C(C=C3O2)O)O)O[C@H]4[C@@H]([C@H]([C@@H]([C@H](O4)CO)O)O)O)O)O	METAP2
Isoquercitrin	5280804	C1=CC(=C(C=C1C2=C(C(=O)C3=C(C=C(C=C3O2)O)O)O[C@H]4[C@@H]([C@H]([C@@H]([C@H](O4)CO)O)O)O)O)O	MIF
Isoquercitrin	5280804	C1=CC(=C(C=C1C2=C(C(=O)C3=C(C=C(C=C3O2)O)O)O[C@H]4[C@@H]([C@H]([C@@H]([C@H](O4)CO)O)O)O)O)O	MTOR
Isoquercitrin	5280804	C1=CC(=C(C=C1C2=C(C(=O)C3=C(C=C(C=C3O2)O)O)O[C@H]4[C@@H]([C@H]([C@@H]([C@H](O4)CO)O)O)O)O)O	NAAA
Isoquercitrin	5280804	C1=CC(=C(C=C1C2=C(C(=O)C3=C(C=C(C=C3O2)O)O)O[C@H]4[C@@H]([C@H]([C@@H]([C@H](O4)CO)O)O)O)O)O	NFKB1
Isoquercitrin	5280804	C1=CC(=C(C=C1C2=C(C(=O)C3=C(C=C(C=C3O2)O)O)O[C@H]4[C@@H]([C@H]([C@@H]([C@H](O4)CO)O)O)O)O)O	NQO2
Isoquercitrin	5280804	C1=CC(=C(C=C1C2=C(C(=O)C3=C(C=C(C=C3O2)O)O)O[C@H]4[C@@H]([C@H]([C@@H]([C@H](O4)CO)O)O)O)O)O	PDE11A
Isoquercitrin	5280804	C1=CC(=C(C=C1C2=C(C(=O)C3=C(C=C(C=C3O2)O)O)O[C@H]4[C@@H]([C@H]([C@@H]([C@H](O4)CO)O)O)O)O)O	PDE3A
Isoquercitrin	5280804	C1=CC(=C(C=C1C2=C(C(=O)C3=C(C=C(C=C3O2)O)O)O[C@H]4[C@@H]([C@H]([C@@H]([C@H](O4)CO)O)O)O)O)O	PDIA2
Isoquercitrin	5280804	C1=CC(=C(C=C1C2=C(C(=O)C3=C(C=C(C=C3O2)O)O)O[C@H]4[C@@H]([C@H]([C@@H]([C@H](O4)CO)O)O)O)O)O	PIK3R1
Isoquercitrin	5280804	C1=CC(=C(C=C1C2=C(C(=O)C3=C(C=C(C=C3O2)O)O)O[C@H]4[C@@H]([C@H]([C@@H]([C@H](O4)CO)O)O)O)O)O	PLAT
Isoquercitrin	5280804	C1=CC(=C(C=C1C2=C(C(=O)C3=C(C=C(C=C3O2)O)O)O[C@H]4[C@@H]([C@H]([C@@H]([C@H](O4)CO)O)O)O)O)O	PRCP
Isoquercitrin	5280804	C1=CC(=C(C=C1C2=C(C(=O)C3=C(C=C(C=C3O2)O)O)O[C@H]4[C@@H]([C@H]([C@@H]([C@H](O4)CO)O)O)O)O)O	PSMB1
Isoquercitrin	5280804	C1=CC(=C(C=C1C2=C(C(=O)C3=C(C=C(C=C3O2)O)O)O[C@H]4[C@@H]([C@H]([C@@H]([C@H](O4)CO)O)O)O)O)O	PTGS1
Isoquercitrin	5280804	C1=CC(=C(C=C1C2=C(C(=O)C3=C(C=C(C=C3O2)O)O)O[C@H]4[C@@H]([C@H]([C@@H]([C@H](O4)CO)O)O)O)O)O	PTK2
Isoquercitrin	5280804	C1=CC(=C(C=C1C2=C(C(=O)C3=C(C=C(C=C3O2)O)O)O[C@H]4[C@@H]([C@H]([C@@H]([C@H](O4)CO)O)O)O)O)O	PTPN1
Isoquercitrin	5280804	C1=CC(=C(C=C1C2=C(C(=O)C3=C(C=C(C=C3O2)O)O)O[C@H]4[C@@H]([C@H]([C@@H]([C@H](O4)CO)O)O)O)O)O	PTPN11
Isoquercitrin	5280804	C1=CC(=C(C=C1C2=C(C(=O)C3=C(C=C(C=C3O2)O)O)O[C@H]4[C@@H]([C@H]([C@@H]([C@H](O4)CO)O)O)O)O)O	RPS6KA5
Isoquercitrin	5280804	C1=CC(=C(C=C1C2=C(C(=O)C3=C(C=C(C=C3O2)O)O)O[C@H]4[C@@H]([C@H]([C@@H]([C@H](O4)CO)O)O)O)O)O	SCN4A
Isoquercitrin	5280804	C1=CC(=C(C=C1C2=C(C(=O)C3=C(C=C(C=C3O2)O)O)O[C@H]4[C@@H]([C@H]([C@@H]([C@H](O4)CO)O)O)O)O)O	SERPINE1
Isoquercitrin	5280804	C1=CC(=C(C=C1C2=C(C(=O)C3=C(C=C(C=C3O2)O)O)O[C@H]4[C@@H]([C@H]([C@@H]([C@H](O4)CO)O)O)O)O)O	SLC29A1
Isoquercitrin	5280804	C1=CC(=C(C=C1C2=C(C(=O)C3=C(C=C(C=C3O2)O)O)O[C@H]4[C@@H]([C@H]([C@@H]([C@H](O4)CO)O)O)O)O)O	SLC2A1
Isoquercitrin	5280804	C1=CC(=C(C=C1C2=C(C(=O)C3=C(C=C(C=C3O2)O)O)O[C@H]4[C@@H]([C@H]([C@@H]([C@H](O4)CO)O)O)O)O)O	STAT1
Isoquercitrin	5280804	C1=CC(=C(C=C1C2=C(C(=O)C3=C(C=C(C=C3O2)O)O)O[C@H]4[C@@H]([C@H]([C@@H]([C@H](O4)CO)O)O)O)O)O	TOP1
Isoquercitrin	5280804	C1=CC(=C(C=C1C2=C(C(=O)C3=C(C=C(C=C3O2)O)O)O[C@H]4[C@@H]([C@H]([C@@H]([C@H](O4)CO)O)O)O)O)O	TTR
Isoquercitrin	5280804	C1=CC(=C(C=C1C2=C(C(=O)C3=C(C=C(C=C3O2)O)O)O[C@H]4[C@@H]([C@H]([C@@H]([C@H](O4)CO)O)O)O)O)O	TUBB2B
Isoquercitrin	5280804	C1=CC(=C(C=C1C2=C(C(=O)C3=C(C=C(C=C3O2)O)O)O[C@H]4[C@@H]([C@H]([C@@H]([C@H](O4)CO)O)O)O)O)O	XDH
Isorhamnetin 3-glucoside	5318645	COC1=C(C=CC(=C1)C2=C(C(=O)C3=C(C=C(C=C3O2)O)O)O[C@H]4[C@@H]([C@H]([C@@H]([C@H](O4)CO)O)O)O)O	ABCC1
Isorhamnetin 3-glucoside	5318645	COC1=C(C=CC(=C1)C2=C(C(=O)C3=C(C=C(C=C3O2)O)O)O[C@H]4[C@@H]([C@H]([C@@H]([C@H](O4)CO)O)O)O)O	ACP1
Isorhamnetin 3-glucoside	5318645	COC1=C(C=CC(=C1)C2=C(C(=O)C3=C(C=C(C=C3O2)O)O)O[C@H]4[C@@H]([C@H]([C@@H]([C@H](O4)CO)O)O)O)O	ADAM10
Isorhamnetin 3-glucoside	5318645	COC1=C(C=CC(=C1)C2=C(C(=O)C3=C(C=C(C=C3O2)O)O)O[C@H]4[C@@H]([C@H]([C@@H]([C@H](O4)CO)O)O)O)O	AKR1A1
Isorhamnetin 3-glucoside	5318645	COC1=C(C=CC(=C1)C2=C(C(=O)C3=C(C=C(C=C3O2)O)O)O[C@H]4[C@@H]([C@H]([C@@H]([C@H](O4)CO)O)O)O)O	AKR1B1
[truncated: 1,695 more rows]
