# Supplementary material for: Optimized New Shengmai Powder suppresses ferroptosis in ischemic cardiomyocytes via cGMP-PKG signalling
Source: Chin Med. 2026 Mar 6;21:78. doi: 10.1186/s13020-026-01364-6 (PMC12964781; doi:10.1186/s13020-026-01364-6)
Supplement: Supplementary file 4 — Supplementary Material 4. Table S4. Ischemic heart failure-related proteins. [file 13020_2026_1364_MOESM4_ESM.xlsx]

## Sheet: Sheet1
SCN5A
TTN
RYR2
MYH7
KCNQ1
TNNT2
KCNH2
TNNI3
MYBPC3
LMNA
MYH6
GLA
ANK2
SCN1B
NPPB
ACE
CACNA1C
NKX2-5
RPL36A-HNRNPH2
NPPA
MYL2
GATA4
DSP
ACTC1
TNNC1
PLN
IL6
TTR
FANCM
TERT
FLNA
PKP2
KCNE1
DES
CASQ2
TNF
TBX5
KCNJ2
KCNE2
REN
BMP2
DMD
NR5A1
EDN1
PRKAG2
TNNI3K
ABCC8
TP53
CSRP3
FLNC
ALB
CRP
TRPM4
COL1A2
INS
HCN4
RYR1
ABCC9
CAV3
KCNJ5
AGT
POLG
ADRB1
NOS3
TGFB1
GAA
GJA1
JUP
CFTR
FBN1
STAG3
IFNG
AGTR1
FMR1
CACNA2D1
IL10
MYL3
PTH1R
CDH2
VCL
TBX20
WT1
ATP2A2
HNRNPK
NOD2
GJA5
MB
ANKRD1
IGF1
TCAP
ECE1
IL1B
F2
ADRB2
PTPN11
CALM1
FPGT-TNNI3K
KCNA5
EPO
DNAH8
ERCC6
BRAF
CACNB2
HAND2
ACTA1
CPT2
RAF1
CALM3
LAMP2
CFH
NR3C2
SCN4B
JPH2
PRKAR1A
LAMA2
SNTA1
GATA6
SLC8A1
PKD1
PIK3CA
RET
FHL1
CALM2
MYLK2
POLR1C
NPHS2
MAPK1
ADM
BRCA2
MMP9
PITX2
SCN3B
KCNJ11
PRKACA
SCN10A
SERPINE1
NPPC
TBX1
LCN2
SRP72
SOD1
KDR
SGCD
NOTCH1
BMP6
VWF
CBS
NOS1AP
EDNRA
THBD
TP63
PMM2
MTHFR
AKT1
APOB
CYP11B2
CITED2
ADIPOQ
MT-ND1
GPT
EGFR
PRKCA
MMUT
PTEN
APOE
ELN
KNG1
TSC2
KYNU
HLA-DRB1
EP300
MMP2
TGFB3
F3
CLIC2
PPARG
KRAS
B2M
MEF2A
CXCL8
CRYAB
HMGCR
PIK3C2A
BMPR2
HADHA
ACE2
MT-ATP6
GPD1L
STAT3
KCNJ8
COL1A1
CCL2
JAG1
FABP3
ATP5F1A
NOTCH2
XDH
POLGARF
MECP2
FGF23
MT-CYB
ALDH2
IL18
CST3
LAMB2
VEGFA
NPHS1
BMP4
TUG1
SDHB
SCN2B
LGALS3
TGFBR2
SMAD4
FGFR1
FN1
MT-CO3
SOHLH1
TLR4
LPL
HADHB
CREBBP
SLC22A5
CAV1
PON1
APOA1
NOS2
SDHA
FOXC1
LEP
C3
SLC17A5
MAP2K1
MAPK14
HMOX1
ICAM1
SMAD2
MEF2C
MYOCD
MME
PKHD1
HFE
BCL2
TNFRSF1A
VHL
UMOD
FKBP1B
NPY
KIT
MPO
CTNNB1
MEFV
IL1RN
CALCA
SCN4A
SMARCAL1
TAB2
MYL4
ELANE
CTF1
TGFBR1
BRCA1
MT-CO1
FKBP6
INSR
RBP4
SPP1
FAS
SERPINC1
PRL
GATA5
SOS1
PRKD1
APLN
ESR1
HAMP
AGXT
SCN1A
PDE5A
IGF2
CTNNA3
ENPP1
BVES
ENG
PLAT
IL1A
LRRC53
IGF1R
PSEN1
NF1
HNF1B
IL2
PDGFRA
MAP3K7
SELP
LPA
IL6ST
GH1
ABL1
CASP3
PSEN2
CCN2
HMGB1
NFKB1
SHH
SMARCA4
ADA
NAGLU
VCAM1
TF
JAK2
KL
ATP2A1
BMP7
EDN3
CASR
HLA-B
ITGB3
ITGB1
CRELD1
CD40LG
ACTA2
GNB2
HBB
AQP2
CDKN2A
CEP19
AMPD1
PPARA
SLC25A20
ADAMTS13
AFP
BAX
SELE
CSF3
HGF
IGFBP3
TGFB2
DBH
SFTPB
FGF2
TMEM67
ERBB2
CD36
KMT2D
THBS1
G6PD
GNAS
MT-ND2
HIF1A
CORIN
CP
F5
NRG1
FASLG
KCNIP2
COMT
MYC
CAMK2G
GRK2
SRF
STAT1
SETD2
CYP11A1
GSN
VDR
MYH9
BGLAP
HP
SMAD3
ERBB4
EDNRB
CYP17A1
NEK8
FOS
PRKG1
MAPK10
CXCR4
HSPG2
NUP155
MAPK8
COL4A1
CYP19A1
SLC25A13
COX5A
MTOR
UTS2
TNFRSF11B
ISL1
SLC25A4
PCSK9
AVP
GJB2
NPR1
CYCS
EGF
FLNB
PRKCD
POMC
CACNA1D
KCNK3
IL4
ATP1A2
TIMP1
SGCB
RETN
ENO2
ZMPSTE24
DKC1
CS
CD4
ACTN4
SMPD1
IL2RA
ERCC4
SLC26A8
TNFSF11
UCN
NKX2-1
ADORA1
SFTPC
ATP7B
NSD1
CAT
SLC9A1
PTH
CHGA
TRIM63
NFE2L2
GATA1
HDAC4
MMP1
SCNN1A
MYLK
PAX2
SNCA
JUN
S100B
FGF8
YY1
SLC4A1
GDF15
FGFR2
HLA-DQB1
NOS1
PIGA
ACVRL1
OBSCN
NPC1
NRAS
CACNA1S
PIK3CG
ITPR1
ARID1B
GRK5
BMPR1A
GJC1
ITGAM
LCAT
CYP3A4
RIT1
PAX6
GHR
ABCB1
ADCY10
GHRL
LIF
NTRK1
MYH11
PTGS2
IGF2R
CCR5
LDLR
ATM
SERPINA1
CALR
GLI3
ITGA7
ACTB
PDGFRB
CD46
VCP
MYL1
CCND1
LAMA4
TNNI1
TRPC6
ADAM17
SST
HEY2
CDKN1A
PPARGC1A
BDNF
FXN
GLB1
APRT
IRS1
THPO
GATA2
MRAS
IFNA1
AGTR2
ERCC2
STX1A
CXCL12
APOA2
SQSTM1
AR
NCF1
GSK3B
ADRA2C
HSPB1
ITGA2B
LTA
SLC34A1
SOX9
SIRT1
GNB3
CTLA4
ADRA1A
TNXB
ATP1B1
RAC1
CCL5
ALPL
MTR
SRC
ANGPT2
SALL1
CHRM2
ATRX
RBCK1
NKX2-6
IL1R1
CSF2
PECAM1
CTSD
MGP
ASXL1
AVPR2
NPR3
MAPK3
PARP1
SLC2A1
COL3A1
MFN2
RAI1
SOX2
IDUA
IDH2
ABCC6
CHKB
HNRNPA2B1
BTK
GNRH1
CYP2D6
FABP1
MMP3
GUSB
MPL
POMT2
WNT4
CUBN
ATP1A1
IL17A
CETP
POSTN
RRAD
PTX3
DKK1
CBL
TNNT1
AGER
FTO
TRPM7
DNAJC30
MIF
LTBP4
GGT1
GNAQ
MBL2
PSAP
CD40
FGA
ALG12
NDUFS4
FOXP1
FCGR2A
PPP3CA
TLR2
FOXC2
IL6R
C4A
IGFBP1
LRP2
NPR2
FCN3
PEX2
TH
CDKN1C
ANGPT1
LIPC
FKBP1A
LMX1B
DNMT3A
ERBB3
GNA11
MVK
CD34
MDM4
COL6A2
ADRA1B
CD14
HTR2A
NEDD4L
SMARCB1
WNT5A
KCNJ3
ACVR2B
NR3C1
EIF2AK3
MDM2
PNPLA2
CXCL10
PDE4A
SLC12A1
GTF2IRD1
RHOA
SMN1
GTF2IRD2
GNPTAB
CDKN1B
SEMA3A
IL2RB
MUC1
GFAP
TAC1
ADNP
MYD88
KANSL1
EPHB4
LOX
CPT1A
ROBO1
CYP27B1
HBA1
BUD23
SOD2
IL7R
TARDBP
TET2
FHL2
SOCS1
PLXND1
TFRC
PSMC3
TUBB
SON
HSPD1
PHYH
MAP3K5
ANXA5
NLRP3
NEU1
MTTP
POR
FBN2
CYBB
RUNX1
CCL11
PDE3A
PPBP
GDNF
CCL3
CHKA
MLXIPL
CREB1
PRKCE
FOXE3
RASA1
POU5F1
IFNB1
IKBKB
GTF2I
CD79A
IFIH1
TNFRSF1B
MTPN
EZH2
HAX1
PTPRC
PRF1
TYMS
FOXP3
HBG2
CAMK2A
BSND
SCN2A
SIRT6
EHMT1
UCP2
HLA-A
PTK2
ERCC8
PLA2G6
IL5
HSPA4
LIMK1
BRD4
PTPN22
PRKCB
BAZ1B
ADA2
HPRT1
LEPR
HOPX
IL1RL1
NCAM1
SEMA3E
SCN8A
PRKCZ
TNFRSF11A
PF4
KCNMA1
CLCNKB
CFB
EPOR
PTGS1
CYP2C19
CD19
PIK3R1
CDC42
CD163
CDKN3
PGR
COL2A1
LRP6
ROCK1
MAP3K20
NFATC4
CKM
FOXP2
NOG
YWHAG
TGIF1
FOXO1
SLC2A4
FLT1
KITLG
AUTS2
GSR
BIN1
HLA-DQA1
IL11
PRTN3
TG
IGFBP7
PYGM
CYP24A1
APOL1
CACNA1B
SEMA3C
VIM
SCGB1A1
SELL
TWIST1
NGF
PTHLH
EFEMP2
RGS4
MTRR
AHSG
ADAMTS1
CXADR
THSD1
SLC6A4
DLD
TCN2
DCN
JAK3
APOH
GAPDH
TBX18
SLC5A2
PON2
TXN
VPS37D
GATM
XBP1
FGF21
RNLS
MAPT
SOX6
F10
DNM1L
RUNX2
GCG
BCHE
ATP7A
WRN
TIMP2
LBR
KLK3
CUL3
PAPPA
SGK1
GATA3
HSP90AA1
CHUK
SLC12A3
CASP8
CACNA1G
F9
SCN9A
APOC3
CYBA
CYP1B1
ATP6V0A2
EIF4H
MMP14
APP
HSPA8
FGF1
TNC
BCL7B
MUSK
CYP3A5
HSD11B2
HLA-G
DPP4
TGFA
CYP2C9
CASP9
CSF1
GC
TNFAIP3
HNF4A
SLC2A10
RFC2
OPA1
NR1H4
CXCR2
SNAP25
CABIN1
HDAC9
MEF2D
OLR1
RELN
GLI2
CRH
EPRS1
OXT
COX4I1
SHANK3
IDH1
IL13
RB1
NONO
ESR2
TBL2
SREBF1
AMBP
CHRM3
AOC3
CLIP2
PLAGL1
ITGA2
PDX1
GPX3
WDR37
AKT2
AIRE
ANPEP
F7
CD8A
TYMP
SCNN1B
ALG8
IRF2BP2
TPM3
APLNR
YAP1
MSTN
YWHAE
DVL1
SLPI
DLG1
LDLRAP1
EIF2AK4
ACTG1
METTL27
LTBP1
GDF2
FBXO32
PDHA1
STIM1
SEPTIN4
ADORA2A
GSTM1
WNT3A
PRNP
TKT
ATP2B1
TRPV4
GLUL
F8
IKBKG
TMEM270
SDC1
FGF13
TPO
OTC
PAFAH1B1
GNAI1
UCHL1
CACNA1H
C1S
CHAT
BDKRB2
SLC1A3
DHFR
VIP
PLA2G7
LTC4S
COL6A1
ADRA2B
TLR7
SLC12A2
PDCD1
PDE4D
IFNA2
ATP6AP2
ADRB3
DICER1
HNF1A
HAVCR1
NFKBIA
IL7
PGF
FOXO3
ILK
TNFSF12
BIRC5
EPCAM
KCNA4
GSTP1
SP1
ANK3
SCN3A
ADK
DYNC2H1
ITPR3
SI
XYLT1
CTSA
PRKAA2
NOTCH3
CKB
PIK3R2
EYA1
ACHE
IL33
IL15
ATP13A3
ZFHX3
HDAC1
CDH1
GP1BA
CDKL5
FADD
CA2
JAK1
GZMB
ALOX5
NR1H2
SLC1A2
FUS
ASS1
PPP1CA
MRE11
TJP2
CYP2J2
AKR1B1
GLS
SLC4A4
MYDGF
MADD
MAPK9
UBE3A
ABCC2
HBA2
FLT4
HMGA2
SLC40A1
PIGT
SHC1
CXCR3
MUC16
SLC26A4
LCK
TLL1
FBLN5
CDON
APC
PEX19
SCNN1G
GCK
SLC9A3
APEX1
NAGA
FGF4
PRKAA1
VDAC1
GDF6
ABCA1
SLC3A1
PDGFB
CYP11B1
DNASE1
NOX4
CFLAR
COL6A3
DAXX
CLCN1
OSM
CCND2
DLL1
KRIT1
JMJD1C
CDH13
HSPA1A
PLCB1
FXYD1
EPAS1
P4HB
RTN4
INHBA
MAOA
TRPM6
TIMP4
KCNA1
CD44
TFEB
RELA
FGF14
CDH23
UGT1A1
TCF4
IL3
CCR2
TLR3
HSPA9
ESRRG
PRKDC
GREM1
STAT4
COL7A1
SHBG
RPS27A
KCNJ1
HRH2
TFR2
TEK
IL18BP
CD69
GJB6
NBR1
FRAS1
SAA1
KRT18
MST1
TEAD1
PPP3CB
S100A1
PDE3B
ORAI1
SOCS3
MT-ND4L
PLK4
ABCB7
SMAD7
ANXA6
DNMT1
TPI1
XRCC1
MET
AGRN
HLA-C
CDK2
SLN
CASP1
MPI
DLL4
DDIT3
CCR3
SERPINA3
F13A1
MSX2
CAMK2B
CDK8
IAPP
SLC5A1
CDKN2B
EMG1
ITGB1BP2
HSPB8
BCL2L1
KLF4
RAPGEF3
AXL
HSF1
AIP
PNP
RPS6KB1
AHCY
LRP5
GNE
PDPK1
ARSA
PPP1R1B
APELA
SMARCA2
CSF2RA
HEY1
C3AR1
STN1
CYP2E1
IGFBP2
S100A9
IL12RB1
HBEGF
CLU
HSPB6
SLC24A3
RNASE3
C1R
COG2
CA3
PLAU
CLCN3
ITGA3
RBPJ
MBP
SAA4
IFNGR1
RGS2
WLS
LIFR
SUMO1
CD68
XYLT2
PDPN
VKORC1
TRPC3
CALB2
PRKN
SMARCA5
FST
MAP2K4
CHI3L1
S100A12
ANK1
NISCH
LONP1
TRPC1
PRKCG
NDUFA13
ADAMTS5
MAP2K7
PLA2G2A
CD55
DDAH2
UTRN
ASL
KCNA2
F12
ROCK2
GPR35
DPAGT1
COL17A1
SOD3
IL1RAPL2
P2RY12
SLC6A2
CIITA
STAT5B
MUS81
SLC25A3
STK11
ABCG5
ENO1
PCNA
MS4A1
F2R
CALCRL
SPRED1
NQO1
RCAN1
HLA-DPB1
S100A8
RIPK1
CSNK2A2
C4B
MMP7
MASP1
SSBP1
ETS1
CDK1
AKAP1
TRIM8
BCL11A
EDN2
HDAC6
LGALS1
ITGAL
PSMB8
CDK4
HGD
PNPLA8
BNIP3
MUC5AC
SPRED2
NTRK2
LTF
ATG5
SCN11A
LMNB2
CYP2B6
CMA1
CHRNA3
IRF1
FGF10
ELAVL1
NAGS
GAST
TLR8
PLVAP
GHRH
CTSB
IRS2
LBP
SLC6A3
ANXA2
CD274
IMMT
ITCH
ALG6
AKT3
IRAK1
ATF6
CSNK2A1
PPIG
COL18A1
CAST
SLC5A6
CCL4
BCKDHB
CCL17
HMCN1
BECN1
SPTAN1
ITGB2
ABCG2
PTPA
ESRRB
SLC7A7
INTU
ZNFX1
MTHFD1
PLAUR
PRDX2
TUBB3
PPP2CA
PIM1
ITGAV
DUSP1
PARP2
EPX
IL18R1
MGAM
TRAF6
KCNN3
YWHAQ
IL12B
AQP1
HSPA5
GSTT1
CX3CR1
GCH1
IKZF1
FCGR3A
APOA4
CCK
FYN
DNM2
ATP5F1E
BGN
ATP2B4
TFPI
TGFBR3
PRORP
MMP8
MAP2K5
HSPA1L
G6PC1
WNT7A
MDK
CXCL16
KRT8
CD63
GJB1
GALNS
TIMP3
GLUD1
KDM1A
CR1
SYNGAP1
LRRK2
ATRIP
H2AX
FLT3
EGR1
ATP5F1B
WNT1
NFIA
MAP3K1
SMAD1
ACVR1B
DUSP19
BSG
ADAMTS9
GPBAR1
BMP1
ADAMTS2
AHSP
AXIN2
CIB1
PTK2B
PLA2R1
DDC
CD28
ARNT
DIAPH1
SHMT2
NR1I3
HTR4
CACNA1I
ITLN1
MCU
ALPP
DDAH1
PDGFA
RELB
PRPF8
NES
GTPBP4
EPHA3
TRIM21
APCS
CDH5
CNR1
P2RX7
KCNB1
MAOB
HSD11B1
CTSL
MAPKAPK2
RNF31
CSNK2B
CSF2RB
NAMPT
MYB
ITIH4
ADAMTSL1
VTN
DPP3
MAPK11
OTULIN
DHH
IRF4
RHOD
CGA
SNX10
XIAP
BMI1
CEBPB
NRG3
USP7
MAP2K6
MAP3K3
SIX5
SERPINF2
ASXL2
STAT2
CHIT1
YWHAZ
E2F1
CRHR1
IRF5
ABCG8
AVPR1A
NHERF2
FTH1
POU1F1
CHEK1
CCNH
PROM1
KRT7
MAPK7
TCF7L2
TGM1
ADCY1
DEPDC5
ALK
IGHE
KLF1
TJP1
TBK1
ABCC1
RNPC3
CXCL9
ITGA4
ADD1
PRG4
MCAM
CELSR1
SIRT3
ADORA3
PGK1
COLEC11
AIFM1
SLC8B1
TMPRSS2
HSPA1B
AHNAK
PYY
FGFR4
NDUFC2
MAX
DPM1
REST
CYFIP1
CANX
EIF2AK2
CCL26
CCR1
P4HA2
NT5E
PCCA
S100A6
KCNIP1
SRSF2
FGF7
TSPO
LAMP1
FCGR3B
CLMP
GHSR
ADCYAP1
FGF16
GRM7
IRF8
CD80
GPER1
BPI
FABP4
YWHAB
CFL2
IL9
ATF4
OGG1
PROK2
APOO
BDKRB1
CXCR1
ADAM12
PC
MLYCD
COL11A2
OGT
PPP3R1
ATR
P2RX4
CAPN2
CTH
CPS1
VASP
ATF2
PLG
EIF2S1
THRA
GAS1
MAP1B
AMPD3
APOC2
FGF17
CCN1
TAT
HTR2B
CEACAM5
MAG
RNF213
SCARB1
FIP1L1
FBLN2
CDK6
PDP1
FABP2
CEBPA
IL21
NSF
GAL
DROSHA
STC1
CYC1
FNDC5
NUP205
AIF1
TRAP1
PLK1
M6PR
PARK7
ANG
ATP12A
IL32
SLC25A15
UBC
MICA
FSTL1
SPRY1
PTGIS
TREX1
PPARD
CCR6
THBS2
BCAR1
HSP90AB1
PINK1
SP3
MKI67
STING1
NTRK3
MDH2
DRD2
GRIN1
OPRM1
OXA1L
THY1
CANT1
TBP
WDR26
FABP12
MC4R
NR4A1
ALDH5A1
TYR
HEXIM1
NSUN2
CAV2
SLC12A4
EFNB2
PRKAB1
MAGI2
TNFSF10
SPTB
MCL1
ITPKC
C1QTNF9
SLCO1B1
NEFH
IGFBP4
TSHR
PFKFB2
SDC4
BEST1
MASP2
MDC1
PHACTR1
SFRP1
TGM2
NFIC
ERN1
ODC1
TAP2
FCN2
GJA4
HLA-DPA1
TMSB4X
EPHX1
HABP2
CFL1
SERPINH1
DHCR24
LRG1
PROP1
PRDM9
IDO1
ENTPD1
HCN2
MUTYH
HRH1
GAS6
P2RY1
KCNN4
CAPN1
SPARC
STUB1
CFP
LAMA1
NFAT5
PRDX1
MAP3K14
SOST
SLC8A3
DCC
GRIN2B
IL23R
TYK2
SLC18A3
PTTG1
SH2B3
COL4A2
VEGFC
TLR5
CELA2A
MICU1
NRXN1
IGFBP5
C5AR1
SMG6
CAMP
PPIC
FGB
CYP27A1
ADRA2A
TNFRSF10B
C11orf65
TAB1
ETV6
PML
DUSP6
IRAK4
CACNB1
GAD1
FLG
C1QA
SLC8A2
IL4R
LYST
GFER
PRMT1
CPOX
FZD4
FGF3
SERPINF1
CD86
AGGF1
GRIN2A
MMP13
NOP2
GPT2
PAK1
HTR1A
MYH10
PDYN
IL17RA
ITGA5
APOD
NAXE
OGDH
PALLD
HOXA5
ACP1
IL12A
CTSG
RGS5
EIF4E
ADM2
PYGB
SLC39A7
HTRA2
PRELP
NGLY1
APAF1
SIRPA
MIP
PXN
SIGMAR1
GCLC
SLC16A1
CCR7
STAT5A
PHB2
CASP7
SLC19A1
FLI1
C5
TLR9
BARD1
CYP51A1
PPIF
ATG7
BLZF1
TNFRSF10A
HCRT
TMEM106B
PSMA6
HTR3A
CX3CL1
MALT1
PKN1
NOTCH4
KCNK2
AOC1
RAP1A
TRPV1
ITGAE
CYSLTR1
PNOC
ITGB6
GSTM3
KRT5
NEFL
NTS
SCIN
MTUS2
MFAP5
CUX1
NSUN3
VLDLR
DRD1
ABO
NOL3
IL22
GPC6
STAT6
MAP2
THBS4
MAP2K3
EGLN1
PSMC5
LAMTOR5
YBX1
CADPS
PAPPA2
NR1H3
CES1
CSK
CNTF
GUCY1A1
HECTD4
UGCG
ANO1
OCLN
UTS2R
KLKB1
CYP1A1
UBD
SCT
KCTD7
KRT20
MTUS1
PEPD
RIPK3
KEAP1
ESRRA
LYN
PSTPIP1
CGB5
CPT1B
ACO2
PTGDS
TRAF3
ACKR3
ATP4A
DCX
ACP3
WWP2
PKLR
EDARADD
ITGA6
ARF1
BLK
EPHA4
FGL2
CHPT1
BAD
UCP3
DAO
LAMC1
TREM1
APOC1
CTNND1
INA
THSD4
CNR2
NRP1
HPX
AASS
NF2
ASPM
ZEB1
GRK4
ITGB5
BBOX1
EMX2
PDK4
CD38
AURKA
TNKS2
GSDMD
GRIA1
COPB1
GRP
CIRBP
NLGN3
PIEZO1
TPR
SLC6A8
KLK1
TIAM1
LGR5
UBR5
MCM10
PTPN1
S1PR1
SLC22A4
KCNN1
TAGLN
CYP2R1
NACA
METTL3
PVALB
PIAS1
TACR1
UCN2
MCPH1
LUM
DMXL2
UCP1
PPIA
ITGA1
NAT2
ATOH7
PROC
RAB8A
MAT2A
KCNK18
ABAT
NAV1
HS3ST1
FRZB
JUNB
CTNNA1
TPMT
RECQL
HK2
SLK
CEACAM3
SFN
SAMHD1
NAIP
PNMT
SMURF2
GRM1
AQP4
P2RY2
BLVRB
CARD9
SHMT1
ZNF687
PHB1
LRP1
KRT14
RIPK4
TNFSF4
CDK7
PTPRO
PSMA7
TNFSF15
RGS16
CSF3R
MLX
NID1
LGALS2
CPQ
EMC10
USP18
TBXA2R
IL1R2
NEDD4
GRM5
TNFRSF8
SEMA4A
CRAT
CREB3
TRPV2
CCNA2
CDK5RAP3
SYP
CYP4F2
CD9
GRIK2
HSD17B10
GP6
SLC11A2
CAPN10
RBM28
CHRNB4
CNTN1
TGFBI
APPL1
CCL20
CD83
KIF5A
NTF3
AK1
TNFRSF12A
EXOC4
GSK3A
LNPEP
VEGFB
EPHX2
GLO1
ADORA2B
U2AF1
TPH1
PCSK2
GRK3
SOAT1
BAK1
SLC22A2
MTNR1B
LAMB1
FOSL1
KPNA2
PROKR1
SULT1A3
IFNGR2
ENDOG
FKBP10
TBX21
EFNB1
XYLB
PRSS23
CD59
EEF1A1
MICB
RHD
ADIPOR2
TSLP
RUVBL2
MERTK
CRHR2
LGALS4
RACK1
FIS1
CXCL5
RHEB
VEGFD
CXCR6
FADS1
LPO
DLG4
KLRK1
SOHLH2
MLKL
PLD2
TIAL1
SUOX
BID
PTPN6
CASP10
RPE65
A2M
MC1R
ADGRL1
CHRNA4
PTGER4
HSP90B1
PLTP
TNFRSF25
WNK3
PLCB2
PIK3CB
PGAM2
HES1
PMP22
KLHL3
AP3B2
TUBA1B
ADAM10
SLC12A5
RORC
SORT1
TEAD4
GAB1
SREBF2
OPRK1
KIAA0319L
[truncated: 1,295 more rows]
