# Supplementary material for: Optimized New Shengmai Powder suppresses ferroptosis in ischemic cardiomyocytes via cGMP-PKG signalling
Source: Chin Med. 2026 Mar 6;21:78. doi: 10.1186/s13020-026-01364-6 (PMC12964781; doi:10.1186/s13020-026-01364-6)
Supplement: Supplementary file 5 — Supplementary Material 5. Table S5. Ferroptosis-related proteins [file 13020_2026_1364_MOESM5_ESM.xlsx]

## Sheet: Sheet1
AARS
AATF
AATK
ABCA4
ABCB10
ABCB6
ABCC1
ABCC5
ABCF3
ABHD12
ABL1
ABR
ABRAXAS2
ACADSB
ACIN1
ACO1
ACOT1
ACSF2
ACSL1
ACSL3
ACSL4
ACSL5
ACSL6
ACTB
ACTBL2
ACTC1
ACTN1
ACTN2
ACTN3
ACTN4
ACTR1B
ACTR2
ACVR1
ACVR1B
ACVR1C
ADA
ADAM15
ADAM17
ADAM23
ADAMTS13
ADAMTS20
ADAMTSL4
ADCY10
ADIPOQ
ADIPOR1
ADM
ADNP
ADORA1
ADORA2A
ADRA1A
ADRB2
ADSS2
AEBP2
AEN
AGPAT3
AGPS
AGT
AGTR2
AHCY
AHCYL1
AHR
AIFM1
AIFM2
AIFM3
AIM2
AIMP2
AIPL1
AKAP13
AKR1C1
AKR1C2
AKR1C3
AKT1
AKT1S1
AKT2
AKTIP
ALAS2
ALB
ALDH1A1
ALDH1A2
ALDH1A3
ALDH1L1
ALDH1L2
ALDH3A2
ALDH7A1
ALDOA
ALDOC
ALG3
ALKBH5
ALMS1
ALOX12
ALOX12B
ALOX15
ALOX15B
ALOX5
ALOXE3
ALX3
ALX4
ALYREF
AMBRA1
AMER1
AMIGO2
AMN
ANGPT1
ANGPT4
ANGPTL4
ANKHD1
ANKRD1
ANO1
ANO6
ANP32A
ANP32B
ANXA1
ANXA2
ANXA3
ANXA4
ANXA5
APAF1
APBB1
APC
APEX1
APH1A
APH1B
API5
APIP
APLP1
APOC1
APOE
APOH
APOL3
APP
AQP1
AQP2
AQP3
AQP5
AQP8
AR
ARCN1
AREL1
ARF6
ARG2
ARHGAP4
ARHGDIA
ARHGEF11
ARHGEF12
ARHGEF16
ARHGEF17
ARHGEF18
ARHGEF2
ARHGEF26-AS1
ARHGEF3
ARHGEF4
ARHGEF6
ARHGEF7
ARHGEF9
ARMC5
ARNT2
ARNTL
ARPC1A
ASAH2
ASCL4
ASMTL-AS1
ASNS
ASXL1
ASXL2
ATF2
ATF3
ATF4
ATF5
ATF6
ATG13
ATG16L1
ATG3
ATG4D
ATG5
ATG7
ATIC
ATL1
ATM
ATOH1
ATP2A1
ATP5F1A
ATP5F1B
ATP5MC3
ATP6V1E1
ATRAID
AURKA
AVEN
AXIN1
AZU1
B4GALT1
BABAM2
BACH1
BAD
BAG1
BAG2
BAG3
BAG4
BAG5
BAK1
BAK1P1
BAMBI
BANF1
BAP1
BARD1
BARHL1
BAX
BBC3
BCAP29
BCAP31
BCAR1
BCAR3
BCAT2
BCL10
BCL11B
BCL2
BCL2A1
BCL2L1
BCL2L10
BCL2L11
BCL2L12
BCL2L13
BCL2L14
BCL2L15
BCL2L2
BCL3
BCL6
BCL7C
BCLAF1
BDKRB2
BECN1
BEX1
BEX2
BEX3
BFAR
BGN
BID
BIK
BIRC2
BIRC3
BIRC5
BIRC6
BIRC7
BIRC8
BLCAP
BLID
BLOC1S2
BMAL1
BMF
BMP2
BMP4
BMP7
BNC1
BNIP1
BNIP2
BNIP3
BNIP3L
BNIPL
BOK
BPESC1
BRAF
BRCA1
BRCA2
BRD2
BRD3
BRD4
BRD7
BRDT
BRPF1
BSG
BTC
BTG1
BTG2
BTK
BTN3A1
BUB1
BUB1B
C19orf12
C1D
C1QBP
C1QL3
C1QTNF6
C3orf38
C6
C8orf76
C9
CA9
CAAP1
CACNA1A
CAD
CALCOCO2
CALR
CAMK1D
CAMKK2
CAPG
CAPN10
CARD10
CARD11
CARD14
CARD16
CARD17
CARD18
CARD6
CARD8
CARD9
CARS1
CASK
CASP1
CASP10
CASP12
CASP14
CASP2
CASP3
CASP4
CASP5
CASP6
CASP7
CASP8
CASP8AP2
CASP9
CAT
CAV1
CBS
CBX3
CBX4
CBX5
CCAR1
CCAR2
CCDC124
CCDC6
CCK
CCKBR
CCL2
CCL5
CCNB1IP1
CCNG1
CCT3
CCT4
CCT5
CCT6A
CCT8
CD14
CD2
CD24
CD27
CD274
CD276
CD28
CD36
CD38
CD3E
CD3G
CD40
CD40LG
CD44
CD5
CD59
CD5L
CD74
CD82
CDC25A
CDC42
CDCA3
CDCA7
CDH1
CDH2
CDH4
CDIP1
CDK1
CDK11A
CDK11B
CDK14
CDK4
CDK5
CDK5R1
CDKN1A
CDKN1B
CDKN2A
CDKN2C
CDKN2D
CDO1
CEACAM5
CEBPA
CEBPB
CECR2
CELF2
CENPF
CENPS
CEP290
CERKL
CERS6
CFDP1
CFL1
CFLAR
CFTR
CGAS
CGB3
CHAC1
CHD8
CHEK2
CHIA
CHMP1A
CHMP5
CHMP6
CHP1
CHST11
CIAO1
CIAO2A
CIAPIN1
CIAPIN1P
CIB1
CIDEA
CIDEB
CIDEC
CIRBP
circ_0007142
circ_0067934
circ0097009
circDTL
circEPSTI1
CircFNDC3B
circGFRA1
CircIL4R
CircKDM4C
circKIF4A
circPSEN1
CircPVT1
circRHBG
circRHOT1
circRNA1615
circ-TTBK2
CISD1
CISD2
CISD3
CITED2
CKAP2
CKB
CLCF1
CLN3
CLN8
CLPTM1L
CLTB
CLTRN
CLU
CNBP
CNR1
CNTF
CNTNAP4
COA8
COL18A1
COL2A1
COL4A3
COMMD10
COMP
COPA
COPB1
COPB2
COPE
COPG1
COPG2
COPZ1
COQ2
COX4I1
COX4I2
COX5B
COX7A1
CP
CPEB1
CPLX2
CPS1
CRADD
CREB1
CREB3
CREB5
CRH
CRIM1
CRYAA
CRYAB
CS
CSE1L
CSF2
CSRNP1
CSRNP3
CSRP2
CST1
CST4
CSTA
CSTB
CTH
CTNNB1
CTNNBL1
CTNND1
CTSB
CTSE
CTSZ
CUL1
CUL2
CUL3
CUL4A
CUL4B
CUL5
CUL9
CX3CL1
CX3CR1
CXCR2
CXCR4
CYB5R1
CYBB
CYCS
CYFIP2
CYGB
CYLD
CYP24A1
CYP4F8
DAD1
DAP
DAP3
DAPK1
DAPK2
DAPK3
DAPL1
DAXX
DAZAP1
DBH
DCAF7
DCAF8
DCC
DCD
DCUN1D3
DDAH2
DDB1
DDIAS
DDIT3
DDIT4
DDR2
DDX20
DDX41
DDX42
DECR1
DECR2
DEDD
DEDD2
DEPTOR
DFFA
DFFB
DHCR24
DHODH
DHRS2
DHX9
DIABLO
DIAPH3
DIDO1
DKK1
DLC1
DLD
DLG5
DLST
DLX1
DLX2
DNAJA1
DNAJA2
DNAJA3
DNAJB13
DNAJB6
DNAJC5
DNAJC7
DNAJC9
DNASE1
DNASE1L3
DNASE2
DNM1L
DNM2
DNMT1
DOCK1
DPEP1
DPF1
DPF2
DPP4
DPP9
DPYSL2
DRAM1
DRAM2
DUOX1
DUOX2
DUSP1
DUSP22
DUSP26
DUSP6
DUT
DYRK2
E2F1
E2F2
EAF2
EBAG9
ECE1
ECH1
ECSCR
ECT2
EDAR
EEF1A1
EEF1E1
EEF2
EFEMP1
EFTUD2
EGFR
EGLN1
EGLN2
EGLN3
EGR1
EHHADH
EI24
EIF2AK2
EIF2AK3
EIF3H
EIF4A1
EIF4H
EIF5
EIF5A
EIF5AL1
ELAVL1
ELMO1
ELMO2
ELMO3
ELOB
ELOC
ELOVL5
EMC2
EMC4
EMP1
ENDOG
ENO1
ENO2
ENO3
ENPP2
EP300
EPAS1
EPHA2
EPHA7
EPO
EPT1
ERBB2
ERBB3
ERBB4
ERC1
ERCC2
ERCC3
ERCC5
ERCC6
ERH
ERN1
ERN2
ESPL1
ESR1
ESR2
ETFA
ETS1
ETV4
EVA1A
EWSR1
EYA1
EYA2
EZH2
F2
F2R
F3
F7
FABP1
FABP4
FADD
FADS1
FADS2
FAF1
FAIM
FAIM2
FAM120A
FAM215A
FAM3B
FANCD2
FAR1
FARSB
FAS
FASLG
FASN
FASTK
FASTKD1
FASTKD2
FASTKD3
FASTKD5
FAT1
FBLN1
FBXO31
FBXW7
FCER1G
FCMR
FDFT1
FDX1
FEM1B
Fer1HCH
FFAR2
FGD1
FGD2
FGD3
FGD4
FGF2
FGF21
FGF4
FGFR1
FGFR4
FH
FHL2
FHOD1
FIS1
FKBP2
FKBP3
FKBP8
FLT3
FMR1
FNDC5
FNIP2
FNTA
FOSL1
FOSL2
FOXA2
FOXC1
FOXC2
FOXI2
FOXI3
FOXK1
FOXK2
FOXL2
FOXN4
FOXO1
FOXO4
FPR2
FSCN1
FTH1
FTL
FTMT
FUNDC1
FURIN
FUS
FXN
FXR1
FXYD6
FZD7
G0S2
G2E3
G3BP1
G6PD
G6PDX
GABARAPL1
GABARAPL2
GABPB1
GADD45A
GADD45B
GADD45G
GAL
GALNT14
GAS1
GAS2
GATA3
GATA6
GCH1
GCLC
GCLM
GCM2
GCN1
GDF15
GDF5
GDNF
GDPD5
GFRA1
GFRAL
GGT1
GHRL
GIMAP5
GJA1
GJB6
GLI2
GLI3
GLO1
GLRX2
GLRX5
GLS2
GML
GNAS
GNB1
GNB3
GNRH1
GOLGA4
GOT1
GPAT4
GPD2
GPI
GPM6A
GPR65
GPX1
GPX2
GPX3
GPX4
GRAMD4
GREM1
GRIA3
GRID2
GRIK2
GRIN2A
GRK1
GRK4
GRN
GSDMA
GSK3B
GSN
GSPT1
GSPT2
GSS
GSTM1
GSTM3
GSTP1
GSTZ1
GUCY1A1
GULP1
GZMA
GZMB
GZMH
H1-1
H1-10
H1-2
H1-3
H1-4
H1-5
H19
H2AC1
H2AC21
H2AX
H2BC12
H4C1
HACE1
HADHA
HADHB
HAMP
HAND2
HAT1
HCAR1
HCFC1
HCFC2
HDAC1
HDAC10
HDAC3
HDAC6
HDDC3
HDLBP
HECTD3
HECW1
HELLS
HGF
HIF1A
HILPDA
HINT2
HIP1
HIPK1
HIPK2
HIPK3
HIVEP3
HJURP
HK2
HLF
HMGB1
HMGB3
HMGCL
HMGCR
HMGCS1
HMGN1
HMOX1
HNF1B
HNF4A
HNRNPA1
HNRNPA2B1
HNRNPA3
HNRNPC
HNRNPD
HNRNPL
HNRNPM
HOTAIR
HOXA13
HOXA5
HP
HPCAL1
HRAS
HRK
HRNR
hsa_circ_0008367
HSDL2
HSF1
HSP90AA1
HSP90B1
HSPA1B
HSPA5
HSPA8
HSPA9
HSPB1
HSPD1
HSPG2
HTATIP2
HTR1D
HTR2B
HTRA2
HTT
HUWE1
IAPP
IBA57
ID1
ID3
IDH1
IDH2
IDO1
IER3
IFI16
IFI27
IFI6
IFIH1
IFNA1
IFNA10
IFNA13
IFNA14
IFNA16
IFNA17
IFNA2
IFNA21
IFNA4
IFNA5
IFNA6
IFNA7
IFNA8
IFNB1
IFNG
IFT57
IGF1
IGF1R
IGF2BP1
IGF2BP3
IGF2R
IGFBP3
IGFBP7
IGHG1
IGHG4
IGKC
IGKV1-5
IGKV2-40
IGKV2D-40
IGKV3D-20
IGLV3-19
IHH
IKBIP
IKBKB
IKBKE
IKBKG
IL10
IL12A
IL12B
IL17A
IL18
IL19
IL1A
IL1B
IL2
IL24
IL2RA
IL31RA
IL4
IL4I1
IL6
IL6R
IL6ST
IL7
ILK
ING3
ING4
INHA
INHBA
INPP5D
INS
INSR
INTS2
IP6K2
IRAK1
IREB2
IRF1
IRF8
IRS2
ISCA2
ISCU
ISYNA1
ITCH
ITGA1
ITGA6
ITGB2
ITGB3BP
ITGB5
ITGB8
ITIH3
ITM2B
ITSN1
JADE1
JAG2
JAK2
JAM3
JMJD6
JMY
JUN
KALRN
KAT2A
KAT5
KBTBD3
KCNH8
KCNIP3
KCNMA1
KDM1A
KDM3B
KDM4A
KDM5A
KDM5C
KDM6B
KEAP1
KHDRBS1
KIAA1614
KIF20A
KITLG
KLB
KLF11
KLF15
KLF2
KLHDC2
KLHDC3
KLHL20
KMT2A
KMT2D
KNG1
KPNA2
KPNB1
KPRP
KRAS
KRT1
KRT10
KRT14
KRT16
KRT17
KRT18
KRT19
KRT2
KRT20
KRT5
KRT6A
KRT6B
KRT8
KRT9
KSR2
LACTB
LALBA
LAMP2
LAMTOR5
LANCL2
LASP1
LCE2C
LCK
LCN2
LDHA
LDHB
LGALS1
LGALS12
LGALS3
LGALS7B
LGMN
LHX4
LIFR
LIG3
LIG4
LINC00336
LINC00472
LINC00618
LINC01833
LITAF
lncRNA AABR07017145.1
LONP1
LPCAT3
LPIN1
LPIN2
LPIN3
LRFN5
LRP1
LRP8
LRPPRC
LTA
LTB
LTBP2
LTBP4
LTBR
LTF
LUC7L3
LY86
LYRM1
MAD2L2
MADD
MAEA
MAEL
MAFG
MAGED1
MAGED2
MAGEH1
MAGI3
MAL
MAL2
MALT1
MAP1LC3A
MAP1LC3B
MAP1LC3C
MAP1S
MAP2K6
MAP3K1
MAP3K10
MAP3K11
MAP3K14
MAP3K5
MAP3K6
MAP3K7
MAP4
MAPK1
MAPK14
MAPK3
MAPK7
MAPK8
MAPK8IP1
MAPK8IP2
MAPK9
MAPKAP1
MAPT
MARCHF5
MARCHF6
MAT2A
MAX
MBD4
MBOAT7
MBTPS1
MCF2
MCF2L
MCL1
MCM5
MCU
MDH1
MDH2
MDM2
MDM4
ME1
MEF2A
MEF2C
MEF2D
MEG3
MEG8
MELTF
MEN1
METTL14
METTL16
METTL3
MEX3A
MFGE8
MFN2
MFSD10
MGST1
MIB1
MIB2
MICU1
MIF
MINDY3
MIOX
MIR130B
MIR135B
MIR137
MIR15A
MIR17
miR-182-5p
MIR18A
MIR190A
MIR212
MIR214
MIR27A
MIR302A
MIR324
MIR335
MIR375
miR-378a-3p
MIR424
MIR4443
MIR5096
MIR522
MIR539
MIR545
MIR670
MIR6852
miR-7-5p
MIR761
MIR9-1
MIR9-2
MIR9-3
MIR9-3HG
MITD1
MITF
MLH1
MLLT1
MLST8
MMD
MMP2
MMP9
mmu_circRNA_0000309
MNAT1
MNT
MOAP1
MPC1
MPO
MRPL19
MRPL41
MRPS30
MRTFA
MS4A15
MSH2
MSH6
MSRB3
MSX1
MSX2
MT1DP
MT1G
MTCH1
MTDH
MTF1
MTOR
MUC1
MUC16
MUC20
MUC5AC
MUL1
MX1
MYB
MYC
MYCN
MYD88
MYH10
MYH9
MYL12A
MYL6B
MYO18A
MYO9B
MYOF
NACA
NACC1
NAE1
NAIF1
NAIP
NAMPT
NAP1L1
NAP1L4
NAP1L5
NAT10
NCF1B
NCKAP1
NCOA3
NCOA4
NCSTN
NDRG1
NDUFA13
NDUFA4
NDUFS1
NDUFS3
NDUFS7
NEAT1
NEDD4
NEDD4L
NEFL
NEK6
NELL1
NET1
NEUROD1
NF1
NF2
NFE2L1
NFE2L2
NFKB1
NFKBIA
NFKBID
NFS1
NGB
NGEF
NGF
NGFR
NGLY1
NIBAN1
NIBAN2
NIBAN3
NISCH
NKAP
NKX2-5
NKX2-6
NKX3-2
NLRC4
NLRP1
NLRP2
NLRP3
NLRP7
NME1
NME1-NME2
NME2
NME3
NME5
NME6
NNT
NOD1
NOL10
NOL3
NOLC1
NOS2
NOS3
NOTCH1
NOTCH2
NOX1
NOX3
NOX4
NOX5
NPEPPS
NPM1
NPY5R
NQO1
NR1D1
NR1D2
NR1H4
NR4A1
NR5A2
NRAS
NRBP2
NRG1
NSUN5
NT5DC2
NTF3
NTN1
NTRK1
NUAK2
NUDT2
NUP62
NUPR1
OBSCN
OGDH
OGT
OIP5-AS1
OPA1
OSBPL9
OSM
OSR1
OTUB1
OTUD1
OTUD5
OTUD6A
P2RX1
P2RX4
P2RX7
P4HA1
P4HB
PACS2
PAFAH2
PAK1
PAK2
PAK5
PANX1
PANX2
PAQR3
PARK7
PARL
PARM1
PARP1
PARP10
PARP11
PARP12
PARP14
PARP15
PARP16
PARP2
PARP3
PARP4
PARP6
PARP8
PARP9
PAWR
PAX3
PAX4
PAX7
PCBP1
PCBP2
PCBP3
PCDH20
PCDH7
PCDHB14
PCGF2
PCMT1
PCNA
PCSK6
PCSK9
PDCD1
PDCD10
PDCD2
PDCD4
PDCD5
PDCD6
PDCD6IP
PDCD7
PDCL3
PDE1B
PDE3A
PDE5A
PDGFRB
PDIA2
PDIA3
PDIA4
PDIA6
PDK4
PDSS2
PEA15
PEBP1
PECR
PEDS1
PEG10
PEG3
PERP
PEX10
PEX12
PEX2
PEX3
PEX6
PF4
PFDN6
PFN2
PGAM1
PGAM5
PGAP2
PGD
PGK1
PGP
PGRMC1
PHB
PHB1
PHF21A
PHGDH
PHIP
PHKG2
PHLDA1
PHLDA2
PHLDA3
PHLPP1
PIDD1
PIEZO1
PIGT
PIK3CA
PIK3CG
PIK3R1
PIK3R2
PIM1
PIM2
PIM3
PIR
PKM
PKN2
PLA2G4A
PLA2G6
PLAGL1
PLAGL2
PLAUR
PLEKHF1
PLEKHG2
PLEKHG5
PLG
PLIN2
PLTP
PLXNA4
PLXNB2
PM20D1
PMAIP1
PML
PNO1
POLB
POLE2
POLR2B
POLR2E
POLR2G
POM121L12
POR
POU3F3
POU4F1
POU4F3
POU6F1
PPARA
PPARD
PPARG
PPARGC1A
PPIF
PPM1F
PPP1R13B
PPP1R13L
PPP1R15A
PPP2CA
PPP2CB
PPP2R1A
PPP2R2B
PPP2R5C
PPT1
PRAME
PRC1
PRDX1
PRDX2
PRDX3
PRDX5
PRDX6
PREX1
PRF1
PRKAA1
PRKAA2
PRKCA
PRKCB
PRKCE
PRKCI
PRKCSH
PRKCZ
PRKDC
PRKRA
PRLR
PRMT3
PRMT7
PRMT9
PRNP
PROC
PRODH
PROK2
PROKR1
PROM2
PROP1
PROX1
PRPF8
PRR5
PRRX2
PRUNE2
PSAP
PSEN1
PSEN2
PSENEN
PSMA1
PSMD10
PSMD8
PSME1
PSME3
PSMG2
PTBP1
PTCRA
PTEN
PTGS2
PTH
PTK2B
PTPA
PTPN18
PTPN6
PTPRC
PTPRF
PTPRH
PTRH2
PUF60
PVT1
PYCARD
PYCR1
PYM1
QSOX1
RAB13
RABEP1
RAC1
RACK1
RAD21
RAD9A
RAF1
RAG1
RALB
RARB
RARG
RARRES2
RASA1
RASGRF1
RASGRF2
RASSF5
RASSF6
RB1
RB1CC1
RBBP4
RBBP7
RBM10
RBM15
RBM25
RBM5
RBMS1
RBMX
RBX1
RCN2
RELA
REST
RETREG1
RFFL
RHEBP1
RHOA
RHOB
RHOT1
RHOT2
RICTOR
RIPK1
RIPK2
RIPK3
RMDN3
RNF113A
RNF130
RNF144B
RNF182
RNF216
RNF31
RNF34
RNF41
RNF7
ROCK1
RPA2
RPA3
RPL10
RPL11
RPL13A
RPL15
RPL24
RPL26
RPL30
RPL34
RPL36A
RPL38
RPL5
RPL7
RPL7A
RPL8
RPLP0
RPLP2
RPS10
RPS12
RPS13
RPS15
RPS2
RPS23
RPS27A
RPS27L
RPS3
RPS3A
RPS4X
RPS6
RPS6KB1
RPS6KB2
RPS7
RPSA
RPTOR
RRAGA
RRAGC
RRM2
RRM2B
RSL1D1
RTKN
RTL1
RTN3
RTN4
RUFY1
RUFY3
RUNX3
RUVBL1
RUVBL2
RXFP2
RXRA
RYBP
RYR2
S100A4
SAP30BP
SARM1
SART1
SAT1
SAT2
SCARA5
SCD
SCG2
SCGB1D2
SCIN
SCP2
SCRIB
SEC24B
SELENOK
SELENOP
SEMA3A
SEMA4D
SEMA5A
SEMA6A
SENP1
SEPTIN4
SERBP1
SERF2
SERINC3
SERPINB12
SERPINB2
SERPINB9
SERPINE1
SESN2
SETD7
SETDB1
SF3B1
SF3B2
SFN
SFRP1
SFRP2
SFRP5
SGK1
SGK2
SGK3
SGMS1
SGPL1
SGPP1
SH3BGRL3
SH3GLB1
SH3KBP1
SH3RF1
SHARPIN
SHB
SHC1
SHF
SHH
SHISA5
SIAH1
SIAH2
SIGLEC9
SIN3A
SIRT1
SIRT2
SIRT3
SIRT6
SIVA1
SIX1
SIX4
SKI
SKIL
SKP2
SLC11A1
SLC11A2
SLC12A5
SLC16A1
SLC1A5
SLC25A10
SLC25A13
SLC25A28
SLC25A31
SLC25A6
SLC27A4
SLC27A5
SLC2A12
SLC31A1
SLC35F2
SLC38A1
SLC38A5
SLC39A14
SLC39A7
SLC39A8
SLC3A2
SLC40A1
SLC47A1
SLC5A11
SLC5A8
SLC6A14
SLC7A11
SLC9A1
SLIRP
SLIT2
SLK
SLTM
SMAD1
SMAD3
SMAD6
SMAD7
SMARCA4
SMARCB1
SMC3
SMG9
SMNDC1
SMO
SMPD1
SMPD2
SNAI2
SNAP29
SNCA
SNCB
SND1
SNRPA
SNRPA1
SNRPB
SNRPC
SNRPD1
SNRPD2
SNRPF
SNU13
SNX4
SNX5
SOCS1
SOCS2
SOCS3
SOD1
SOD2
SON
SORT1
SOS1
SOS2
SOX15
SOX2
SOX4
SOX9
SP1
SPARC
SPAST
SPATA3
SPATA4
SPC25
SPCS2
SPHK1
SPHK2
SPI1
SPIN2B
SPINK2
SPN
SPP1
SPRR1A
SPTLC1
SQLE
SQOR
SQSTM1
SRA1
SRC
SREBF1
SREBF2
SRSF8
SRSF9
SSBP1
SST
SSTR3
STAMBP
STAR
STAT1
STAT3
STAT5A
STAT5B
STC1
STC2
STEAP1
STEAP3
STING1
STK11
STK17A
STK17B
STK3
STK4
STOM
STOML2
STPG1
STUB1
STYK1
SULF1
SUMO1
SUV39H1
SYCP2
SYVN1
TAF15
TAF9
TAF9B
TAFAZZIN
TAGLN
TALDO1
TAOK2
TAX1BP1
TBC1D5
TBCA
TBK1
TBRG4
TBX3
TBX5
TCEA1
TCF7L2
TCIM
TCTN3
TDGF1
TECR
TEK
TERF1
TERT
TES
TEX261
TEX264
TF
TFAM
TFAP2A
TFAP4
TFCP2L1
TFPT
TFR2
TFRC
TGFB1
TGFB2
TGFB3
TGFBR1
TGM2
THAP1
THAP2
THAP3
THBS1
THOC1
THRA
TIA1
TIAF1
TIAL1
TIAM1
TIAM2
TICAM1
TIGAR
TIMM9
TIMP1
TIMP2
TLR2
TLR4
TM2D1
TMBIM4
TMED10
TMED8
TMEM102
TMEM161A
TMEM161B-DT
TMEM164
TMSB4X
TMSB4Y
TNF
TNFAIP1
TNFAIP3
TNFAIP8
TNFRSF10A
TNFRSF10B
TNFRSF10C
TNFRSF10D
TNFRSF11B
TNFRSF12A
TNFRSF14
TNFRSF18
TNFRSF19
TNFRSF1A
TNFRSF1B
TNFRSF21
TNFRSF25
TNFRSF4
TNFRSF6B
TNFRSF8
TNFRSF9
TNFSF10
TNFSF12
TNFSF13B
TNFSF14
TNFSF18
TNFSF8
TNFSF9
TNPO1
TNS4
TOP2A
TOPORS
TOR2A
TP53
TP53AIP1
TP53BP2
TP53I3
TP53INP1
TP63
TP73
TP73-AS1
TPD52L1
TPD52L2
TPM1
TPM3
TPM4
TPT1
TPX2
TRADD
TRAF1
TRAF2
TRAF3
TRAF3IP2
TRAF4
TRAF5
TRAF6
TRAF7
TRAIP
TRIAP1
TRIAP1P1
TRIB2
TRIB3
[truncated: 150 more rows]
